# Supplementary material for: Genomic analysis of the early COVID-19 pandemic in Haiti reveals Caribbean-specific variant dynamics
Source: PLOS Glob Public Health. 2024 Nov 20;4(11):e0003536. doi: 10.1371/journal.pgph.0003536 (PMC11578445; doi:10.1371/journal.pgph.0003536)
Supplement: S1 File — Can view the phylogenetic tree and annotate based on metadata using Auspice (https://auspice.us/) by dragging all S1 File onto the webpage. (ZIP) [file pgph.0003536.s007.zip]

Archive with 7 entries (6 files):
- Mushegian_S1_Files_Interactive_Auspice_Files/
- Mushegian_S1_Files_Interactive_Auspice_Files/ncov_supplementalFig1_tip-frequencies.json
- __MACOSX/Mushegian_S1_Files_Interactive_Auspice_Files/._ncov_supplementalFig1_tip-frequencies.json
- Mushegian_S1_Files_Interactive_Auspice_Files/ncov_supplementalFig1_root-sequence.json
- __MACOSX/Mushegian_S1_Files_Interactive_Auspice_Files/._ncov_supplementalFig1_root-sequence.json
- Mushegian_S1_Files_Interactive_Auspice_Files/ncov_supplementalFig1.json
- __MACOSX/Mushegian_S1_Files_Interactive_Auspice_Files/._ncov_supplementalFig1.json
