# Supplementary material for: Genomic analysis of the early COVID-19 pandemic in Haiti reveals Caribbean-specific variant dynamics
Source: PLOS Glob Public Health. 2024 Nov 20;4(11):e0003536. doi: 10.1371/journal.pgph.0003536 (PMC11578445; doi:10.1371/journal.pgph.0003536)
Supplement: S1 File — Can view the phylogenetic tree and annotate based on metadata using Auspice (https://auspice.us/) by dragging all S1 File onto the webpage. (ZIP) [file pgph.0003536.s007.zip › Mushegian_S1_Files_Interactive_Auspice_Files/ncov_supplementalFig1.json]

{
  "meta": {
    "build_url": "https://github.com/myusername/myrepository/",
    "colorings": [
      {
        "key": "clade_membership",
        "title": "Clade",
        "type": "categorical"
      },
      {
        "key": "num_date",
        "title": "Sampling date",
        "type": "continuous"
      },
      {
        "key": "gt",
        "title": "Genotype",
        "type": "categorical"
      },
      {
        "key": "division",
        "scale": [
          [
            "Tel Aviv District",
            "#5E1D9D"
          ],
          [
            "Tbilisi",
            "#5C1D9E"
          ],
          [
            "Jeddah",
            "#5B1DA0"
          ],
          [
            "Madinah",
            "#591DA1"
          ],
          [
            "Makkah",
            "#571EA2"
          ],
          [
            "Doha",
            "#561EA4"
          ],
          [
            "Ardabil",
            "#541EA5"
          ],
          [
            "Tehran",
            "#521EA7"
          ],
          [
            "Gorgan",
            "#511EA8"
          ],
          [
            "Semnan",
            "#4F1EAA"
          ],
          [
            "Abu Dhabi",
            "#4F1FAB"
          ],
          [
            "Muscat",
            "#4E20AC"
          ],
          [
            "Kyzylorda Region",
            "#4D21AD"
          ],
          [
            "Tamil Nadu",
            "#4D23AE"
          ],
          [
            "Karnataka",
            "#4C24AF"
          ],
          [
            "Andhra Pradesh",
            "#4C25B0"
          ],
          [
            "Telangana",
            "#4B26B1"
          ],
          [
            "Maharashtra",
            "#4A27B2"
          ],
          [
            "Odisha",
            "#4A28B3"
          ],
          [
            "Gujarat",
            "#4929B4"
          ],
          [
            "West Bengal",
            "#482AB5"
          ],
          [
            "Uttar Pradesh",
            "#482BB6"
          ],
          [
            "Delhi",
            "#472DB8"
          ],
          [
            "Haryana",
            "#472EB9"
          ],
          [
            "Uttarakhand",
            "#462FBA"
          ],
          [
            "Ladakh",
            "#4530BB"
          ],
          [
            "Dhaka",
            "#4531BC"
          ],
          [
            "Rajshahi",
            "#4432BD"
          ],
          [
            "Rangpur",
            "#4333BE"
          ],
          [
            "Bangkok",
            "#4334BF"
          ],
          [
            "Nonthaburi",
            "#4235C0"
          ],
          [
            "Selangor",
            "#4237C1"
          ],
          [
            "Sarawak",
            "#4138C2"
          ],
          [
            "Sichuan",
            "#4039C3"
          ],
          [
            "Guangxi",
            "#403AC4"
          ],
          [
            "Hubei",
            "#403BC5"
          ],
          [
            "Henan",
            "#403DC5"
          ],
          [
            "Guangdong",
            "#403EC6"
          ],
          [
            "Beijing",
            "#4040C6"
          ],
          [
            "Shandong",
            "#4041C7"
          ],
          [
            "Zhejiang",
            "#3F42C7"
          ],
          [
            "Shanghai",
            "#3F44C8"
          ],
          [
            "Jakarta",
            "#3F45C8"
          ],
          [
            "Seoul",
            "#3F47C9"
          ],
          [
            "Okinawa",
            "#3F48C9"
          ],
          [
            "Nagasaki",
            "#3F49CA"
          ],
          [
            "Ehime",
            "#3F4BCA"
          ],
          [
            "Fukuoka",
            "#3F4CCB"
          ],
          [
            "Yamaguchi",
            "#3F4ECB"
          ],
          [
            "Wakayama",
            "#3F4FCC"
          ],
          [
            "Nara",
            "#3F50CC"
          ],
          [
            "Hiroshima",
            "#3F52CD"
          ],
          [
            "Osaka",
            "#3F53CD"
          ],
          [
            "Kansai",
            "#3F55CD"
          ],
          [
            "Hyogo",
            "#3F56CE"
          ],
          [
            "Miyagi",
            "#3E57CE"
          ],
          [
            "Kyoto",
            "#3E59CF"
          ],
          [
            "Aichi",
            "#3E5ACF"
          ],
          [
            "Shiga",
            "#3E5CD0"
          ],
          [
            "Kanagawa",
            "#3E5DD0"
          ],
          [
            "Chiba",
            "#3F5ED0"
          ],
          [
            "Tokyo",
            "#3F60D0"
          ],
          [
            "Saitama",
            "#3F61D0"
          ],
          [
            "Fukui",
            "#3F62CF"
          ],
          [
            "Nagano",
            "#4063CF"
          ],
          [
            "Kanto",
            "#4065CF"
          ],
          [
            "Tochigi",
            "#4066CF"
          ],
          [
            "Gunma",
            "#4067CF"
          ],
          [
            "Ishikawa",
            "#4069CF"
          ],
          [
            "Toyama",
            "#416ACF"
          ],
          [
            "Niigata",
            "#416BCE"
          ],
          [
            "Yamagata",
            "#416CCE"
          ],
          [
            "Hokkaido",
            "#416ECE"
          ],
          [
            "Western Australia",
            "#426FCE"
          ],
          [
            "Northern Territory",
            "#4270CE"
          ],
          [
            "South Australia",
            "#4272CE"
          ],
          [
            "Victoria",
            "#4273CE"
          ],
          [
            "Queensland",
            "#4274CD"
          ],
          [
            "New South Wales",
            "#4375CD"
          ],
          [
            "Tasmania",
            "#4377CD"
          ],
          [
            "Australian Capital Territory",
            "#4378CD"
          ],
          [
            "Canterbury",
            "#4379CD"
          ],
          [
            "Waikato",
            "#447BCD"
          ],
          [
            "Hawkes Bay",
            "#447CCD"
          ],
          [
            "Kombo",
            "#447DCC"
          ],
          [
            "West Coast Region",
            "#457ECB"
          ],
          [
            "Dakar",
            "#457FCB"
          ],
          [
            "Rabat",
            "#4580CA"
          ],
          [
            "Ouarzazate",
            "#4681C9"
          ],
          [
            "Blida",
            "#4682C9"
          ],
          [
            "Osun State",
            "#4783C8"
          ],
          [
            "Ekiti State",
            "#4784C8"
          ],
          [
            "Borno State",
            "#4885C7"
          ],
          [
            "Tunis",
            "#4886C6"
          ],
          [
            "Litoral",
            "#4887C6"
          ],
          [
            "Libreville",
            "#4988C5"
          ],
          [
            "Kinshasa",
            "#4989C4"
          ],
          [
            "KwaZulu-Natal",
            "#4A8AC4"
          ],
          [
            "Lusaka",
            "#4A8BC3"
          ],
          [
            "Mombasa",
            "#4A8CC2"
          ],
          [
            "Turkana",
            "#4B8DC2"
          ],
          [
            "Reykjavik",
            "#4B8EC1"
          ],
          [
            "Lisbon",
            "#4C8FC0"
          ],
          [
            "Limerick",
            "#4C90C0"
          ],
          [
            "Cork",
            "#4C91BF"
          ],
          [
            "Roscommon",
            "#4D92BE"
          ],
          [
            "Donegal",
            "#4D93BE"
          ],
          [
            "Laois",
            "#4E94BD"
          ],
          [
            "Westmeath",
            "#4E95BC"
          ],
          [
            "Cavan",
            "#4F96BC"
          ],
          [
            "Meath",
            "#4F97BB"
          ],
          [
            "Dublin",
            "#5098BA"
          ],
          [
            "Wicklow",
            "#5098B9"
          ],
          [
            "Galicia",
            "#5199B8"
          ],
          [
            "Extremadura",
            "#519AB7"
          ],
          [
            "Asturias",
            "#529AB6"
          ],
          [
            "Andalusia",
            "#539BB5"
          ],
          [
            "Castilla y Leon",
            "#539CB4"
          ],
          [
            "Madrid",
            "#549DB3"
          ],
          [
            "Basque Country",
            "#549DB2"
          ],
          [
            "Navarra",
            "#559EB1"
          ],
          [
            "Aragon",
            "#559FB0"
          ],
          [
            "Comunitat Valenciana",
            "#56A0AF"
          ],
          [
            "Catalunya",
            "#57A0AE"
          ],
          [
            "Northern Ireland",
            "#57A1AD"
          ],
          [
            "Scotland",
            "#58A2AC"
          ],
          [
            "Wales",
            "#58A2AB"
          ],
          [
            "England",
            "#59A3AA"
          ],
          [
            "Pays de la Loire",
            "#59A4A9"
          ],
          [
            "Nouvelle-Aquitaine",
            "#5AA5A8"
          ],
          [
            "Occitanie",
            "#5AA5A7"
          ],
          [
            "Grand Est",
            "#5BA6A6"
          ],
          [
            "Gent",
            "#5CA7A5"
          ],
          [
            "Brussels",
            "#5CA7A4"
          ],
          [
            "Namur",
            "#5DA8A3"
          ],
          [
            "Li\u00e8ge",
            "#5EA8A2"
          ],
          [
            "Zeeland",
            "#5EA9A1"
          ],
          [
            "Utrecht",
            "#5FA9A0"
          ],
          [
            "Friesland",
            "#60AA9F"
          ],
          [
            "Gelderland",
            "#61AA9E"
          ],
          [
            "Overijssel",
            "#61AB9D"
          ],
          [
            "Geneva",
            "#62AB9C"
          ],
          [
            "Vaud",
            "#63AC9A"
          ],
          [
            "Bern",
            "#63AC99"
          ],
          [
            "Basel-Stadt",
            "#64AD98"
          ],
          [
            "Ticino",
            "#65AD97"
          ],
          [
            "Rogaland",
            "#66AE96"
          ],
          [
            "Vestland",
            "#66AE95"
          ],
          [
            "Viken",
            "#67AF94"
          ],
          [
            "Oslo",
            "#68AF93"
          ],
          [
            "Syddanmark",
            "#68AF92"
          ],
          [
            "Midtjylland",
            "#69B091"
          ],
          [
            "Nordjylland",
            "#6AB090"
          ],
          [
            "Sjaelland",
            "#6BB18E"
          ],
          [
            "Hovedstaden",
            "#6BB18D"
          ],
          [
            "Schleswig-Holstein",
            "#6CB28C"
          ],
          [
            "Hamburg",
            "#6DB28B"
          ],
          [
            "Thuringia",
            "#6DB38A"
          ],
          [
            "Bavaria",
            "#6EB389"
          ],
          [
            "Brandenburg",
            "#6FB388"
          ],
          [
            "Berlin",
            "#70B487"
          ],
          [
            "Piedmont",
            "#71B486"
          ],
          [
            "Sardinia",
            "#72B485"
          ],
          [
            "Lombardy",
            "#72B584"
          ],
          [
            "Emilia-Romagna",
            "#73B583"
          ],
          [
            "Trentino-Alto Adige",
            "#74B582"
          ],
          [
            "Veneto",
            "#75B581"
          ],
          [
            "Umbria",
            "#76B680"
          ],
          [
            "Lazio",
            "#77B67F"
          ],
          [
            "Campania",
            "#78B67E"
          ],
          [
            "Calabria",
            "#79B77D"
          ],
          [
            "Apulia",
            "#79B77C"
          ],
          [
            "Skane",
            "#7AB77B"
          ],
          [
            "Halland",
            "#7BB87A"
          ],
          [
            "Jonkoping",
            "#7CB879"
          ],
          [
            "Vastra Gotaland",
            "#7DB878"
          ],
          [
            "Ostergotland",
            "#7EB877"
          ],
          [
            "Sormland",
            "#7FB976"
          ],
          [
            "Orebro",
            "#7FB975"
          ],
          [
            "Stockholm",
            "#80B974"
          ],
          [
            "Vastmanland",
            "#81BA72"
          ],
          [
            "Uppsala",
            "#82BA71"
          ],
          [
            "Varmland",
            "#83BA70"
          ],
          [
            "Styria",
            "#84BA70"
          ],
          [
            "Vienna",
            "#85BA6F"
          ],
          [
            "Breza",
            "#86BB6E"
          ],
          [
            "Malopolskie",
            "#87BB6D"
          ],
          [
            "Pirot",
            "#88BB6C"
          ],
          [
            "Nis",
            "#89BB6B"
          ],
          [
            "Athens",
            "#8ABB6B"
          ],
          [
            "Suceava",
            "#8BBB6A"
          ],
          [
            "Uusimaa",
            "#8CBB69"
          ],
          [
            "Minsk Region",
            "#8DBC68"
          ],
          [
            "Balikesir",
            "#8EBC67"
          ],
          [
            "Istanbul",
            "#8FBC66"
          ],
          [
            "Kastamonu",
            "#8FBC65"
          ],
          [
            "Saint-Petersburg",
            "#90BC65"
          ],
          [
            "Samara Region",
            "#91BC64"
          ],
          [
            "Omsk",
            "#92BC63"
          ],
          [
            "Tierra del Fuego",
            "#93BD62"
          ],
          [
            "Rio Negro",
            "#94BD61"
          ],
          [
            "Neuquen",
            "#95BD60"
          ],
          [
            "Buenos Aires",
            "#96BD60"
          ],
          [
            "Santa Fe",
            "#97BD5F"
          ],
          [
            "Tucuman",
            "#98BD5E"
          ],
          [
            "Chaco",
            "#99BD5D"
          ],
          [
            "Montevideo",
            "#9ABE5C"
          ],
          [
            "Treinta y Tres",
            "#9BBE5B"
          ],
          [
            "Rivera",
            "#9CBE5B"
          ],
          [
            "Magallanes",
            "#9DBE5A"
          ],
          [
            "Los Lagos",
            "#9EBE59"
          ],
          [
            "Maule",
            "#9FBE59"
          ],
          [
            "O'Higgins",
            "#A0BE58"
          ],
          [
            "Region Metropolitana de Santiago",
            "#A1BE58"
          ],
          [
            "Valparaiso",
            "#A2BE57"
          ],
          [
            "Coquimbo",
            "#A3BE56"
          ],
          [
            "Atacama",
            "#A4BE56"
          ],
          [
            "Antofagasta",
            "#A5BE55"
          ],
          [
            "Arica and Parinacota",
            "#A6BE55"
          ],
          [
            "Tarija",
            "#A7BE54"
          ],
          [
            "Oruro",
            "#A8BD53"
          ],
          [
            "Beni",
            "#A9BD53"
          ],
          [
            "Pando",
            "#AABD52"
          ],
          [
            "Acre",
            "#ABBD52"
          ],
          [
            "Rondonia",
            "#ACBD51"
          ],
          [
            "Roraima",
            "#ADBD50"
          ],
          [
            "Mato Grosso",
            "#AEBD50"
          ],
          [
            "Mato Grosso do Sul",
            "#AFBD4F"
          ],
          [
            "Rio Grande do Sul",
            "#B0BD4E"
          ],
          [
            "Para",
            "#B1BD4E"
          ],
          [
            "Amapa",
            "#B2BD4D"
          ],
          [
            "Santa Catarina",
            "#B3BD4D"
          ],
          [
            "Minas Gerais",
            "#B4BD4C"
          ],
          [
            "Rio de Janeiro",
            "#B5BD4C"
          ],
          [
            "Bahia",
            "#B6BD4B"
          ],
          [
            "Espirito Santo",
            "#B7BD4B"
          ],
          [
            "Sergipe",
            "#B8BC4B"
          ],
          [
            "Pernambuco",
            "#B9BC4A"
          ],
          [
            "Rio Grande do Norte",
            "#BABC4A"
          ],
          [
            "Paraiba",
            "#BBBC49"
          ],
          [
            "Alagoas",
            "#BCBB49"
          ],
          [
            "Arequipa",
            "#BDBB49"
          ],
          [
            "Ica",
            "#BDBB48"
          ],
          [
            "Ayacucho",
            "#BEBB48"
          ],
          [
            "Callao",
            "#BFBB47"
          ],
          [
            "Lima",
            "#C0BA47"
          ],
          [
            "Junin",
            "#C1BA47"
          ],
          [
            "Ancash",
            "#C2BA46"
          ],
          [
            "Ucayali",
            "#C3BA46"
          ],
          [
            "San Martin",
            "#C4BA45"
          ],
          [
            "Lambayeque",
            "#C5B945"
          ],
          [
            "Cajamarca",
            "#C6B945"
          ],
          [
            "Loreto",
            "#C7B944"
          ],
          [
            "Piura",
            "#C8B944"
          ],
          [
            "Galapagos",
            "#C9B843"
          ],
          [
            "Santa Elena",
            "#C9B843"
          ],
          [
            "Manabi",
            "#CAB843"
          ],
          [
            "Guayas",
            "#CBB842"
          ],
          [
            "Pichincha",
            "#CCB742"
          ],
          [
            "Imbabura",
            "#CDB642"
          ],
          [
            "Napo",
            "#CDB642"
          ],
          [
            "Narino",
            "#CEB541"
          ],
          [
            "Cauca",
            "#CFB541"
          ],
          [
            "Meta",
            "#CFB441"
          ],
          [
            "Valle del Cauca",
            "#D0B441"
          ],
          [
            "Tolima",
            "#D1B340"
          ],
          [
            "Quindio",
            "#D2B340"
          ],
          [
            "Risaralda",
            "#D2B240"
          ],
          [
            "Cundinamarca",
            "#D3B240"
          ],
          [
            "Caldas",
            "#D4B13F"
          ],
          [
            "Boyaca",
            "#D4B13F"
          ],
          [
            "Antioquia",
            "#D5B03F"
          ],
          [
            "Santander",
            "#D6B03F"
          ],
          [
            "Norte de Santander",
            "#D7AF3E"
          ],
          [
            "Cesar",
            "#D7AF3E"
          ],
          [
            "Magdalena",
            "#D8AE3E"
          ],
          [
            "Atlantico",
            "#D9AE3E"
          ],
          [
            "La Guajira",
            "#D9AD3D"
          ],
          [
            "Zulia",
            "#DBAC3D"
          ],
          [
            "Los Roques",
            "#DBAC3D"
          ],
          [
            "Miranda",
            "#DCAB3C"
          ],
          [
            "Nueva Esparta",
            "#DDAA3C"
          ],
          [
            "Chiriqui",
            "#DDA93C"
          ],
          [
            "Veraguas",
            "#DDA83C"
          ],
          [
            "Cocle",
            "#DEA73C"
          ],
          [
            "Panama Oeste",
            "#DEA73B"
          ],
          [
            "Panama City",
            "#DFA63B"
          ],
          [
            "Panama Center",
            "#DFA53B"
          ],
          [
            "Darien",
            "#DFA43B"
          ],
          [
            "Guna Yala",
            "#E0A33A"
          ],
          [
            "Guanacaste",
            "#E0A23A"
          ],
          [
            "Puntarenas",
            "#E0A13A"
          ],
          [
            "Alajuela",
            "#E1A03A"
          ],
          [
            "Heredia",
            "#E19F3A"
          ],
          [
            "San Jose",
            "#E29E39"
          ],
          [
            "Limon",
            "#E29D39"
          ],
          [
            "San Marcos",
            "#E29D39"
          ],
          [
            "Huehuetenango",
            "#E39C39"
          ],
          [
            "Totonicapan",
            "#E39B39"
          ],
          [
            "Escuintla",
            "#E49A38"
          ],
          [
            "Guatemala City",
            "#E49938"
          ],
          [
            "Santa Rosa",
            "#E49838"
          ],
          [
            "El Progreso",
            "#E59738"
          ],
          [
            "Peten",
            "#E59638"
          ],
          [
            "Guatemala",
            "#E59537"
          ],
          [
            "Jutiapa",
            "#E69437"
          ],
          [
            "Chiquimula",
            "#E69337"
          ],
          [
            "Vieux Habitants",
            "#E69237"
          ],
          [
            "Basse-Terre",
            "#E69036"
          ],
          [
            "Sainte-Rose",
            "#E68F36"
          ],
          [
            "Lamentin",
            "#E68E36"
          ],
          [
            "Baie-Mahault",
            "#E68C36"
          ],
          [
            "Les Abymes",
            "#E68B35"
          ],
          [
            "Le Gosier",
            "#E68A35"
          ],
          [
            "Sainte-Anne",
            "#E68835"
          ],
          [
            "Le Moule",
            "#E68735"
          ],
          [
            "M\u00e9tropole",
            "#E68634"
          ],
          [
            "Belmopan",
            "#E68434"
          ],
          [
            "Baja California",
            "#E68334"
          ],
          [
            "Baja California Sur",
            "#E68234"
          ],
          [
            "Sonora",
            "#E68033"
          ],
          [
            "Chihuahua",
            "#E67F33"
          ],
          [
            "Colima",
            "#E67E33"
          ],
          [
            "Nuevo Leon",
            "#E67C33"
          ],
          [
            "Mexico City",
            "#E67B32"
          ],
          [
            "Puebla",
            "#E67A32"
          ],
          [
            "Veracruz",
            "#E67832"
          ],
          [
            "Hawaii",
            "#E67732"
          ],
          [
            "Alaska",
            "#E67631"
          ],
          [
            "Oregon",
            "#E67431"
          ],
          [
            "Washington",
            "#E67331"
          ],
          [
            "California",
            "#E67130"
          ],
          [
            "Nevada",
            "#E67030"
          ],
          [
            "Idaho",
            "#E56E30"
          ],
          [
            "Utah",
            "#E56C2F"
          ],
          [
            "Arizona",
            "#E56B2F"
          ],
          [
            "New Mexico",
            "#E5692F"
          ],
          [
            "Colorado",
            "#E4672F"
          ],
          [
            "Nebraska",
            "#E4662E"
          ],
          [
            "Texas",
            "#E4642E"
          ],
          [
            "Kansas",
            "#E4622E"
          ],
          [
            "Oklahoma",
            "#E3612D"
          ],
          [
            "Minnesota",
            "#E35F2D"
          ],
          [
            "Iowa",
            "#E35D2D"
          ],
          [
            "Louisiana",
            "#E35C2C"
          ],
          [
            "Missouri",
            "#E25A2C"
          ],
          [
            "Mississippi",
            "#E2582C"
          ],
          [
            "Wisconsin",
            "#E2572B"
          ],
          [
            "Illinois",
            "#E2552B"
          ],
          [
            "Indiana",
            "#E1532B"
          ],
          [
            "Kentucky",
            "#E1522A"
          ],
          [
            "Michigan",
            "#E1502A"
          ],
          [
            "Georgia",
            "#E04E2A"
          ],
          [
            "Ohio",
            "#E04D29"
          ],
          [
            "Florida",
            "#E04B29"
          ],
          [
            "South Carolina",
            "#E04929"
          ],
          [
            "North Carolina",
            "#E04828"
          ],
          [
            "Virginia",
            "#DF4628"
          ],
          [
            "Pennsylvania",
            "#DF4428"
          ],
          [
            "Maryland",
            "#DF4328"
          ],
          [
            "Delaware",
            "#DF4127"
          ],
          [
            "New Jersey",
            "#DE3F27"
          ],
          [
            "New York",
            "#DE3E27"
          ],
          [
            "Connecticut",
            "#DE3C26"
          ],
          [
            "Vermont",
            "#DE3A26"
          ],
          [
            "Massachusetts",
            "#DE3926"
          ],
          [
            "New Hampshire",
            "#DD3725"
          ],
          [
            "Rhode Island",
            "#DD3525"
          ],
          [
            "British Columbia",
            "#DD3425"
          ],
          [
            "Alberta",
            "#DD3225"
          ],
          [
            "Saskatchewan",
            "#DD3024"
          ],
          [
            "Manitoba",
            "#DC2F24"
          ],
          [
            "Ontario",
            "#DC2D24"
          ],
          [
            "Quebec",
            "#DC2B23"
          ],
          [
            "New Brunswick",
            "#DC2A23"
          ],
          [
            "Nova Scotia",
            "#DB2823"
          ]
        ],
        "title": "Admin Division",
        "type": "categorical"
      },
      {
        "key": "country",
        "scale": [
          [
            "Israel",
            "#5E1D9D"
          ],
          [
            "Lebanon",
            "#581EA2"
          ],
          [
            "Georgia",
            "#521EA7"
          ],
          [
            "Saudi Arabia",
            "#4E20AC"
          ],
          [
            "Bahrain",
            "#4C24AF"
          ],
          [
            "Qatar",
            "#4A28B3"
          ],
          [
            "Iran",
            "#472CB7"
          ],
          [
            "United Arab Emirates",
            "#4530BB"
          ],
          [
            "Oman",
            "#4334BF"
          ],
          [
            "Afghanistan",
            "#4138C3"
          ],
          [
            "Kazakhstan",
            "#403DC5"
          ],
          [
            "Kyrgyzstan",
            "#4042C7"
          ],
          [
            "India",
            "#3F47C9"
          ],
          [
            "Bangladesh",
            "#3F4CCB"
          ],
          [
            "Thailand",
            "#3F51CC"
          ],
          [
            "Malaysia",
            "#3F56CE"
          ],
          [
            "Singapore",
            "#3E5BD0"
          ],
          [
            "China",
            "#3F60D0"
          ],
          [
            "Hong Kong",
            "#4065CF"
          ],
          [
            "Indonesia",
            "#4169CF"
          ],
          [
            "South Korea",
            "#416ECE"
          ],
          [
            "Japan",
            "#4273CE"
          ],
          [
            "Australia",
            "#4377CD"
          ],
          [
            "New Zealand",
            "#447CCD"
          ],
          [
            "Gambia",
            "#4580CA"
          ],
          [
            "Senegal",
            "#4784C8"
          ],
          [
            "Morocco",
            "#4887C6"
          ],
          [
            "Burkina Faso",
            "#4A8BC3"
          ],
          [
            "Togo",
            "#4B8FC1"
          ],
          [
            "Algeria",
            "#4D92BF"
          ],
          [
            "Nigeria",
            "#4E96BC"
          ],
          [
            "Tunisia",
            "#5098B9"
          ],
          [
            "Equatorial Guinea",
            "#529BB5"
          ],
          [
            "Gabon",
            "#549EB2"
          ],
          [
            "Democratic Republic of the Congo",
            "#56A0AE"
          ],
          [
            "South Africa",
            "#59A3AB"
          ],
          [
            "Zambia",
            "#5BA5A7"
          ],
          [
            "Egypt",
            "#5DA8A3"
          ],
          [
            "Uganda",
            "#5FA99F"
          ],
          [
            "Kenya",
            "#62AB9C"
          ],
          [
            "Iceland",
            "#65AD98"
          ],
          [
            "Portugal",
            "#67AF94"
          ],
          [
            "Ireland",
            "#6AB090"
          ],
          [
            "Spain",
            "#6CB28C"
          ],
          [
            "United Kingdom",
            "#6FB388"
          ],
          [
            "France",
            "#72B584"
          ],
          [
            "Belgium",
            "#75B681"
          ],
          [
            "Netherlands",
            "#78B77D"
          ],
          [
            "Luxembourg",
            "#7CB879"
          ],
          [
            "Switzerland",
            "#7FB975"
          ],
          [
            "Norway",
            "#82BA72"
          ],
          [
            "Denmark",
            "#85BA6E"
          ],
          [
            "Germany",
            "#89BB6B"
          ],
          [
            "Italy",
            "#8CBB68"
          ],
          [
            "Slovenia",
            "#90BC65"
          ],
          [
            "Sweden",
            "#93BD62"
          ],
          [
            "Austria",
            "#97BD5F"
          ],
          [
            "Croatia",
            "#9ABE5C"
          ],
          [
            "Czech Republic",
            "#9EBE5A"
          ],
          [
            "Bosnia and Herzegovina",
            "#A1BE57"
          ],
          [
            "Poland",
            "#A5BE55"
          ],
          [
            "Montenegro",
            "#A9BD53"
          ],
          [
            "Hungary",
            "#ACBD51"
          ],
          [
            "Serbia",
            "#B0BD4F"
          ],
          [
            "North Macedonia",
            "#B4BD4C"
          ],
          [
            "Greece",
            "#B7BD4B"
          ],
          [
            "Lithuania",
            "#BABC49"
          ],
          [
            "Romania",
            "#BEBB48"
          ],
          [
            "Latvia",
            "#C1BA47"
          ],
          [
            "Finland",
            "#C4B945"
          ],
          [
            "Belarus",
            "#C8B944"
          ],
          [
            "Ukraine",
            "#CBB842"
          ],
          [
            "Cyprus",
            "#CDB642"
          ],
          [
            "Turkey",
            "#D0B441"
          ],
          [
            "Russia",
            "#D3B240"
          ],
          [
            "Argentina",
            "#D5B03F"
          ],
          [
            "Uruguay",
            "#D8AE3E"
          ],
          [
            "Chile",
            "#DAAC3D"
          ],
          [
            "Paraguay",
            "#DDAA3C"
          ],
          [
            "Bolivia",
            "#DEA73B"
          ],
          [
            "Brazil",
            "#DFA43B"
          ],
          [
            "Peru",
            "#E1A03A"
          ],
          [
            "Ecuador",
            "#E29D39"
          ],
          [
            "Colombia",
            "#E49A38"
          ],
          [
            "Suriname",
            "#E59638"
          ],
          [
            "Guyana",
            "#E69337"
          ],
          [
            "Venezuela",
            "#E68E36"
          ],
          [
            "Curacao",
            "#E68434"
          ],
          [
            "Aruba",
            "#E67F33"
          ],
          [
            "Panama",
            "#E67B32"
          ],
          [
            "Costa Rica",
            "#E67631"
          ],
          [
            "Nicaragua",
            "#E67030"
          ],
          [
            "Guatemala",
            "#E56A2F"
          ],
          [
            "Guadeloupe",
            "#E4642E"
          ],
          [
            "Belize",
            "#E35E2D"
          ],
          [
            "Saint Martin",
            "#E1522A"
          ],
          [
            "Jamaica",
            "#E04C29"
          ],
          [
            "Dominican Republic",
            "#DF4628"
          ],
          [
            "Haiti",
            "#DF4027"
          ],
          [
            "Mexico",
            "#DE3A26"
          ],
          [
            "Cuba",
            "#DD3425"
          ],
          [
            "USA",
            "#DC2E24"
          ],
          [
            "Canada",
            "#DB2823"
          ]
        ],
        "title": "Country",
        "type": "categorical"
      },
      {
        "key": "region",
        "scale": [
          [
            "Asia",
            "#447CCD"
          ],
          [
            "Oceania",
            "#5EA9A1"
          ],
          [
            "Africa",
            "#8ABB6A"
          ],
          [
            "Europe",
            "#BEBB48"
          ],
          [
            "South America",
            "#E29E39"
          ],
          [
            "North America",
            "#E2562B"
          ]
        ],
        "title": "Region",
        "type": "categorical"
      },
      {
        "key": "S1_mutations",
        "title": "S1_mutations",
        "type": "continuous"
      },
      {
        "key": "logistic_growth",
        "title": "logistic_growth",
        "type": "continuous"
      },
      {
        "key": "emerging_lineage",
        "title": "emerging_lineage",
        "type": "categorical"
      },
      {
        "key": "mutational_fitness",
        "title": "mutational_fitness",
        "type": "continuous"
      },
      {
        "key": "epiweek",
        "title": "epiweek",
        "type": "categorical",
        "scale": [
          [
            "201952",
            "#511EA8"
          ],
          [
            "202002",
            "#4039C3"
          ],
          [
            "202004",
            "#3E5CD0"
          ],
          [
            "202005",
            "#416CCE"
          ],
          [
            "202006",
            "#447CCD"
          ],
          [
            "202007",
            "#4989C4"
          ],
          [
            "202008",
            "#4E96BC"
          ],
          [
            "202009",
            "#559FB0"
          ],
          [
            "202010",
            "#5DA8A4"
          ],
          [
            "202011",
            "#66AE96"
          ],
          [
            "202012",
            "#6FB388"
          ],
          [
            "202013",
            "#7AB77C"
          ],
          [
            "202014",
            "#91BC64"
          ],
          [
            "202015",
            "#9DBE5A"
          ],
          [
            "202016",
            "#AABD53"
          ],
          [
            "202017",
            "#B6BD4B"
          ],
          [
            "202018",
            "#C2BA46"
          ],
          [
            "202019",
            "#CDB642"
          ],
          [
            "202020",
            "#D6B03F"
          ],
          [
            "202021",
            "#DDA83C"
          ],
          [
            "202022",
            "#E29D39"
          ],
          [
            "202023",
            "#E69036"
          ],
          [
            "202024",
            "#E67F33"
          ],
          [
            "202025",
            "#E56D30"
          ],
          [
            "202026",
            "#E2592C"
          ],
          [
            "202027",
            "#DF4428"
          ]
        ]
      }
    ],
    "description": "This is a tree of only B.1.478 samples",
    "display_defaults": {
      "branch_label": "none",
      "color_by": "division",
      "distance_measure": "num_date",
      "geo_resolution": "division",
      "map_triplicate": true
    },
    "filters": [
      "recency",
      "location",
      "division",
      "country",
      "region",
      "host",
      "author"
    ],
    "genome_annotations": {
      "E": {
        "end": 26472,
        "seqid": "MN908947",
        "start": 26245,
        "strand": "+",
        "type": "CDS"
      },
      "M": {
        "end": 27191,
        "seqid": "MN908947",
        "start": 26523,
        "strand": "+",
        "type": "CDS"
      },
      "N": {
        "end": 29533,
        "seqid": "MN908947",
        "start": 28274,
        "strand": "+",
        "type": "CDS"
      },
      "ORF1a": {
        "end": 13468,
        "seqid": "MN908947",
        "start": 266,
        "strand": "+",
        "type": "CDS"
      },
      "ORF1b": {
        "end": 21555,
        "seqid": "MN908947",
        "start": 13468,
        "strand": "+",
        "type": "CDS"
      },
      "ORF3a": {
        "end": 26220,
        "seqid": "MN908947",
        "start": 25393,
        "strand": "+",
        "type": "CDS"
      },
      "ORF6": {
        "end": 27387,
        "seqid": "MN908947",
        "start": 27202,
        "strand": "+",
        "type": "CDS"
      },
      "ORF7a": {
        "end": 27759,
        "seqid": "MN908947",
        "start": 27394,
        "strand": "+",
        "type": "CDS"
      },
      "ORF7b": {
        "end": 27887,
        "seqid": "MN908947",
        "start": 27756,
        "strand": "+",
        "type": "CDS"
      },
      "ORF8": {
        "end": 28259,
        "seqid": "MN908947",
        "start": 27894,
        "strand": "+",
        "type": "CDS"
      },
      "ORF9b": {
        "end": 28577,
        "seqid": "MN908947",
        "start": 28284,
        "strand": "+",
        "type": "CDS"
      },
      "S": {
        "end": 25384,
        "seqid": "MN908947",
        "start": 21563,
        "strand": "+",
        "type": "CDS"
      },
      "nuc": {
        "end": 29903,
        "seqid": "MN908947",
        "start": 1,
        "strand": "+",
        "type": "source"
      }
    },
    "geo_resolutions": [
      {
        "demes": {
          "Abu Dhabi": {
            "latitude": 24.4747961,
            "longitude": 54.3705762
          },
          "Acre": {
            "latitude": -8.862769,
            "longitude": -70.079844
          },
          "Aichi": {
            "latitude": 35.067543,
            "longitude": 137.334061
          },
          "Alagoas": {
            "latitude": -9.74863,
            "longitude": -36.417626
          },
          "Alajuela": {
            "latitude": 10.020137,
            "longitude": -84.210339
          },
          "Alaska": {
            "latitude": 65.797699,
            "longitude": -152.214189
          },
          "Alberta": {
            "latitude": 55.001251,
            "longitude": -115.002136
          },
          "Amapa": {
            "latitude": 1.582936,
            "longitude": -51.809488
          },
          "Ancash": {
            "latitude": -9.5,
            "longitude": -77.75
          },
          "Andalusia": {
            "latitude": 37.5443,
            "longitude": -4.7278
          },
          "Andhra Pradesh": {
            "latitude": 15.9129,
            "longitude": 79.74
          },
          "Antioquia": {
            "latitude": 6.709191,
            "longitude": -75.484721
          },
          "Antofagasta": {
            "latitude": -23.6509,
            "longitude": -70.3975
          },
          "Apulia": {
            "latitude": 40.7928,
            "longitude": 17.1012
          },
          "Aragon": {
            "latitude": 41.5976,
            "longitude": -0.9057
          },
          "Ardabil": {
            "latitude": 38.4583983,
            "longitude": 47.9313001
          },
          "Arequipa": {
            "latitude": -16.3988667,
            "longitude": -71.5369607
          },
          "Arica and Parinacota": {
            "latitude": -18.5713496,
            "longitude": -69.7884774
          },
          "Arizona": {
            "latitude": 34.220707,
            "longitude": -111.657462
          },
          "Asturias": {
            "latitude": 43.317041,
            "longitude": -6.006428
          },
          "Atacama": {
            "latitude": -27.5571783,
            "longitude": -70.0156882
          },
          "Athens": {
            "latitude": 37.987832,
            "longitude": 23.726319
          },
          "Atlantico": {
            "latitude": 10.681025,
            "longitude": -74.955752
          },
          "Australian Capital Territory": {
            "latitude": -35.4883502,
            "longitude": 149.0026942
          },
          "Ayacucho": {
            "latitude": -14.0,
            "longitude": -74.0
          },
          "Bahia": {
            "latitude": -12.5797,
            "longitude": -41.7007
          },
          "Baie-Mahault": {
            "latitude": 16.2679458,
            "longitude": -61.5870766
          },
          "Baja California": {
            "latitude": 30.0338923,
            "longitude": -115.1425107
          },
          "Baja California Sur": {
            "latitude": 25.5818014,
            "longitude": -111.5706164
          },
          "Balikesir": {
            "latitude": 39.650196,
            "longitude": 27.88958
          },
          "Bangkok": {
            "latitude": 13.798471,
            "longitude": 100.590834
          },
          "Basel-Stadt": {
            "latitude": 47.557238,
            "longitude": 7.595666
          },
          "Basque Country": {
            "latitude": 42.9896,
            "longitude": -2.0
          },
          "Basse-Terre": {
            "latitude": 16.0000778,
            "longitude": -61.7333373
          },
          "Bavaria": {
            "latitude": 48.1382614,
            "longitude": 11.5845093
          },
          "Beijing": {
            "latitude": 40.07132,
            "longitude": 116.406908
          },
          "Belmopan": {
            "latitude": 17.250199,
            "longitude": -88.770018
          },
          "Beni": {
            "latitude": -14.0,
            "longitude": -65.0
          },
          "Berlin": {
            "latitude": 52.507192,
            "longitude": 13.408126
          },
          "Bern": {
            "latitude": 46.855135,
            "longitude": 7.570549
          },
          "Blida": {
            "latitude": 36.48329,
            "longitude": 2.808751
          },
          "Bogota": {
            "latitude": 4.629337,
            "longitude": -74.095588
          },
          "Bolivar": {
            "latitude": 8.753508,
            "longitude": -74.367735
          },
          "Borno State": {
            "latitude": 12.1875392,
            "longitude": 13.3080034
          },
          "Boyaca": {
            "latitude": 5.454426,
            "longitude": -73.362218
          },
          "Braine-l'Alleud": {
            "latitude": 50.6854,
            "longitude": 4.3779
          },
          "Brandenburg": {
            "latitude": 52.8455492,
            "longitude": 13.2461296
          },
          "Breza": {
            "latitude": 44.0181,
            "longitude": 18.2613
          },
          "British Columbia": {
            "latitude": 54.010982,
            "longitude": -124.745183
          },
          "Brussels": {
            "latitude": 50.8503,
            "longitude": 4.3517
          },
          "Buenos Aires": {
            "latitude": -34.6037,
            "longitude": -58.3816
          },
          "Cajamarca": {
            "latitude": -6.25,
            "longitude": -78.833333
          },
          "Calabria": {
            "latitude": 39.0565974,
            "longitude": 16.5249864
          },
          "Caldas": {
            "latitude": 5.314226,
            "longitude": -75.340073
          },
          "California": {
            "latitude": 36.357039,
            "longitude": -119.690182
          },
          "Callao": {
            "latitude": -12.0522626,
            "longitude": -77.1391133
          },
          "Campania": {
            "latitude": 40.922286,
            "longitude": 14.904416
          },
          "Canterbury": {
            "latitude": -43.346635,
            "longitude": 172.190743
          },
          "Castilla y Leon": {
            "latitude": 41.8357,
            "longitude": -4.3976
          },
          "Catalunya": {
            "latitude": 41.834815,
            "longitude": 1.606414
          },
          "Cauca": {
            "latitude": 2.473774,
            "longitude": -76.864221
          },
          "Cavan": {
            "latitude": 54.03497495,
            "longitude": -7.2937022825583675
          },
          "Centre": {
            "latitude": 12.36732,
            "longitude": -1.5430869129979032
          },
          "Cesar": {
            "latitude": 9.654915,
            "longitude": -73.528255
          },
          "Chaco": {
            "latitude": -26.3829647,
            "longitude": -60.8816092
          },
          "Chiba": {
            "latitude": 35.463961,
            "longitude": 140.223882
          },
          "Chihuahua": {
            "latitude": 28.633,
            "longitude": -106.0691
          },
          "Chiquimula": {
            "latitude": 14.6891037,
            "longitude": -89.3959868807435
          },
          "Chiriqui": {
            "latitude": 8.3971129,
            "longitude": -82.3223443
          },
          "Cocle": {
            "latitude": 8.4604873,
            "longitude": -80.4305652
          },
          "Colima": {
            "latitude": 19.166667,
            "longitude": -104.0
          },
          "Colorado": {
            "latitude": 39.5501,
            "longitude": -105.7821
          },
          "Comunitat Valenciana": {
            "latitude": 39.337,
            "longitude": -0.354
          },
          "Connecticut": {
            "latitude": 41.678117,
            "longitude": -72.669773
          },
          "Coquimbo": {
            "latitude": -30.7546652,
            "longitude": -70.9005536
          },
          "Cork": {
            "latitude": 51.895349,
            "longitude": -8.474381
          },
          "Counties Manukau": {
            "latitude": -37.101403,
            "longitude": 175.005947
          },
          "Cundinamarca": {
            "latitude": 5.049758,
            "longitude": -74.076048
          },
          "Dakar": {
            "latitude": 14.725966,
            "longitude": -17.46181
          },
          "Darien": {
            "latitude": 8.2158991,
            "longitude": -78.0172551
          },
          "Daule": {
            "latitude": -1.92000685,
            "longitude": -79.91293069792368
          },
          "Delaware": {
            "latitude": 38.6920451,
            "longitude": -75.4013315
          },
          "Delhi": {
            "latitude": 28.7041,
            "longitude": 77.1025
          },
          "Dhaka": {
            "latitude": 23.78937,
            "longitude": 90.415192
          },
          "Doha": {
            "latitude": 25.270283,
            "longitude": 51.52297
          },
          "Donegal": {
            "latitude": 54.92075415,
            "longitude": -7.952385214651309
          },
          "Dublin": {
            "latitude": 53.3431,
            "longitude": -6.262191
          },
          "Ehime": {
            "latitude": 33.6013646,
            "longitude": 132.8185275
          },
          "Ekiti State": {
            "latitude": 7.736891,
            "longitude": 5.2738326
          },
          "El Progreso": {
            "latitude": 14.852206,
            "longitude": -90.0648909
          },
          "Emilia-Romagna": {
            "latitude": 44.641437,
            "longitude": 11.119072
          },
          "England": {
            "latitude": 52.405994,
            "longitude": -1.671707
          },
          "Escuintla": {
            "latitude": 14.3022857,
            "longitude": -90.7866243
          },
          "Espirito Santo": {
            "latitude": -19.1834,
            "longitude": -40.3089
          },
          "Extremadura": {
            "latitude": 39.1748426,
            "longitude": -6.1529891
          },
          "Flanders": {
            "latitude": 51.096246199999996,
            "longitude": 4.178629103169916
          },
          "Florida": {
            "latitude": 27.6648,
            "longitude": -81.5158
          },
          "Friesland": {
            "latitude": 53.1642,
            "longitude": 5.7818
          },
          "Fukui": {
            "latitude": 35.9263502,
            "longitude": 136.6068127
          },
          "Fukuoka": {
            "latitude": 33.6251241,
            "longitude": 130.6180016
          },
          "Galapagos": {
            "latitude": -0.62881505,
            "longitude": -90.3638752022324
          },
          "Galicia": {
            "latitude": 42.5751,
            "longitude": -8.1339
          },
          "Gelderland": {
            "latitude": 52.042091,
            "longitude": 6.01486
          },
          "Geneva": {
            "latitude": 46.216038,
            "longitude": 6.136984
          },
          "Gent": {
            "latitude": 51.04154,
            "longitude": 3.697961
          },
          "Georgia": {
            "latitude": 32.1656,
            "longitude": -82.9001
          },
          "Gorgan": {
            "latitude": 36.8392776,
            "longitude": 54.4320858
          },
          "Grand Est": {
            "latitude": 48.691467,
            "longitude": 5.566495
          },
          "Guanacaste": {
            "latitude": 10.48928,
            "longitude": -85.455092
          },
          "Guangdong": {
            "latitude": 23.615762,
            "longitude": 114.483257
          },
          "Guangxi": {
            "latitude": 23.717754,
            "longitude": 108.701872
          },
          "Guatemala": {
            "latitude": 15.6356088,
            "longitude": -89.8988087
          },
          "Guatemala City": {
            "latitude": 14.6222328,
            "longitude": -90.5185188
          },
          "Guayas": {
            "latitude": -1.9575,
            "longitude": -79.9193
          },
          "Gujarat": {
            "latitude": 22.2587,
            "longitude": 71.1924
          },
          "Guna Yala": {
            "latitude": 9.20030225,
            "longitude": -77.93252243147037
          },
          "Gunma": {
            "latitude": 36.52198,
            "longitude": 139.033483
          },
          "Halland": {
            "latitude": 56.964727,
            "longitude": 12.796906
          },
          "Hamburg": {
            "latitude": 53.5437641,
            "longitude": 10.0099133
          },
          "Hangzhou": {
            "latitude": 30.2741,
            "longitude": 120.1551
          },
          "Haryana": {
            "latitude": 29.0588,
            "longitude": 76.0856
          },
          "Hawaii": {
            "latitude": 19.8968,
            "longitude": -155.5828
          },
          "Hawkes Bay": {
            "latitude": -39.4343279,
            "longitude": 176.7652742
          },
          "Henan": {
            "latitude": 33.817629,
            "longitude": 113.690243
          },
          "Heredia": {
            "latitude": 9.997549,
            "longitude": -84.121162
          },
          "Hiroshima": {
            "latitude": 34.3916058,
            "longitude": 132.4518156
          },
          "Hokkaido": {
            "latitude": 43.2203,
            "longitude": 142.8635
          },
          "HokurikuShinsyu": {
            "latitude": 36.708064,
            "longitude": 137.8065
          },
          "Holon": {
            "latitude": 32.0158,
            "longitude": 34.7874
          },
          "Hovedstaden": {
            "latitude": 55.86170985,
            "longitude": 12.313743483194546
          },
          "Hubei": {
            "latitude": 31.095477,
            "longitude": 112.676644
          },
          "Huehuetenango": {
            "latitude": 15.6634185,
            "longitude": -91.5839796
          },
          "Hyogo": {
            "latitude": 34.914934,
            "longitude": 134.860666
          },
          "Ica": {
            "latitude": -14.079922,
            "longitude": -75.740852
          },
          "Idaho": {
            "latitude": 43.810421,
            "longitude": -114.351215
          },
          "Illinois": {
            "latitude": 40.088552,
            "longitude": -89.301876
          },
          "Imbabura": {
            "latitude": 0.3753621,
            "longitude": -78.355681
          },
          "Indiana": {
            "latitude": 40.2672,
            "longitude": -86.1349
          },
          "Iowa": {
            "latitude": 41.878,
            "longitude": -93.0977
          },
          "Ishikawa": {
            "latitude": 36.570185,
            "longitude": 136.732454
          },
          "Istanbul": {
            "latitude": 41.0082,
            "longitude": 28.9784
          },
          "Jakarta": {
            "latitude": -6.221537,
            "longitude": 106.838429
          },
          "Jeddah": {
            "latitude": 21.4858,
            "longitude": 39.1925
          },
          "Jonkoping": {
            "latitude": 57.7826,
            "longitude": 14.1618
          },
          "Junin": {
            "latitude": -11.5,
            "longitude": -75.0
          },
          "Jutiapa": {
            "latitude": 14.14768595,
            "longitude": -89.88725080941776
          },
          "Kanagawa": {
            "latitude": 35.403801,
            "longitude": 139.294288
          },
          "Kansai": {
            "latitude": 34.778675,
            "longitude": 135.880055
          },
          "Kansas": {
            "latitude": 39.0119,
            "longitude": -98.4842
          },
          "Kanto": {
            "latitude": 36.167777,
            "longitude": 139.170466
          },
          "Karnataka": {
            "latitude": 15.3173,
            "longitude": 75.7139
          },
          "Kastamonu": {
            "latitude": 41.550202,
            "longitude": 33.742886
          },
          "Kentucky": {
            "latitude": 37.64954,
            "longitude": -85.45019
          },
          "Kinshasa": {
            "latitude": -4.2978,
            "longitude": 15.2962
          },
          "Kombo": {
            "latitude": 13.294035,
            "longitude": -16.656832
          },
          "KwaZulu-Natal": {
            "latitude": -28.704798,
            "longitude": 30.693005
          },
          "Kyoto": {
            "latitude": 35.007542,
            "longitude": 135.768455
          },
          "Kyzylorda Region": {
            "latitude": 45.2058853,
            "longitude": 63.9155202
          },
          "La Guajira": {
            "latitude": 11.2780115,
            "longitude": -72.6135766
          },
          "La Libertad": {
            "latitude": -8.0,
            "longitude": -78.5
          },
          "La Rioja": {
            "latitude": 42.2871,
            "longitude": -2.5396
          },
          "Ladakh": {
            "latitude": 34.152588,
            "longitude": 77.577049
          },
          "Lambayeque": {
            "latitude": -6.707066,
            "longitude": -79.907239
          },
          "Lamentin": {
            "latitude": 16.2703423,
            "longitude": -61.6303025
          },
          "Laois": {
            "latitude": 52.998490450000006,
            "longitude": -7.377700166944578
          },
          "Lazio": {
            "latitude": 41.994328,
            "longitude": 12.622686
          },
          "Le Gosier": {
            "latitude": 16.2072112,
            "longitude": -61.4931309
          },
          "Le Moule": {
            "latitude": 16.3316709,
            "longitude": -61.3476233
          },
          "Les Abymes": {
            "latitude": 16.2706436,
            "longitude": -61.5057749
          },
          "Libreville": {
            "latitude": 0.390002,
            "longitude": 9.454001
          },
          "Lima": {
            "latitude": -11.971424,
            "longitude": -77.070229
          },
          "Limburg": {
            "latitude": 50.612763,
            "longitude": 5.936255
          },
          "Limerick": {
            "latitude": 52.662235,
            "longitude": -8.627565
          },
          "Limon": {
            "latitude": 10.3787478,
            "longitude": -83.5848401
          },
          "Lisbon": {
            "latitude": 38.7223,
            "longitude": -9.1393
          },
          "Litoral": {
            "latitude": 1.6026374,
            "longitude": 9.841569
          },
          "Li\u00e8ge": {
            "latitude": 50.6326,
            "longitude": 5.5797
          },
          "Lombardy": {
            "latitude": 45.4791,
            "longitude": 9.8452
          },
          "Loreto": {
            "latitude": -5.0,
            "longitude": -75.0
          },
          "Los Lagos": {
            "latitude": -42.300844,
            "longitude": -73.105387
          },
          "Los Roques": {
            "latitude": 7.9953096,
            "longitude": -67.4879994
          },
          "Louisiana": {
            "latitude": 30.9843,
            "longitude": -91.9623
          },
          "Lusaka": {
            "latitude": -15.4164488,
            "longitude": 28.2821535
          },
          "Madinah": {
            "latitude": 24.5247,
            "longitude": 39.5692
          },
          "Madrid": {
            "latitude": 40.4168,
            "longitude": -3.7038
          },
          "Magallanes": {
            "latitude": -53.3527518,
            "longitude": -71.5547782
          },
          "Magdalena": {
            "latitude": 10.258546,
            "longitude": -74.366995
          },
          "Maharashtra": {
            "latitude": 19.7515,
            "longitude": 75.7139
          },
          "Makkah": {
            "latitude": 21.3891,
            "longitude": 39.8579
          },
          "Malopolskie": {
            "latitude": 49.7225,
            "longitude": 20.2503
          },
          "Manabi": {
            "latitude": -0.7588025,
            "longitude": -80.0612131
          },
          "Manitoba": {
            "latitude": 55.182879,
            "longitude": -97.823531
          },
          "Marijampoles apskritis": {
            "latitude": 54.679230399999994,
            "longitude": 23.200468079034664
          },
          "Maryland": {
            "latitude": 39.0458,
            "longitude": -76.6413
          },
          "Massachusetts": {
            "latitude": 42.340741,
            "longitude": -71.998513
          },
          "Mato Grosso": {
            "latitude": -12.6819,
            "longitude": -56.9211
          },
          "Mato Grosso do Sul": {
            "latitude": -19.5852564,
            "longitude": -54.4794731
          },
          "Maule": {
            "latitude": -35.5972284,
            "longitude": -71.48868
          },
          "Meath": {
            "latitude": 53.649784350000004,
            "longitude": -6.588529492009938
          },
          "Meta": {
            "latitude": 3.275638,
            "longitude": -73.120232
          },
          "Mexico City": {
            "latitude": 19.404497,
            "longitude": -99.143041
          },
          "Michigan": {
            "latitude": 45.021203,
            "longitude": -84.762273
          },
          "Midtjylland": {
            "latitude": 56.23564835,
            "longitude": 9.234602771636588
          },
          "Minas Gerais": {
            "latitude": -18.35789,
            "longitude": -44.411895
          },
          "Minnesota": {
            "latitude": 46.126042,
            "longitude": -94.619581
          },
          "Minsk Region": {
            "latitude": 54.1603039,
            "longitude": 27.7558157
          },
          "Miranda": {
            "latitude": 10.25,
            "longitude": -66.416667
          },
          "Mississippi": {
            "latitude": 32.9715645,
            "longitude": -89.7348497
          },
          "Missouri": {
            "latitude": 37.9643,
            "longitude": -91.8318
          },
          "Miyagi": {
            "latitude": 34.9743154,
            "longitude": 139.8396996
          },
          "Mombasa": {
            "latitude": -4.05052,
            "longitude": 39.667169
          },
          "Montevideo": {
            "latitude": -34.823827,
            "longitude": -56.211799
          },
          "Morne \u00e0 l'Eau": {
            "latitude": 16.3311175,
            "longitude": -61.4579237
          },
          "Moscow": {
            "latitude": 55.7558,
            "longitude": 37.6173
          },
          "Muscat": {
            "latitude": 23.580244,
            "longitude": 58.362707
          },
          "M\u00e9tropole": {
            "latitude": 16.2532002,
            "longitude": -61.2750706
          },
          "Nagano": {
            "latitude": 36.1143945,
            "longitude": 138.0319015
          },
          "Nagasaki": {
            "latitude": 32.796447,
            "longitude": 129.818142
          },
          "Namur": {
            "latitude": 50.457215,
            "longitude": 4.879493
          },
          "Napo": {
            "latitude": -0.7626471,
            "longitude": -77.9701878
          },
          "Nara": {
            "latitude": 34.371026,
            "longitude": 135.887389
          },
          "Narino": {
            "latitude": 1.592142,
            "longitude": -77.85179
          },
          "Navarra": {
            "latitude": 42.687776,
            "longitude": -1.645699
          },
          "Nebraska": {
            "latitude": 41.4925,
            "longitude": -99.9018
          },
          "Neuquen": {
            "latitude": -38.3695057,
            "longitude": -69.832275
          },
          "Nevada": {
            "latitude": 38.8026,
            "longitude": -116.4194
          },
          "New Brunswick": {
            "latitude": 46.57077,
            "longitude": -66.308191
          },
          "New Hampshire": {
            "latitude": 43.1939,
            "longitude": -71.5724
          },
          "New Jersey": {
            "latitude": 40.0583,
            "longitude": -74.4057
          },
          "New Mexico": {
            "latitude": 34.5199,
            "longitude": -105.8701
          },
          "New South Wales": {
            "latitude": -32.68843,
            "longitude": 146.228414
          },
          "New York": {
            "latitude": 40.703395,
            "longitude": -73.904193
          },
          "Niigata": {
            "latitude": 37.6452283,
            "longitude": 138.7669125
          },
          "Nis": {
            "latitude": 43.3211301,
            "longitude": 21.8959232
          },
          "Nonthaburi": {
            "latitude": 13.852511,
            "longitude": 100.522791
          },
          "Nordjylland": {
            "latitude": 56.8152793,
            "longitude": 9.727330772696376
          },
          "Norte de Santander": {
            "latitude": 8.107454,
            "longitude": -72.862123
          },
          "North Carolina": {
            "latitude": 35.7596,
            "longitude": -79.0193
          },
          "Northern Ireland": {
            "latitude": 54.60219,
            "longitude": -6.687146
          },
          "Northern Territory": {
            "latitude": -19.4914,
            "longitude": 132.551
          },
          "Nouvelle-Aquitaine": {
            "latitude": 45.4039367,
            "longitude": 0.3756199
          },
          "Nova Scotia": {
            "latitude": 44.879119,
            "longitude": -64.020314
          },
          "Novi Sad": {
            "latitude": 45.269432,
            "longitude": 19.830203
          },
          "Nueva Esparta": {
            "latitude": 10.9738509,
            "longitude": -64.0597676
          },
          "Nuevo Leon": {
            "latitude": 26.2384363,
            "longitude": -99.8873
          },
          "O'Higgins": {
            "latitude": -34.534538,
            "longitude": -71.0354822
          },
          "Occitanie": {
            "latitude": 43.8927,
            "longitude": 3.2828
          },
          "Odisha": {
            "latitude": 20.9517,
            "longitude": 85.0985
          },
          "Ohio": {
            "latitude": 40.199215,
            "longitude": -82.825637
          },
          "Okinawa": {
            "latitude": 26.4748948,
            "longitude": 127.91146866408414
          },
          "Oklahoma": {
            "latitude": 35.370608,
            "longitude": -97.1862
          },
          "Omsk": {
            "latitude": 55.0555,
            "longitude": 73.3167
          },
          "Ontario": {
            "latitude": 44.429,
            "longitude": -79.377
          },
          "Orebro": {
            "latitude": 59.2753,
            "longitude": 15.2134
          },
          "Oregon": {
            "latitude": 43.8041,
            "longitude": -120.5542
          },
          "Oruro": {
            "latitude": -18.666667,
            "longitude": -67.666667
          },
          "Osaka": {
            "latitude": 34.64872,
            "longitude": 135.525013
          },
          "Oslo": {
            "latitude": 59.903687,
            "longitude": 10.7497
          },
          "Ostergotland": {
            "latitude": 58.402269,
            "longitude": 15.748012
          },
          "Osun State": {
            "latitude": 7.592215,
            "longitude": 4.505599
          },
          "Ouarzazate": {
            "latitude": 30.9335,
            "longitude": 6.937
          },
          "Overijssel": {
            "latitude": 52.436273,
            "longitude": 6.463628
          },
          "Panama Center": {
            "latitude": 9.207626,
            "longitude": -79.426783
          },
          "Panama City": {
            "latitude": 8.98333,
            "longitude": -79.5166
          },
          "Panama Oeste": {
            "latitude": 8.69162985,
            "longitude": -79.88247020644809
          },
          "Pando": {
            "latitude": -11.183333,
            "longitude": -67.183333
          },
          "Para": {
            "latitude": -4.281398,
            "longitude": -52.582417
          },
          "Paraiba": {
            "latitude": -7.1219366,
            "longitude": -36.7246845
          },
          "Pays de la Loire": {
            "latitude": 47.640237,
            "longitude": -0.647258
          },
          "Pennsylvania": {
            "latitude": 41.2033,
            "longitude": -77.1945
          },
          "Pernambuco": {
            "latitude": -8.8137,
            "longitude": -36.9541
          },
          "Peten": {
            "latitude": 16.9,
            "longitude": -89.9
          },
          "Pichincha": {
            "latitude": -0.1465,
            "longitude": -78.4752
          },
          "Piedmont": {
            "latitude": 45.0522,
            "longitude": 7.5154
          },
          "Pirot": {
            "latitude": 43.1547342,
            "longitude": 22.5865039
          },
          "Piura": {
            "latitude": -5.0,
            "longitude": -80.333333
          },
          "Puebla": {
            "latitude": 19.0414,
            "longitude": -98.2063
          },
          "Puntarenas": {
            "latitude": 10.0730022,
            "longitude": -84.8622981
          },
          "Quebec": {
            "latitude": 52.9399,
            "longitude": -73.5491
          },
          "Queensland": {
            "latitude": -23.094025,
            "longitude": 144.192275
          },
          "Quindio": {
            "latitude": 4.477059,
            "longitude": -75.690565
          },
          "Quito": {
            "latitude": -0.18126,
            "longitude": -78.4599
          },
          "Rabat": {
            "latitude": 33.976469,
            "longitude": -6.843796
          },
          "Rajshahi": {
            "latitude": 24.372633,
            "longitude": 88.606356
          },
          "Rangpur": {
            "latitude": 25.748894,
            "longitude": 89.260669
          },
          "Region Metropolitana de Santiago": {
            "latitude": -33.5739341,
            "longitude": -70.6205518
          },
          "Reykjavik": {
            "latitude": 64.1445,
            "longitude": -21.9418
          },
          "Rhode Island": {
            "latitude": 41.5801,
            "longitude": -71.4774
          },
          "Rio Grande do Norte": {
            "latitude": -5.4026,
            "longitude": -36.9541
          },
          "Rio Grande do Sul": {
            "latitude": -29.615543,
            "longitude": -53.220125
          },
          "Rio Negro": {
            "latitude": -40.8261,
            "longitude": -63.0266
          },
          "Rio de Janeiro": {
            "latitude": -22.89445,
            "longitude": -43.2099
          },
          "Risaralda": {
            "latitude": 4.921633,
            "longitude": -75.900759
          },
          "Rivera": {
            "latitude": -30.906491,
            "longitude": -55.540612
          },
          "Rogaland": {
            "latitude": 58.93631375,
            "longitude": 5.805878643040238
          },
          "Rondonia": {
            "latitude": -10.943145,
            "longitude": -62.8277863
          },
          "Roraima": {
            "latitude": 2.135138,
            "longitude": -61.3631922
          },
          "Roscommon": {
            "latitude": 53.6982695,
            "longitude": -8.218250761296193
          },
          "Saint-Petersburg": {
            "latitude": 59.88208,
            "longitude": 30.3308
          },
          "Saint-Saulve": {
            "latitude": 50.374816,
            "longitude": 3.569855
          },
          "Sainte-Anne": {
            "latitude": 16.225685,
            "longitude": -61.3859128
          },
          "Sainte-Rose": {
            "latitude": 16.3327353,
            "longitude": -61.698147
          },
          "Saitama": {
            "latitude": 35.909903,
            "longitude": 139.659758
          },
          "Samara Region": {
            "latitude": 53.2128813,
            "longitude": 50.8914633
          },
          "San Jose": {
            "latitude": 9.9281,
            "longitude": -84.0907
          },
          "San Marcos": {
            "latitude": 14.9533135,
            "longitude": -91.91204441598504
          },
          "San Martin": {
            "latitude": -7.0,
            "longitude": -76.833333
          },
          "San Miguelito": {
            "latitude": 9.0551061,
            "longitude": -79.4933063
          },
          "Santa Catarina": {
            "latitude": -27.15767,
            "longitude": -49.888561
          },
          "Santa Cruz": {
            "latitude": -17.333333,
            "longitude": -61.5
          },
          "Santa Elena": {
            "latitude": -2.1954593,
            "longitude": -80.5669167
          },
          "Santa Fe": {
            "latitude": -30.3154739,
            "longitude": -61.1645076
          },
          "Santa Rosa": {
            "latitude": 14.150152349999999,
            "longitude": -90.35088183533747
          },
          "Santander": {
            "latitude": 6.74657,
            "longitude": -73.476456
          },
          "Sarawak": {
            "latitude": 2.5023855,
            "longitude": 112.9547283
          },
          "Sardinia": {
            "latitude": 40.1209,
            "longitude": 9.0129
          },
          "Saskatchewan": {
            "latitude": 53.934278,
            "longitude": -106.16006
          },
          "Schleswig-Holstein": {
            "latitude": 54.1853998,
            "longitude": 9.8220089
          },
          "Scotland": {
            "latitude": 56.415858,
            "longitude": -4.090641
          },
          "Selangor": {
            "latitude": 3.0738,
            "longitude": 101.5183
          },
          "Semnan": {
            "latitude": 35.2256,
            "longitude": 54.4342
          },
          "Seoul": {
            "latitude": 37.548278,
            "longitude": 126.990916
          },
          "Sergipe": {
            "latitude": -10.5741,
            "longitude": -37.3857
          },
          "Shandong": {
            "latitude": 36.298013,
            "longitude": 118.193884
          },
          "Shanghai": {
            "latitude": 31.171447,
            "longitude": 121.429896
          },
          "Shiga": {
            "latitude": 35.2018209,
            "longitude": 135.9245843
          },
          "Sichuan": {
            "latitude": 30.709229,
            "longitude": 102.693949
          },
          "Sjaelland": {
            "latitude": 55.545959550000006,
            "longitude": 11.697905825948633
          },
          "Skane": {
            "latitude": 55.9903,
            "longitude": 13.5958
          },
          "Sonora": {
            "latitude": 29.3333331,
            "longitude": -110.6666671
          },
          "Sormland": {
            "latitude": 59.061157,
            "longitude": 16.697407
          },
          "South Australia": {
            "latitude": -30.0002,
            "longitude": 136.2092
          },
          "South Carolina": {
            "latitude": 33.8361,
            "longitude": -81.1637
          },
          "Southern": {
            "latitude": -24.901824837502364,
            "longitude": 24.589944257885044
          },
          "Stockholm": {
            "latitude": 59.33267,
            "longitude": 18.061849
          },
          "Styria": {
            "latitude": 47.3593,
            "longitude": 14.47
          },
          "Suceava": {
            "latitude": 47.667761,
            "longitude": 26.266066
          },
          "Syddanmark": {
            "latitude": 55.3784583,
            "longitude": 9.13192766793894
          },
          "Tamil Nadu": {
            "latitude": 11.1271,
            "longitude": 78.6569
          },
          "Tarija": {
            "latitude": -21.583333,
            "longitude": -63.833333
          },
          "Tasmania": {
            "latitude": -42.14220555,
            "longitude": 146.6723517878467
          },
          "Tbilisi": {
            "latitude": 41.733699,
            "longitude": 44.818487
          },
          "Tehran": {
            "latitude": 35.6892,
            "longitude": 51.389
          },
          "Tel Aviv District": {
            "latitude": 32.0929,
            "longitude": 34.8072
          },
          "Telangana": {
            "latitude": 18.094062,
            "longitude": 79.141493
          },
          "Texas": {
            "latitude": 31.146868,
            "longitude": -99.188758
          },
          "Thuringia": {
            "latitude": 50.7333163,
            "longitude": 11.0747905
          },
          "Ticino": {
            "latitude": 46.345334,
            "longitude": 8.774813
          },
          "Tierra del Fuego": {
            "latitude": -54.4071064,
            "longitude": -67.8974895
          },
          "Tirat Zvi": {
            "latitude": 32.4225,
            "longitude": 35.5283
          },
          "Tochigi": {
            "latitude": 36.3818177,
            "longitude": 139.733591
          },
          "Tokyo": {
            "latitude": 35.683441,
            "longitude": 139.766131
          },
          "Tolima": {
            "latitude": 4.065944,
            "longitude": -75.215716
          },
          "Totonicapan": {
            "latitude": 15.0424999,
            "longitude": -91.40610219934399
          },
          "Toyama": {
            "latitude": 36.6957569,
            "longitude": 137.2136215
          },
          "Treinta y Tres": {
            "latitude": -33.0,
            "longitude": -54.25
          },
          "Trentino-Alto Adige": {
            "latitude": 46.441472,
            "longitude": 11.282121
          },
          "Tucuman": {
            "latitude": -26.8083,
            "longitude": -65.2176
          },
          "Tunis": {
            "latitude": 36.806134,
            "longitude": 10.179324
          },
          "Turkana": {
            "latitude": 3.52559005,
            "longitude": 36.074506156741236
          },
          "Ucayali": {
            "latitude": -9.0,
            "longitude": -73.5
          },
          "Umbria": {
            "latitude": 42.965916,
            "longitude": 12.490236
          },
          "Uppsala": {
            "latitude": 59.8586,
            "longitude": 17.6389
          },
          "Utah": {
            "latitude": 39.4225192,
            "longitude": -111.7143583
          },
          "Utrecht": {
            "latitude": 52.08532,
            "longitude": 5.184968
          },
          "Uttar Pradesh": {
            "latitude": 26.8467,
            "longitude": 80.9462
          },
          "Uttarakhand": {
            "latitude": 30.091993549999998,
            "longitude": 79.32176659343018
          },
          "Uusimaa": {
            "latitude": 60.2187,
            "longitude": 25.2716
          },
          "Valle del Cauca": {
            "latitude": 3.747163,
            "longitude": -76.415809
          },
          "Valparaiso": {
            "latitude": -33.0472,
            "longitude": -71.6127
          },
          "Varmland": {
            "latitude": 59.894483,
            "longitude": 13.209991
          },
          "Vastmanland": {
            "latitude": 59.6714,
            "longitude": 16.2159
          },
          "Vastra Gotaland": {
            "latitude": 58.2528,
            "longitude": 13.0596
          },
          "Vaud": {
            "latitude": 46.619469,
            "longitude": 6.472479
          },
          "Veneto": {
            "latitude": 45.4415,
            "longitude": 12.3153
          },
          "Veracruz": {
            "latitude": 19.333333,
            "longitude": -96.666667
          },
          "Veraguas": {
            "latitude": 8.029857,
            "longitude": -81.25318952087585
          },
          "Vermont": {
            "latitude": 44.5588,
            "longitude": -72.5778
          },
          "Vestfold og Telemark": {
            "latitude": 59.39626765,
            "longitude": 9.061898163187937
          },
          "Vestland": {
            "latitude": 60.9291011,
            "longitude": 6.107886941976156
          },
          "Victoria": {
            "latitude": -37.121673,
            "longitude": 144.106178
          },
          "Vienna": {
            "latitude": 48.2082,
            "longitude": 16.3738
          },
          "Vieux Habitants": {
            "latitude": 16.0592721,
            "longitude": -61.7636362
          },
          "Viken": {
            "latitude": 59.9263265,
            "longitude": 9.904234519577855
          },
          "Virginia": {
            "latitude": 37.926868,
            "longitude": -78.024902
          },
          "Waikato": {
            "latitude": -37.777199,
            "longitude": 175.528928
          },
          "Wakayama": {
            "latitude": 34.234617,
            "longitude": 135.1782181
          },
          "Wales": {
            "latitude": 52.306085,
            "longitude": -3.621944
          },
          "Washington": {
            "latitude": 47.183945,
            "longitude": -119.950361
          },
          "West Bengal": {
            "latitude": 23.361461,
            "longitude": 87.724077
          },
          "West Coast Region": {
            "latitude": 13.2229,
            "longitude": 16.582
          },
          "Western Australia": {
            "latitude": -27.055937,
            "longitude": 122.236663
          },
          "Westmeath": {
            "latitude": 53.5577902,
            "longitude": -7.3478558260097575
          },
          "Wicklow": {
            "latitude": 52.9808,
            "longitude": -6.0446
          },
          "Wisconsin": {
            "latitude": 44.535145,
            "longitude": -89.527762
          },
          "Yamagata": {
            "latitude": 38.2553393,
            "longitude": 140.3400205
          },
          "Yamaguchi": {
            "latitude": 34.1781317,
            "longitude": 131.4737077
          },
          "Zeeland": {
            "latitude": 51.484078,
            "longitude": 3.802245
          },
          "Zhejiang": {
            "latitude": 29.22571,
            "longitude": 120.299125
          },
          "Zulia": {
            "latitude": 10.0437564,
            "longitude": -72.2191181
          }
        },
        "key": "division"
      },
      {
        "demes": {
          "Afghanistan": {
            "latitude": 33.7680065,
            "longitude": 66.2385139
          },
          "Algeria": {
            "latitude": 28.0000272,
            "longitude": 2.9999825
          },
          "Argentina": {
            "latitude": -37.052315,
            "longitude": -64.869142
          },
          "Aruba": {
            "latitude": 12.5013629,
            "longitude": -69.9618475
          },
          "Australia": {
            "latitude": -24.7761085,
            "longitude": 134.755
          },
          "Austria": {
            "latitude": 47.5162,
            "longitude": 14.5501
          },
          "Bahrain": {
            "latitude": 26.0667,
            "longitude": 50.5577
          },
          "Bangladesh": {
            "latitude": 24.506442,
            "longitude": 90.041454
          },
          "Belarus": {
            "latitude": 53.704205,
            "longitude": 28.247691
          },
          "Belgium": {
            "latitude": 50.707735,
            "longitude": 4.677726
          },
          "Belize": {
            "latitude": 16.8259793,
            "longitude": -88.7600927
          },
          "Bolivia": {
            "latitude": -17.0568696,
            "longitude": -64.9912286
          },
          "Bosnia and Herzegovina": {
            "latitude": 43.9159,
            "longitude": 17.6791
          },
          "Brazil": {
            "latitude": -10.3333332,
            "longitude": -53.1999999
          },
          "Burkina Faso": {
            "latitude": 12.78998,
            "longitude": -1.683734
          },
          "Canada": {
            "latitude": 61.0666922,
            "longitude": -107.991707
          },
          "Chile": {
            "latitude": -31.7613364,
            "longitude": -71.3187696
          },
          "China": {
            "latitude": 33.394333,
            "longitude": 104.689839
          },
          "Colombia": {
            "latitude": 2.893108,
            "longitude": -73.7845142
          },
          "Costa Rica": {
            "latitude": 10.0379,
            "longitude": -83.818759
          },
          "Croatia": {
            "latitude": 45.1,
            "longitude": 15.2
          },
          "Cuba": {
            "latitude": 23.0131338,
            "longitude": -80.8328748
          },
          "Curacao": {
            "latitude": 12.1845,
            "longitude": -68.9640875031406
          },
          "Cyprus": {
            "latitude": 34.965802,
            "longitude": 33.171772
          },
          "Czech Republic": {
            "latitude": 49.8175,
            "longitude": 15.473
          },
          "Democratic Republic of the Congo": {
            "latitude": -4.0383,
            "longitude": 21.7587
          },
          "Denmark": {
            "latitude": 56.2639,
            "longitude": 9.5018
          },
          "Dominican Republic": {
            "latitude": 19.0974031,
            "longitude": -70.3028026
          },
          "Ecuador": {
            "latitude": -1.0541,
            "longitude": -78.1489
          },
          "Egypt": {
            "latitude": 26.8206,
            "longitude": 30.8025
          },
          "Equatorial Guinea": {
            "latitude": 1.613172,
            "longitude": 10.5170357
          },
          "Finland": {
            "latitude": 61.751734,
            "longitude": 26.186437
          },
          "France": {
            "latitude": 46.2276,
            "longitude": 2.2137
          },
          "French Guiana": {
            "latitude": 4.93333,
            "longitude": -52.33333
          },
          "Gabon": {
            "latitude": -0.8999695,
            "longitude": 11.6899699
          },
          "Gambia": {
            "latitude": 13.5,
            "longitude": -15.5
          },
          "Georgia": {
            "latitude": 41.989378,
            "longitude": 43.597463
          },
          "Germany": {
            "latitude": 51.1657,
            "longitude": 10.4515
          },
          "Greece": {
            "latitude": 39.0,
            "longitude": 22.0
          },
          "Guadeloupe": {
            "latitude": 16.2490067,
            "longitude": -61.5650444
          },
          "Guam": {
            "latitude": 13.464887,
            "longitude": 144.792016
          },
          "Guatemala": {
            "latitude": 15.6356088,
            "longitude": -89.8988087
          },
          "Guyana": {
            "latitude": 4.8417097,
            "longitude": -58.6416891
          },
          "Haiti": {
            "latitude": 19.1399952,
            "longitude": -72.3570972
          },
          "Hong Kong": {
            "latitude": 22.3964,
            "longitude": 114.1095
          },
          "Hungary": {
            "latitude": 47.0,
            "longitude": 20.0
          },
          "Iceland": {
            "latitude": 64.90614,
            "longitude": -18.4826
          },
          "India": {
            "latitude": 21.077353,
            "longitude": 78.723951
          },
          "Indonesia": {
            "latitude": -0.897599,
            "longitude": 114.181602
          },
          "Iran": {
            "latitude": 34.5732,
            "longitude": 51.876
          },
          "Ireland": {
            "latitude": 52.865,
            "longitude": -7.979
          },
          "Israel": {
            "latitude": 31.217736,
            "longitude": 34.903129
          },
          "Italy": {
            "latitude": 43.382775,
            "longitude": 12.183629
          },
          "Jamaica": {
            "latitude": 18.1096,
            "longitude": -77.2975
          },
          "Japan": {
            "latitude": 35.68536,
            "longitude": 139.75309
          },
          "Kazakhstan": {
            "latitude": 48.886304,
            "longitude": 67.283729
          },
          "Kenya": {
            "latitude": 0.0236,
            "longitude": 37.9062
          },
          "Kyrgyzstan": {
            "latitude": 41.2044,
            "longitude": 74.7661
          },
          "Latvia": {
            "latitude": 56.799689,
            "longitude": 25.441386
          },
          "Lebanon": {
            "latitude": 33.945959,
            "longitude": 35.86863
          },
          "Lithuania": {
            "latitude": 55.378752,
            "longitude": 23.945328
          },
          "Luxembourg": {
            "latitude": 49.755428,
            "longitude": 6.119486
          },
          "Malaysia": {
            "latitude": 4.264153,
            "longitude": 102.222436
          },
          "Mexico": {
            "latitude": 19.4325301,
            "longitude": -99.1332101
          },
          "Montenegro": {
            "latitude": 42.9868853,
            "longitude": 19.5180992
          },
          "Morocco": {
            "latitude": 32.549785,
            "longitude": -5.480765
          },
          "Netherlands": {
            "latitude": 52.1326,
            "longitude": 5.2913
          },
          "New Zealand": {
            "latitude": -41.500083,
            "longitude": 172.8344077
          },
          "Nicaragua": {
            "latitude": 12.6090157,
            "longitude": -85.2936911
          },
          "Nigeria": {
            "latitude": 10.0,
            "longitude": 8.0
          },
          "North Macedonia": {
            "latitude": 41.6171214,
            "longitude": 21.7168387
          },
          "Norway": {
            "latitude": 61.3109,
            "longitude": 8.73701
          },
          "Oman": {
            "latitude": 20.565641,
            "longitude": 56.861042
          },
          "Panama": {
            "latitude": 8.98333,
            "longitude": -79.5166
          },
          "Paraguay": {
            "latitude": -23.3165935,
            "longitude": -58.1693445
          },
          "Peru": {
            "latitude": -9.650468,
            "longitude": -75.328211
          },
          "Poland": {
            "latitude": 52.0977181,
            "longitude": 19.0258159
          },
          "Portugal": {
            "latitude": 39.54046,
            "longitude": -8.174701
          },
          "Puerto Rico": {
            "latitude": 18.2459121,
            "longitude": -66.4164147
          },
          "Qatar": {
            "latitude": 25.230573,
            "longitude": 51.183951
          },
          "Romania": {
            "latitude": 45.9432,
            "longitude": 24.9668
          },
          "Russia": {
            "latitude": 64.6863136,
            "longitude": 97.7453061
          },
          "Saint Barthelemy": {
            "latitude": 17.9049171,
            "longitude": -62.847207
          },
          "Saint Martin": {
            "latitude": 18.0668544,
            "longitude": -63.0848869
          },
          "Saudi Arabia": {
            "latitude": 25.0,
            "longitude": 45.0
          },
          "Senegal": {
            "latitude": 14.5,
            "longitude": -14.25
          },
          "Serbia": {
            "latitude": 43.745902,
            "longitude": 20.848918
          },
          "Singapore": {
            "latitude": 1.344189,
            "longitude": 103.867546
          },
          "Slovenia": {
            "latitude": 45.8133113,
            "longitude": 14.4808369
          },
          "South Africa": {
            "latitude": -28.8166235,
            "longitude": 24.991639
          },
          "South Korea": {
            "latitude": 36.609249,
            "longitude": 127.917932
          },
          "Spain": {
            "latitude": 40.4637,
            "longitude": -3.7492
          },
          "Suriname": {
            "latitude": 4.1413025,
            "longitude": -56.0771187
          },
          "Sweden": {
            "latitude": 59.6749712,
            "longitude": 14.5208584
          },
          "Switzerland": {
            "latitude": 46.8182,
            "longitude": 8.2275
          },
          "Thailand": {
            "latitude": 14.8971921,
            "longitude": 100.83273
          },
          "Togo": {
            "latitude": 8.88625,
            "longitude": 1.069709
          },
          "Tunisia": {
            "latitude": 33.654143,
            "longitude": 9.065134
          },
          "Turkey": {
            "latitude": 39.046746,
            "longitude": 36.767068
          },
          "USA": {
            "latitude": 38.916963,
            "longitude": -98.891372
          },
          "Uganda": {
            "latitude": 1.861287,
            "longitude": 32.55149
          },
          "Ukraine": {
            "latitude": 49.4871968,
            "longitude": 31.2718321
          },
          "United Arab Emirates": {
            "latitude": 23.546651,
            "longitude": 54.065059
          },
          "United Kingdom": {
            "latitude": 54.242833,
            "longitude": -2.088739
          },
          "Uruguay": {
            "latitude": -33.0,
            "longitude": -56.0
          },
          "Venezuela": {
            "latitude": 7.838891,
            "longitude": -65.916409
          },
          "Zambia": {
            "latitude": -14.5186239,
            "longitude": 27.5599164
          }
        },
        "key": "country"
      },
      {
        "demes": {
          "Africa": {
            "latitude": 4.070194,
            "longitude": 21.824559
          },
          "Asia": {
            "latitude": 30.451098,
            "longitude": 86.654576
          },
          "Europe": {
            "latitude": 49.646237,
            "longitude": 10.799454
          },
          "North America": {
            "latitude": 28.2367447,
            "longitude": -97.738017
          },
          "Oceania": {
            "latitude": -25.0562891,
            "longitude": 152.008576
          },
          "South America": {
            "latitude": -13.083583,
            "longitude": -58.470721
          }
        },
        "key": "region"
      }
    ],
    "maintainers": [
      {
        "name": "My name",
        "url": "www.myurl.com"
      }
    ],
    "panels": [
      "tree",
      "map",
      "entropy",
      "frequencies"
    ],
    "title": "Genomic epidemiology of novel coronavirus - 20221222_Globalexpansion_Sasha_Haiti_Tree-focused subsampling",
    "updated": "2022-12-22"
  },
  "tree": {
    "branch_attrs": {
      "labels": {
        "clade": "19A"
      },
      "mutations": {}
    },
    "children": [
      {
        "branch_attrs": {
          "mutations": {}
        },
        "name": "Wuhan/Hu-1/2019",
        "node_attrs": {
          "S1_mutations": {
            "value": 0.0
          },
          "clade_membership": {
            "value": "19A"
          },
          "country": {
            "confidence": {
              "China": 1.0
            },
            "entropy": -1.000088900581841e-12,
            "value": "China"
          },
          "div": 0,
          "division": {
            "value": "Hubei"
          },
          "emerging_lineage": {
            "value": "unassigned"
          },
          "epiweek": {
            "value": "201952"
          },
          "gisaid_epi_isl": {
            "value": "EPI_ISL_406798"
          },
          "mutational_fitness": {
            "value": 0.0
          },
          "num_date": {
            "confidence": [
              2019.9849315068493,
              2019.9849315068493
            ],
            "value": 2019.9849315068493
          },
          "region": {
            "value": "Asia"
          }
        }
      },
      {
        "branch_attrs": {
          "mutations": {}
        },
        "children": [
          {
            "branch_attrs": {
              "labels": {
                "aa": "ORF1b: L1504F"
              },
              "mutations": {
                "ORF1b": [
                  "L1504F"
                ],
                "nuc": [
                  "T9C",
                  "T10A",
                  "T11C",
                  "T13C",
                  "C16T",
                  "T17G",
                  "C17977T",
                  "T20445A",
                  "T29709A",
                  "G29711A",
                  "A29713G"
                ]
              }
            },
            "name": "Shandong/2020C1240289/2020",
            "node_attrs": {
              "S1_mutations": {
                "value": 0.0
              },
              "clade_membership": {
                "value": "19A"
              },
              "country": {
                "confidence": {
                  "China": 1.0
                },
                "entropy": -1.000088900581841e-12,
                "value": "China"
              },
              "div": 5,
              "division": {
                "value": "Shandong"
              },
              "emerging_lineage": {
                "value": "unassigned"
              },
              "epiweek": {
                "value": "202006"
              },
              "gisaid_epi_isl": {
                "value": "EPI_ISL_962567"
              },
              "mutational_fitness": {
                "value": -0.003
              },
              "num_date": {
                "confidence": [
                  2020.094262295082,
                  2020.094262295082
                ],
                "value": 2020.094262295082
              },
              "region": {
                "value": "Asia"
              }
            }
          },
          {
            "branch_attrs": {
              "labels": {
                "aa": "ORF1a: L2235I, N3833K"
              },
              "mutations": {
                "ORF1a": [
                  "L2235I",
                  "N3833K"
                ],
                "nuc": [
                  "C6968A",
                  "T11764A"
                ]
              }
            },
            "name": "Wuhan/WH01/2019",
            "node_attrs": {
              "S1_mutations": {
                "value": 0.0
              },
              "clade_membership": {
                "value": "19A"
              },
              "country": {
                "confidence": {
                  "China": 1.0
                },
                "entropy": -1.000088900581841e-12,
                "value": "China"
              },
              "div": 2,
              "division": {
                "value": "Hubei"
              },
              "emerging_lineage": {
                "value": "unassigned"
              },
              "epiweek": {
                "value": "201952"
              },
              "gisaid_epi_isl": {
                "value": "EPI_ISL_402125"
              },
              "mutational_fitness": {
                "value": -0.006
              },
              "num_date": {
                "confidence": [
                  2019.9849315068493,
                  2019.9849315068493
                ],
                "value": 2019.9849315068493
              },
              "region": {
                "value": "Asia"
              }
            }
          },
          {
            "branch_attrs": {
              "labels": {
                "aa": "ORF1b: M620I, A1521V; S: D1084Y; N: N11T; ORF9b: M8L"
              },
              "mutations": {
                "N": [
                  "N11T"
                ],
                "ORF1b": [
                  "M620I",
                  "A1521V"
                ],
                "ORF9b": [
                  "M8L"
                ],
                "S": [
                  "D1084Y"
                ],
                "nuc": [
                  "G15327T",
                  "C18029T",
                  "G24812T",
                  "A28305C",
                  "G29742T"
                ]
              }
            },
            "name": "Beijing/DT-WH02/2020",
            "node_attrs": {
              "S1_mutations": {
                "value": 0.0
              },
              "clade_membership": {
                "value": "19A"
              },
              "country": {
                "confidence": {
                  "China": 1.0
                },
                "entropy": -1.000088900581841e-12,
                "value": "China"
              },
              "div": 5,
              "division": {
                "value": "Beijing"
              },
              "emerging_lineage": {
                "value": "unassigned"
              },
              "epiweek": {
                "value": "202006"
              },
              "gisaid_epi_isl": {
                "value": "EPI_ISL_452357"
              },
              "mutational_fitness": {
                "value": -0.005476147799999999
              },
              "num_date": {
                "confidence": [
                  2020.094262295082,
                  2020.094262295082
                ],
                "value": 2020.094262295082
              },
              "region": {
                "value": "Asia"
              }
            }
          },
          {
            "branch_attrs": {
              "labels": {
                "aa": "N: P344S"
              },
              "mutations": {
                "N": [
                  "P344S"
                ],
                "nuc": [
                  "C15324T",
                  "C29303T"
                ]
              }
            },
            "children": [
              {
                "branch_attrs": {
                  "labels": {
                    "aa": "ORF1b: T1064I; ORF3a: L140V; N: R185H"
                  },
                  "mutations": {
                    "N": [
                      "R185H"
                    ],
                    "ORF1b": [
                      "T1064I"
                    ],
                    "ORF3a": [
                      "L140V"
                    ],
                    "nuc": [
                      "C2749T",
                      "C16658T",
                      "C25810G",
                      "G28827A"
                    ]
                  }
                },
                "name": "Guangdong/20SF812/2020",
                "node_attrs": {
                  "S1_mutations": {
                    "value": 0.0
                  },
                  "clade_membership": {
                    "value": "19A"
                  },
                  "country": {
                    "confidence": {
                      "China": 1.0
                    },
                    "entropy": -1.000088900581841e-12,
                    "value": "China"
                  },
                  "div": 6,
                  "division": {
                    "value": "Guangdong"
                  },
                  "emerging_lineage": {
                    "value": "unassigned"
                  },
                  "epiweek": {
                    "value": "202005"
                  },
                  "gisaid_epi_isl": {
                    "value": "EPI_ISL_428475"
                  },
                  "mutational_fitness": {
                    "value": -0.004659546
                  },
                  "num_date": {
                    "confidence": [
                      2020.0751366120219,
                      2020.0751366120219
                    ],
                    "value": 2020.0751366120219
                  },
                  "region": {
                    "value": "Asia"
                  }
                }
              },
              {
                "branch_attrs": {
                  "labels": {
                    "aa": "ORF1a: I849V; S: Y28H"
                  },
                  "mutations": {
                    "ORF1a": [
                      "I849V"
                    ],
                    "S": [
                      "Y28H"
                    ],
                    "nuc": [
                      "A1G",
                      "A2810G",
                      "T21644C"
                    ]
                  }
                },
                "children": [
                  {
                    "branch_attrs": {
                      "labels": {
                        "aa": "S: D1163Y"
                      },
                      "mutations": {
                        "S": [
                          "D1163Y"
                        ],
                        "nuc": [
                          "A4-",
                          "A5-",
                          "A6-",
                          "T18G",
                          "T20526C",
                          "G25049T"
                        ]
                      }
                    },
                    "name": "Lithuania/MR-LUHS-Eilnr104/2020",
                    "node_attrs": {
                      "S1_mutations": {
                        "value": 1.0
                      },
                      "clade_membership": {
                        "value": "19A"
                      },
                      "country": {
                        "confidence": {
                          "Lithuania": 0.9999999999999999
                        },
                        "entropy": -9.99866855976916e-13,
                        "value": "Lithuania"
                      },
                      "div": 6,
                      "division": {
                        "value": "Marijampoles apskritis"
                      },
                      "emerging_lineage": {
                        "value": "unassigned"
                      },
                      "epiweek": {
                        "value": "202017"
                      },
                      "gisaid_epi_isl": {
                        "value": "EPI_ISL_603114"
                      },
                      "mutational_fitness": {
                        "value": -0.003227191
                      },
                      "num_date": {
                        "confidence": [
                          2020.3046448087432,
                          2020.3046448087432
                        ],
                        "value": 2020.3046448087432
                      },
                      "region": {
                        "value": "Europe"
                      }
                    }
                  },
                  {
                    "branch_attrs": {
                      "mutations": {}
                    },
                    "name": "Lithuania/MR-LUHS-Eilnr65/2020",
                    "node_attrs": {
                      "S1_mutations": {
                        "value": 1.0
                      },
                      "clade_membership": {
                        "value": "19A"
                      },
                      "country": {
                        "confidence": {
                          "Lithuania": 0.9999999999999999
                        },
                        "entropy": -9.99866855976916e-13,
                        "value": "Lithuania"
                      },
                      "div": 4,
                      "division": {
                        "value": "Marijampoles apskritis"
                      },
                      "emerging_lineage": {
                        "value": "unassigned"
                      },
                      "epiweek": {
                        "value": "202015"
                      },
                      "gisaid_epi_isl": {
                        "value": "EPI_ISL_541869"
                      },
                      "mutational_fitness": {
                        "value": -0.002895867
                      },
                      "num_date": {
                        "confidence": [
                          2020.2773224043715,
                          2020.2773224043715
                        ],
                        "value": 2020.2773224043715
                      },
                      "region": {
                        "value": "Europe"
                      }
                    }
                  },
                  {
                    "branch_attrs": {
                      "labels": {
                        "aa": "ORF1a: C3766F; S: L560M"
                      },
                      "mutations": {
                        "ORF1a": [
                          "C3766F"
                        ],
                        "S": [
                          "L560M"
                        ],
                        "nuc": [
                          "G11562T",
                          "C23240A"
                        ]
                      }
                    },
                    "name": "Lithuania/MR-LUHS-Eilnr95/2020",
                    "node_attrs": {
                      "S1_mutations": {
                        "value": 2.0
                      },
                      "clade_membership": {
                        "value": "19A"
                      },
                      "country": {
                        "confidence": {
                          "Lithuania": 0.9999999999999999
                        },
                        "entropy": -9.99866855976916e-13,
                        "value": "Lithuania"
                      },
                      "div": 6,
                      "division": {
                        "value": "Marijampoles apskritis"
                      },
                      "emerging_lineage": {
                        "value": "unassigned"
                      },
                      "epiweek": {
                        "value": "202016"
                      },
                      "gisaid_epi_isl": {
                        "value": "EPI_ISL_541877"
                      },
                      "mutational_fitness": {
                        "value": -0.002581047
                      },
                      "num_date": {
                        "confidence": [
                          2020.2964480874316,
                          2020.2964480874316
                        ],
                        "value": 2020.2964480874316
                      },
                      "region": {
                        "value": "Europe"
                      }
                    }
                  }
                ],
                "name": "NODE_0004319",
                "node_attrs": {
                  "S1_mutations": {
                    "value": 1.0
                  },
                  "clade_membership": {
                    "value": "19A"
                  },
                  "country": {
                    "confidence": {
                      "Lithuania": 0.9999624935927711
                    },
                    "entropy": 0.00045307895457775423,
                    "value": "Lithuania"
                  },
                  "div": 4,
                  "emerging_lineage": {
                    "value": "unassigned"
                  },
                  "mutational_fitness": {
                    "value": -0.002895867
                  },
                  "num_date": {
                    "confidence": [
                      2020.2145229417456,
                      2020.2761208737054
                    ],
                    "value": 2020.2442380912166
                  }
                }
              }
            ],
            "name": "NODE_0004318",
            "node_attrs": {
              "S1_mutations": {
                "value": 0.0
              },
              "clade_membership": {
                "value": "19A"
              },
              "country": {
                "confidence": {
                  "China": 0.9957009769677708,
                  "Lithuania": 0.0035898206412893607
                },
                "entropy": 0.03289408763467443,
                "value": "China"
              },
              "div": 2,
              "emerging_lineage": {
                "value": "unassigned"
              },
              "mutational_fitness": {
                "value": 0.000401259
              },
              "num_date": {
                "confidence": [
                  2020.0041254979806,
                  2020.0560759811785
                ],
                "value": 2020.0375958054472
              }
            }
          },
          {
            "branch_attrs": {
              "labels": {
                "aa": "ORF1b: A88V; N: P13L; ORF9b: P10S"
              },
              "mutations": {
                "N": [
                  "P13L"
                ],
                "ORF1b": [
                  "A88V"
                ],
                "ORF9b": [
                  "P10S"
                ],
                "nuc": [
                  "C13730T",
                  "C28311T"
                ]
              }
            },
            "children": [
              {
                "branch_attrs": {
                  "labels": {
                    "aa": "ORF1a: G645S, L3116F; ORF1b: P314L; S: D614G"
                  },
                  "mutations": {
                    "ORF1a": [
                      "G645S",
                      "L3116F"
                    ],
                    "ORF1b": [
                      "P314L"
                    ],
                    "S": [
                      "D614G"
                    ],
                    "nuc": [
                      "G2198A",
                      "C9611T",
                      "C14408T",
                      "C22624T",
                      "A23403G"
                    ]
                  }
                },
                "name": "Malaysia/UNIMAS-2304/2020",
                "node_attrs": {
                  "S1_mutations": {
                    "value": 1.0
                  },
                  "clade_membership": {
                    "value": "19A"
                  },
                  "country": {
                    "confidence": {
                      "Malaysia": 0.9999999999999999
                    },
                    "entropy": -9.99866855976916e-13,
                    "value": "Malaysia"
                  },
                  "div": 7,
                  "division": {
                    "value": "Sarawak"
                  },
                  "emerging_lineage": {
                    "value": "unassigned"
                  },
                  "epiweek": {
                    "value": "202016"
                  },
                  "gisaid_epi_isl": {
                    "value": "EPI_ISL_718155"
                  },
                  "mutational_fitness": {
                    "value": 0.01178207199999999
                  },
                  "num_date": {
                    "confidence": [
                      2020.2909836065573,
                      2020.2909836065573
                    ],
                    "value": 2020.2909836065573
                  },
                  "region": {
                    "value": "Asia"
                  }
                }
              },
              {
                "branch_attrs": {
                  "labels": {
                    "aa": "ORF1a: L3606F"
                  },
                  "mutations": {
                    "ORF1a": [
                      "L3606F"
                    ],
                    "nuc": [
                      "G11083T",
                      "C23929T"
                    ]
                  }
                },
                "children": [
                  {
                    "branch_attrs": {
                      "labels": {
                        "aa": "ORF1a: A2345V; ORF1b: A1609T; ORF8: L118S"
                      },
                      "mutations": {
                        "ORF1a": [
                          "A2345V"
                        ],
                        "ORF1b": [
                          "A1609T"
                        ],
                        "ORF8": [
                          "L118S"
                        ],
                        "nuc": [
                          "C241T",
                          "C841T",
                          "C7299T",
                          "G18292A",
                          "A20107-",
                          "C20956T",
                          "C25521T",
                          "T28246C",
                          "C28253T"
                        ]
                      }
                    },
                    "name": "Gambia/041/2020",
                    "node_attrs": {
                      "S1_mutations": {
                        "value": 0.0
                      },
                      "clade_membership": {
                        "value": "19A"
                      },
                      "country": {
                        "confidence": {
                          "Gambia": 1.0
                        },
                        "entropy": -1.000088900581841e-12,
                        "value": "Gambia"
                      },
                      "div": 12,
                      "division": {
                        "value": "West Coast Region"
                      },
                      "emerging_lineage": {
                        "value": "unassigned"
                      },
                      "epiweek": {
                        "value": "202013"
                      },
                      "gisaid_epi_isl": {
                        "value": "EPI_ISL_455794"
                      },
                      "mutational_fitness": {
                        "value": -0.02150381000000001
                      },
                      "num_date": {
                        "confidence": [
                          2020.2254098360656,
                          2020.2254098360656
                        ],
                        "value": 2020.2254098360656
                      },
                      "region": {
                        "value": "Africa"
                      }
                    }
                  },
                  {
                    "branch_attrs": {
                      "labels": {
                        "aa": "ORF1a: T2016K"
                      },
                      "mutations": {
                        "ORF1a": [
                          "T2016K"
                        ],
                        "nuc": [
                          "C6312A"
                        ]
                      }
                    },
                    "children": [
                      {
                        "branch_attrs": {
                          "mutations": {
                            "nuc": [
                              "C12403T",
                              "A29782C",
                              "G29783T",
                              "G29786C"
                            ]
                          }
                        },
                        "name": "Brazil/SC-FIOCRUZ-766/2020",
                        "node_attrs": {
                          "S1_mutations": {
                            "value": 0.0
                          },
                          "clade_membership": {
                            "value": "19A"
                          },
                          "country": {
                            "confidence": {
                              "Brazil": 1.0
                            },
                            "entropy": -1.000088900581841e-12,
                            "value": "Brazil"
                          },
                          "div": 9,
                          "division": {
                            "value": "Santa Catarina"
                          },
                          "emerging_lineage": {
                            "value": "unassigned"
                          },
                          "epiweek": {
                            "value": "202011"
                          },
                          "gisaid_epi_isl": {
                            "value": "EPI_ISL_427305"
                          },
                          "mutational_fitness": {
                            "value": -0.059304700000000016
                          },
                          "num_date": {
                            "confidence": [
                              2020.1898907103825,
                              2020.1898907103825
                            ],
                            "value": 2020.1898907103825
                          },
                          "region": {
                            "value": "South America"
                          }
                        }
                      },
                      {
                        "branch_attrs": {
                          "mutations": {}
                        },
                        "children": [
                          {
                            "branch_attrs": {
                              "mutations": {}
                            },
                            "children": [
                              {
                                "branch_attrs": {
                                  "mutations": {}
                                },
                                "children": [
                                  {
                                    "branch_attrs": {
                                      "mutations": {
                                        "nuc": [
                                          "T7621C"
                                        ]
                                      }
                                    },
                                    "name": "Malaysia/MGI-M64/2020",
                                    "node_attrs": {
                                      "S1_mutations": {
                                        "value": 0.0
                                      },
                                      "clade_membership": {
                                        "value": "19A"
                                      },
                                      "country": {
                                        "confidence": {
                                          "Malaysia": 1.0
                                        },
                                        "entropy": -1.000088900581841e-12,
                                        "value": "Malaysia"
                                      },
                                      "div": 6,
                                      "division": {
                                        "value": "Selangor"
                                      },
                                      "emerging_lineage": {
                                        "value": "unassigned"
                                      },
                                      "epiweek": {
                                        "value": "202014"
                                      },
                                      "gisaid_epi_isl": {
                                        "value": "EPI_ISL_528740"
                                      },
                                      "mutational_fitness": {
                                        "value": -0.059304700000000016
                                      },
                                      "num_date": {
                                        "confidence": [
                                          2020.2527322404371,
                                          2020.2527322404371
                                        ],
                                        "value": 2020.2527322404371
                                      },
                                      "region": {
                                        "value": "Asia"
                                      }
                                    }
                                  },
                                  {
                                    "branch_attrs": {
                                      "labels": {
                                        "aa": "ORF1a: A339V"
                                      },
                                      "mutations": {
                                        "ORF1a": [
                                          "A339V"
                                        ],
                                        "nuc": [
                                          "C1281T",
                                          "T4660C",
                                          "A10978G"
                                        ]
                                      }
                                    },
                                    "name": "India/OR-ILSCV15907/2020",
                                    "node_attrs": {
                                      "S1_mutations": {
                                        "value": 0.0
                                      },
                                      "clade_membership": {
                                        "value": "19A"
                                      },
                                      "country": {
                                        "confidence": {
                                          "India": 1.0
                                        },
                                        "entropy": -1.000088900581841e-12,
                                        "value": "India"
                                      },
                                      "div": 8,
                                      "division": {
                                        "value": "Odisha"
                                      },
                                      "emerging_lineage": {
                                        "value": "unassigned"
                                      },
                                      "epiweek": {
                                        "value": "202020"
                                      },
                                      "gisaid_epi_isl": {
                                        "value": "EPI_ISL_463038"
                                      },
                                      "mutational_fitness": {
                                        "value": -0.0708556
                                      },
                                      "num_date": {
                                        "confidence": [
                                          2020.3592896174864,
                                          2020.3592896174864
                                        ],
                                        "value": 2020.3592896174864
                                      },
                                      "region": {
                                        "value": "Asia"
                                      }
                                    }
                                  }
                                ],
                                "name": "NODE_0000013",
                                "node_attrs": {
                                  "S1_mutations": {
                                    "value": 0.0
                                  },
                                  "clade_membership": {
                                    "value": "19A"
                                  },
                                  "country": {
                                    "confidence": {
                                      "India": 0.8996832335023974,
                                      "Malaysia": 0.048066207484975886,
                                      "Singapore": 0.04466707942982053
                                    },
                                    "entropy": 0.45167155749828974,
                                    "value": "India"
                                  },
                                  "div": 5,
                                  "emerging_lineage": {
                                    "value": "unassigned"
                                  },
                                  "mutational_fitness": {
                                    "value": -0.059304700000000016
                                  },
                                  "num_date": {
                                    "confidence": [
                                      2020.1980096007321,
                                      2020.248691737109
                                    ],
                                    "value": 2020.2329856796252
                                  }
                                }
                              },
                              {
                                "branch_attrs": {
                                  "labels": {
                                    "aa": "ORF1a: S2625F"
                                  },
                                  "mutations": {
                                    "ORF1a": [
                                      "S2625F"
                                    ],
                                    "nuc": [
                                      "C8139T"
                                    ]
                                  }
                                },
                                "children": [
                                  {
                                    "branch_attrs": {
                                      "labels": {
                                        "aa": "ORF1a: R287G"
                                      },
                                      "mutations": {
                                        "ORF1a": [
                                          "R287G"
                                        ],
                                        "nuc": [
                                          "A1124G"
                                        ]
                                      }
                                    },
                                    "name": "Singapore/422/2020",
                                    "node_attrs": {
                                      "S1_mutations": {
                                        "value": 0.0
                                      },
                                      "clade_membership": {
                                        "value": "19A"
                                      },
                                      "country": {
                                        "confidence": {
                                          "Singapore": 1.0
                                        },
                                        "entropy": -1.000088900581841e-12,
                                        "value": "Singapore"
                                      },
                                      "div": 7,
                                      "emerging_lineage": {
                                        "value": "unassigned"
                                      },
                                      "epiweek": {
                                        "value": "202015"
                                      },
                                      "gisaid_epi_isl": {
                                        "value": "EPI_ISL_475953"
                                      },
                                      "mutational_fitness": {
                                        "value": -0.06237602810000001
                                      },
                                      "num_date": {
                                        "confidence": [
                                          2020.2718579234972,
                                          2020.2718579234972
                                        ],
                                        "value": 2020.2718579234972
                                      },
                                      "region": {
                                        "value": "Asia"
                                      }
                                    }
                                  },
                                  {
                                    "branch_attrs": {
                                      "labels": {
                                        "aa": "ORF3a: R126K"
                                      },
                                      "mutations": {
                                        "ORF3a": [
                                          "R126K"
                                        ],
                                        "nuc": [
                                          "G25769A"
                                        ]
                                      }
                                    },
                                    "children": [
                                      {
                                        "branch_attrs": {
                                          "labels": {
                                            "aa": "ORF3a: G172V"
                                          },
                                          "mutations": {
                                            "ORF3a": [
                                              "G172V"
                                            ],
                                            "nuc": [
                                              "G25907T"
                                            ]
                                          }
                                        },
                                        "name": "Singapore/414/2020",
                                        "node_attrs": {
                                          "S1_mutations": {
                                            "value": 0.0
                                          },
                                          "clade_membership": {
                                            "value": "19A"
                                          },
                                          "country": {
                                            "confidence": {
                                              "Singapore": 1.0
                                            },
                                            "entropy": -1.000088900581841e-12,
                                            "value": "Singapore"
                                          },
                                          "div": 8,
                                          "emerging_lineage": {
                                            "value": "unassigned"
                                          },
                                          "epiweek": {
                                            "value": "202017"
                                          },
                                          "gisaid_epi_isl": {
                                            "value": "EPI_ISL_475945"
                                          },
                                          "mutational_fitness": {
                                            "value": -0.03171782810000001
                                          },
                                          "num_date": {
                                            "confidence": [
                                              2020.3128415300546,
                                              2020.3128415300546
                                            ],
                                            "value": 2020.3128415300546
                                          },
                                          "region": {
                                            "value": "Asia"
                                          }
                                        }
                                      },
                                      {
                                        "branch_attrs": {
                                          "labels": {
                                            "aa": "ORF1a: V378I"
                                          },
                                          "mutations": {
                                            "ORF1a": [
                                              "V378I"
                                            ],
                                            "nuc": [
                                              "G1397A",
                                              "C26642T",
                                              "T28160C"
                                            ]
                                          }
                                        },
                                        "name": "Singapore/705/2020",
                                        "node_attrs": {
                                          "S1_mutations": {
                                            "value": 0.0
                                          },
                                          "clade_membership": {
                                            "value": "19A"
                                          },
                                          "country": {
                                            "confidence": {
                                              "Singapore": 1.0
                                            },
                                            "entropy": -1.000088900581841e-12,
                                            "value": "Singapore"
                                          },
                                          "div": 10,
                                          "emerging_lineage": {
                                            "value": "unassigned"
                                          },
                                          "epiweek": {
                                            "value": "202024"
                                          },
                                          "gisaid_epi_isl": {
                                            "value": "EPI_ISL_498603"
                                          },
                                          "mutational_fitness": {
                                            "value": -0.1678920281
                                          },
                                          "num_date": {
                                            "confidence": [
                                              2020.4439890710382,
                                              2020.4439890710382
                                            ],
                                            "value": 2020.4439890710382
                                          },
                                          "region": {
                                            "value": "Asia"
                                          }
                                        }
                                      }
                                    ],
                                    "name": "NODE_0004372",
                                    "node_attrs": {
                                      "S1_mutations": {
                                        "value": 0.0
                                      },
                                      "clade_membership": {
                                        "value": "19A"
                                      },
                                      "country": {
                                        "confidence": {
                                          "Singapore": 0.9999420810948856
                                        },
                                        "entropy": 0.0006883805328374741,
                                        "value": "Singapore"
                                      },
                                      "div": 7,
                                      "emerging_lineage": {
                                        "value": "unassigned"
                                      },
                                      "mutational_fitness": {
                                        "value": -0.06237602810000001
                                      },
                                      "num_date": {
                                        "confidence": [
                                          2020.254283715356,
                                          2020.3091262782068
                                        ],
                                        "value": 2020.2909240345866
                                      }
                                    }
                                  }
                                ],
                                "name": "NODE_0004371",
                                "node_attrs": {
                                  "S1_mutations": {
                                    "value": 0.0
                                  },
                                  "clade_membership": {
                                    "value": "19A"
                                  },
                                  "country": {
                                    "confidence": {
                                      "India": 0.006357329602043508,
                                      "Singapore": 0.9931825781193054
                                    },
                                    "entropy": 0.04455801108569366,
                                    "value": "Singapore"
                                  },
                                  "div": 6,
                                  "emerging_lineage": {
                                    "value": "unassigned"
                                  },
                                  "mutational_fitness": {
                                    "value": -0.059376028100000006
                                  },
                                  "num_date": {
                                    "confidence": [
                                      2020.2207072432539,
                                      2020.270714523386
                                    ],
                                    "value": 2020.24423345594
                                  }
                                }
                              }
                            ],
                            "name": "NODE_0000009",
                            "node_attrs": {
                              "S1_mutations": {
                                "value": 0.0
                              },
                              "clade_membership": {
                                "value": "19A"
                              },
                              "country": {
                                "confidence": {
                                  "India": 0.8236436682316297,
                                  "Malaysia": 0.008229751049956081,
                                  "Singapore": 0.16491802846369805
                                },
                                "entropy": 0.5270558912900176,
                                "value": "India"
                              },
                              "div": 5,
                              "emerging_lineage": {
                                "value": "unassigned"
                              },
                              "mutational_fitness": {
                                "value": -0.059304700000000016
                              },
                              "num_date": {
                                "confidence": [
                                  2020.1884195512093,
                                  2020.2469680015406
                                ],
                                "value": 2020.2067610970348
                              }
                            }
                          },
                          {
                            "branch_attrs": {
                              "mutations": {
                                "nuc": [
                                  "G29868A"
                                ]
                              }
                            },
                            "children": [
                              {
                                "branch_attrs": {
                                  "mutations": {}
                                },
                                "children": [
                                  {
                                    "branch_attrs": {
                                      "labels": {
                                        "aa": "ORF1b: E1288D"
                                      },
                                      "mutations": {
                                        "ORF1b": [
                                          "E1288D"
                                        ],
                                        "nuc": [
                                          "A4-",
                                          "G5629T",
                                          "G17331T",
                                          "G26262T"
                                        ]
                                      }
                                    },
                                    "name": "India/KA-IB14/2020",
                                    "node_attrs": {
                                      "S1_mutations": {
                                        "value": 0.0
                                      },
                                      "clade_membership": {
                                        "value": "19A"
                                      },
                                      "country": {
                                        "confidence": {
                                          "India": 1.0
                                        },
                                        "entropy": -1.000088900581841e-12,
                                        "value": "India"
                                      },
                                      "div": 8,
                                      "division": {
                                        "value": "Karnataka"
                                      },
                                      "emerging_lineage": {
                                        "value": "unassigned"
                                      },
                                      "epiweek": {
                                        "value": "202025"
                                      },
                                      "gisaid_epi_isl": {
                                        "value": "EPI_ISL_508292"
                                      },
                                      "mutational_fitness": {
                                        "value": -0.05732926000000002
                                      },
                                      "num_date": {
                                        "confidence": [
                                          2020.4631147540983,
                                          2020.4631147540983
                                        ],
                                        "value": 2020.4631147540983
                                      },
                                      "region": {
                                        "value": "Asia"
                                      }
                                    }
                                  },
                                  {
                                    "branch_attrs": {
                                      "mutations": {}
                                    },
                                    "name": "Australia/SA0439/2020",
                                    "node_attrs": {
                                      "S1_mutations": {
                                        "value": 0.0
                                      },
                                      "clade_membership": {
                                        "value": "19A"
                                      },
                                      "country": {
                                        "confidence": {
                                          "Australia": 0.9999999999999999
                                        },
                                        "entropy": -9.99866855976916e-13,
                                        "value": "Australia"
                                      },
                                      "div": 5,
                                      "division": {
                                        "value": "South Australia"
                                      },
                                      "emerging_lineage": {
                                        "value": "unassigned"
                                      },
                                      "epiweek": {
                                        "value": "202012"
                                      },
                                      "gisaid_epi_isl": {
                                        "value": "EPI_ISL_508130"
                                      },
                                      "mutational_fitness": {
                                        "value": -0.059304700000000016
                                      },
                                      "num_date": {
                                        "confidence": [
                                          2020.2062841530055,
                                          2020.2062841530055
                                        ],
                                        "value": 2020.2062841530055
                                      },
                                      "region": {
                                        "value": "Oceania"
                                      }
                                    }
                                  }
                                ],
                                "name": "NODE_0000018",
                                "node_attrs": {
                                  "S1_mutations": {
                                    "value": 0.0
                                  },
                                  "clade_membership": {
                                    "value": "19A"
                                  },
                                  "country": {
                                    "confidence": {
                                      "Australia": 0.0055903011021323865,
                                      "India": 0.9928564606211108
                                    },
                                    "entropy": 0.05134506452289905,
                                    "value": "India"
                                  },
                                  "div": 5,
                                  "emerging_lineage": {
                                    "value": "unassigned"
                                  },
                                  "mutational_fitness": {
                                    "value": -0.059304700000000016
                                  },
                                  "num_date": {
                                    "confidence": [
                                      2020.1961491177099,
                                      2020.2062841530055
                                    ],
                                    "value": 2020.2062841530055
                                  }
                                }
                              },
                              {
                                "branch_attrs": {
                                  "mutations": {}
                                },
                                "children": [
                                  {
                                    "branch_attrs": {
                                      "mutations": {}
                                    },
                                    "children": [
                                      {
                                        "branch_attrs": {
                                          "labels": {
                                            "aa": "ORF1a: T4355I; M: L29F"
                                          },
                                          "mutations": {
                                            "M": [
                                              "L29F"
                                            ],
                                            "ORF1a": [
                                              "T4355I"
                                            ],
                                            "nuc": [
                                              "C13329T",
                                              "C20823T",
                                              "C26607T",
                                              "A29086T",
                                              "C29218T"
                                            ]
                                          }
                                        },
                                        "name": "Malaysia/MGI-MAEPS54/2020",
                                        "node_attrs": {
                                          "S1_mutations": {
                                            "value": 0.0
                                          },
                                          "clade_membership": {
                                            "value": "19A"
                                          },
                                          "country": {
                                            "confidence": {
                                              "Malaysia": 1.0
                                            },
                                            "entropy": -1.000088900581841e-12,
                                            "value": "Malaysia"
                                          },
                                          "div": 10,
                                          "division": {
                                            "value": "Selangor"
                                          },
                                          "emerging_lineage": {
                                            "value": "unassigned"
                                          },
                                          "epiweek": {
                                            "value": "202023"
                                          },
                                          "gisaid_epi_isl": {
                                            "value": "EPI_ISL_528743"
                                          },
                                          "mutational_fitness": {
                                            "value": -0.05744657140000002
                                          },
                                          "num_date": {
                                            "confidence": [
                                              2020.4248633879781,
                                              2020.4248633879781
                                            ],
                                            "value": 2020.4248633879781
                                          },
                                          "region": {
                                            "value": "Asia"
                                          }
                                        }
                                      },
                                      {
                                        "branch_attrs": {
                                          "labels": {
                                            "aa": "ORF1b: A1868V"
                                          },
                                          "mutations": {
                                            "ORF1b": [
                                              "A1868V"
                                            ],
                                            "nuc": [
                                              "G23T",
                                              "T10411C",
                                              "C19070T",
                                              "C25276T"
                                            ]
                                          }
                                        },
                                        "name": "India/MH-MW3/2020",
                                        "node_attrs": {
                                          "S1_mutations": {
                                            "value": 0.0
                                          },
                                          "clade_membership": {
                                            "value": "19A"
                                          },
                                          "country": {
                                            "confidence": {
                                              "India": 1.0
                                            },
                                            "entropy": -1.000088900581841e-12,
                                            "value": "India"
                                          },
                                          "div": 8,
                                          "division": {
                                            "value": "Maharashtra"
                                          },
                                          "emerging_lineage": {
                                            "value": "unassigned"
                                          },
                                          "epiweek": {
                                            "value": "202018"
                                          },
                                          "gisaid_epi_isl": {
                                            "value": "EPI_ISL_508433"
                                          },
                                          "mutational_fitness": {
                                            "value": -0.06230470000000002
                                          },
                                          "num_date": {
                                            "confidence": [
                                              2020.3210382513662,
                                              2020.3210382513662
                                            ],
                                            "value": 2020.3210382513662
                                          },
                                          "region": {
                                            "value": "Asia"
                                          }
                                        }
                                      }
                                    ],
                                    "name": "NODE_0000020",
                                    "node_attrs": {
                                      "S1_mutations": {
                                        "value": 0.0
                                      },
                                      "clade_membership": {
                                        "value": "19A"
                                      },
                                      "country": {
                                        "confidence": {
                                          "India": 0.9942547537988851,
                                          "Malaysia": 0.005155703809833979
                                        },
                                        "entropy": 0.03993726720885668,
                                        "value": "India"
                                      },
                                      "div": 5,
                                      "emerging_lineage": {
                                        "value": "unassigned"
                                      },
                                      "mutational_fitness": {
                                        "value": -0.059304700000000016
                                      },
                                      "num_date": {
                                        "confidence": [
                                          2020.205335595233,
                                          2020.2682639855416
                                        ],
                                        "value": 2020.2271807052052
                                      }
                                    }
                                  },
                                  {
                                    "branch_attrs": {
                                      "mutations": {}
                                    },
                                    "children": [
                                      {
                                        "branch_attrs": {
                                          "labels": {
                                            "aa": "ORF1b: M1573I"
                                          },
                                          "mutations": {
                                            "ORF1b": [
                                              "M1573I"
                                            ],
                                            "nuc": [
                                              "T3256C",
                                              "A3277G",
                                              "C4918A",
                                              "G17562T",
                                              "C17649T",
                                              "G18186T",
                                              "C18486T"
                                            ]
                                          }
                                        },
                                        "name": "India/AP-CS0330/2020",
                                        "node_attrs": {
                                          "S1_mutations": {
                                            "value": 0.0
                                          },
                                          "clade_membership": {
                                            "value": "19A"
                                          },
                                          "country": {
                                            "confidence": {
                                              "India": 1.0
                                            },
                                            "entropy": -1.000088900581841e-12,
                                            "value": "India"
                                          },
                                          "div": 12,
                                          "division": {
                                            "value": "Andhra Pradesh"
                                          },
                                          "emerging_lineage": {
                                            "value": "unassigned"
                                          },
                                          "epiweek": {
                                            "value": "202027"
                                          },
                                          "gisaid_epi_isl": {
                                            "value": "EPI_ISL_862518"
                                          },
                                          "mutational_fitness": {
                                            "value": -0.05885216700000001
                                          },
                                          "num_date": {
                                            "confidence": [
                                              2020.4931693989072,
                                              2020.4931693989072
                                            ],
                                            "value": 2020.4931693989072
                                          },
                                          "region": {
                                            "value": "Asia"
                                          }
                                        }
                                      },
                                      {
                                        "branch_attrs": {
                                          "mutations": {}
                                        },
                                        "children": [
                                          {
                                            "branch_attrs": {
                                              "mutations": {}
                                            },
                                            "name": "Australia/NSW567/2020",
                                            "node_attrs": {
                                              "S1_mutations": {
                                                "value": 0.0
                                              },
                                              "clade_membership": {
                                                "value": "19A"
                                              },
                                              "country": {
                                                "confidence": {
                                                  "Australia": 1.0
                                                },
                                                "entropy": -1.000088900581841e-12,
                                                "value": "Australia"
                                              },
                                              "div": 5,
                                              "division": {
                                                "value": "New South Wales"
                                              },
                                              "emerging_lineage": {
                                                "value": "unassigned"
                                              },
                                              "epiweek": {
                                                "value": "202013"
                                              },
                                              "gisaid_epi_isl": {
                                                "value": "EPI_ISL_478679"
                                              },
                                              "mutational_fitness": {
                                                "value": -0.059304700000000016
                                              },
                                              "num_date": {
                                                "confidence": [
                                                  2020.23087431694,
                                                  2020.23087431694
                                                ],
                                                "value": 2020.23087431694
                                              },
                                              "region": {
                                                "value": "Oceania"
                                              }
                                            }
                                          },
                                          {
                                            "branch_attrs": {
                                              "mutations": {}
                                            },
                                            "name": "India/DL-MaxCov0019-CSIR-IGIB/2020",
                                            "node_attrs": {
                                              "S1_mutations": {
                                                "value": 0.0
                                              },
                                              "clade_membership": {
                                                "value": "19A"
                                              },
                                              "country": {
                                                "confidence": {
                                                  "India": 1.0
                                                },
                                                "entropy": -1.000088900581841e-12,
                                                "value": "India"
                                              },
                                              "div": 5,
                                              "division": {
                                                "value": "Delhi"
                                              },
                                              "emerging_lineage": {
                                                "value": "unassigned"
                                              },
                                              "epiweek": {
                                                "value": "202019"
                                              },
                                              "gisaid_epi_isl": {
                                                "value": "EPI_ISL_459921"
                                              },
                                              "mutational_fitness": {
                                                "value": -0.059304700000000016
                                              },
                                              "num_date": {
                                                "confidence": [
                                                  2020.3510928961748,
                                                  2020.3510928961748
                                                ],
                                                "value": 2020.3510928961748
                                              },
                                              "region": {
                                                "value": "Asia"
                                              }
                                            }
                                          }
                                        ],
                                        "name": "NODE_0000025",
                                        "node_attrs": {
                                          "S1_mutations": {
                                            "value": 0.0
                                          },
                                          "clade_membership": {
                                            "value": "19A"
                                          },
                                          "country": {
                                            "confidence": {
                                              "Australia": 0.004726449690787533,
                                              "India": 0.9945039710930667
                                            },
                                            "entropy": 0.039623344718601086,
                                            "value": "India"
                                          },
                                          "div": 5,
                                          "emerging_lineage": {
                                            "value": "unassigned"
                                          },
                                          "mutational_fitness": {
                                            "value": -0.059304700000000016
                                          },
                                          "num_date": {
                                            "confidence": [
                                              2020.2189153762804,
                                              2020.23087431694
                                            ],
                                            "value": 2020.23087431694
                                          }
                                        }
                                      }
                                    ],
                                    "name": "NODE_0000021",
                                    "node_attrs": {
                                      "S1_mutations": {
                                        "value": 0.0
                                      },
                                      "clade_membership": {
                                        "value": "19A"
                                      },
                                      "country": {
                                        "confidence": {
                                          "India": 0.9999579204808593
                                        },
                                        "entropy": 0.0005427651533565721,
                                        "value": "India"
                                      },
                                      "div": 5,
                                      "emerging_lineage": {
                                        "value": "unassigned"
                                      },
                                      "mutational_fitness": {
                                        "value": -0.059304700000000016
                                      },
                                      "num_date": {
                                        "confidence": [
                                          2020.208461412121,
                                          2020.2289307325975
                                        ],
                                        "value": 2020.2250435639128
                                      }
                                    }
                                  }
                                ],
                                "name": "NODE_0000019",
                                "node_attrs": {
                                  "S1_mutations": {
                                    "value": 0.0
                                  },
                                  "clade_membership": {
                                    "value": "19A"
                                  },
                                  "country": {
                                    "confidence": {
                                      "India": 0.9998672001531093
                                    },
                                    "entropy": 0.0015286937951717026,
                                    "value": "India"
                                  },
                                  "div": 5,
                                  "emerging_lineage": {
                                    "value": "unassigned"
                                  },
                                  "mutational_fitness": {
                                    "value": -0.059304700000000016
                                  },
                                  "num_date": {
                                    "confidence": [
                                      2020.1917932115457,
                                      2020.2245024743877
                                    ],
                                    "value": 2020.2064258457938
                                  }
                                }
                              }
                            ],
                            "name": "NODE_0000016",
                            "node_attrs": {
                              "S1_mutations": {
                                "value": 0.0
                              },
                              "clade_membership": {
                                "value": "19A"
                              },
                              "country": {
                                "confidence": {
                                  "India": 0.9971492130319408,
                                  "Singapore": 0.0020420917365541664
                                },
                                "entropy": 0.023350519499126768,
                                "value": "India"
                              },
                              "div": 5,
                              "emerging_lineage": {
                                "value": "unassigned"
                              },
                              "mutational_fitness": {
                                "value": -0.059304700000000016
                              },
                              "num_date": {
                                "confidence": [
                                  2020.1857186866694,
                                  2020.2043986141116
                                ],
                                "value": 2020.2006275363237
                              }
                            }
                          }
                        ],
                        "name": "NODE_0000007",
                        "node_attrs": {
                          "S1_mutations": {
                            "value": 0.0
                          },
                          "clade_membership": {
                            "value": "19A"
                          },
                          "country": {
                            "confidence": {
                              "Brazil": 0.00331407426217198,
                              "India": 0.8351588809866654,
                              "Malaysia": 0.006071324265444819,
                              "Singapore": 0.15207757919639794
                            },
                            "entropy": 0.5184606415532474,
                            "value": "India"
                          },
                          "div": 5,
                          "emerging_lineage": {
                            "value": "unassigned"
                          },
                          "mutational_fitness": {
                            "value": -0.059304700000000016
                          },
                          "num_date": {
                            "confidence": [
                              2020.172825891952,
                              2020.200280899552
                            ],
                            "value": 2020.1896449060018
                          }
                        }
                      },
                      {
                        "branch_attrs": {
                          "mutations": {
                            "nuc": [
                              "C19524T"
                            ]
                          }
                        },
                        "children": [
                          {
                            "branch_attrs": {
                              "mutations": {}
                            },
                            "name": "Jamaica/un-CDC-3088776-001/2020",
                            "node_attrs": {
                              "S1_mutations": {
                                "value": 0.0
                              },
                              "clade_membership": {
                                "value": "19A"
                              },
                              "country": {
                                "confidence": {
                                  "Jamaica": 0.9999999999999999
                                },
                                "entropy": -9.99866855976916e-13,
                                "value": "Jamaica"
                              },
                              "div": 6,
                              "emerging_lineage": {
                                "value": "unassigned"
                              },
                              "epiweek": {
                                "value": "202011"
                              },
                              "gisaid_epi_isl": {
                                "value": "EPI_ISL_450794"
                              },
                              "mutational_fitness": {
                                "value": -0.059304700000000016
                              },
                              "num_date": {
                                "confidence": [
                                  2020.1926229508197,
                                  2020.1926229508197
                                ],
                                "value": 2020.1926229508197
                              },
                              "region": {
                                "value": "Caribbean"
                              }
                            }
                          },
                          {
                            "branch_attrs": {
                              "labels": {
                                "aa": "ORF1a: S2015R"
                              },
                              "mutations": {
                                "ORF1a": [
                                  "S2015R"
                                ],
                                "nuc": [
                                  "C6310A"
                                ]
                              }
                            },
                            "children": [
                              {
                                "branch_attrs": {
                                  "mutations": {
                                    "nuc": [
                                      "C7735T",
                                      "C12484T"
                                    ]
                                  }
                                },
                                "name": "Singapore/281/2020",
                                "node_attrs": {
                                  "S1_mutations": {
                                    "value": 0.0
                                  },
                                  "clade_membership": {
                                    "value": "19A"
                                  },
                                  "country": {
                                    "confidence": {
                                      "Singapore": 1.0
                                    },
                                    "entropy": -1.000088900581841e-12,
                                    "value": "Singapore"
                                  },
                                  "div": 9,
                                  "emerging_lineage": {
                                    "value": "unassigned"
                                  },
                                  "epiweek": {
                                    "value": "202016"
                                  },
                                  "gisaid_epi_isl": {
                                    "value": "EPI_ISL_462399"
                                  },
                                  "mutational_fitness": {
                                    "value": -0.059312275200000014
                                  },
                                  "num_date": {
                                    "confidence": [
                                      2020.285519125683,
                                      2020.285519125683
                                    ],
                                    "value": 2020.285519125683
                                  },
                                  "region": {
                                    "value": "Asia"
                                  }
                                }
                              },
                              {
                                "branch_attrs": {
                                  "labels": {
                                    "aa": "ORF1b: E1085K"
                                  },
                                  "mutations": {
                                    "ORF1b": [
                                      "E1085K"
                                    ],
                                    "nuc": [
                                      "G16720A",
                                      "C24748T"
                                    ]
                                  }
                                },
                                "name": "Singapore/863/2020",
                                "node_attrs": {
                                  "S1_mutations": {
                                    "value": 0.0
                                  },
                                  "clade_membership": {
                                    "value": "19A"
                                  },
                                  "country": {
                                    "confidence": {
                                      "Singapore": 1.0
                                    },
                                    "entropy": -1.000088900581841e-12,
                                    "value": "Singapore"
                                  },
                                  "div": 9,
                                  "emerging_lineage": {
                                    "value": "unassigned"
                                  },
                                  "epiweek": {
                                    "value": "202016"
                                  },
                                  "gisaid_epi_isl": {
                                    "value": "EPI_ISL_527372"
                                  },
                                  "mutational_fitness": {
                                    "value": -0.06231227520000002
                                  },
                                  "num_date": {
                                    "confidence": [
                                      2020.2800546448088,
                                      2020.2800546448088
                                    ],
                                    "value": 2020.2800546448088
                                  },
                                  "region": {
                                    "value": "Asia"
                                  }
                                }
                              },
                              {
                                "branch_attrs": {
                                  "labels": {
                                    "aa": "ORF1a: G519S; N: S206C"
                                  },
                                  "mutations": {
                                    "N": [
                                      "S206C"
                                    ],
                                    "ORF1a": [
                                      "G519S"
                                    ],
                                    "nuc": [
                                      "T490C",
                                      "G1820A",
                                      "T23929C",
                                      "A25381C",
                                      "C28890G"
                                    ]
                                  }
                                },
                                "name": "India/OR-ILSCV16509/2020",
                                "node_attrs": {
                                  "S1_mutations": {
                                    "value": 0.0
                                  },
                                  "clade_membership": {
                                    "value": "19A"
                                  },
                                  "country": {
                                    "confidence": {
                                      "India": 1.0
                                    },
                                    "entropy": -1.000088900581841e-12,
                                    "value": "India"
                                  },
                                  "div": 12,
                                  "division": {
                                    "value": "Odisha"
                                  },
                                  "emerging_lineage": {
                                    "value": "unassigned"
                                  },
                                  "epiweek": {
                                    "value": "202020"
                                  },
                                  "gisaid_epi_isl": {
                                    "value": "EPI_ISL_463049"
                                  },
                                  "mutational_fitness": {
                                    "value": -0.05818290520000001
                                  },
                                  "num_date": {
                                    "confidence": [
                                      2020.3620218579235,
                                      2020.3620218579235
                                    ],
                                    "value": 2020.3620218579235
                                  },
                                  "region": {
                                    "value": "Asia"
                                  }
                                }
                              },
                              {
                                "branch_attrs": {
                                  "labels": {
                                    "aa": "M: A81S"
                                  },
                                  "mutations": {
                                    "M": [
                                      "A81S"
                                    ],
                                    "nuc": [
                                      "G6463T",
                                      "C15279T",
                                      "G26763T",
                                      "C26894T"
                                    ]
                                  }
                                },
                                "name": "Singapore/229/2020",
                                "node_attrs": {
                                  "S1_mutations": {
                                    "value": 0.0
                                  },
                                  "clade_membership": {
                                    "value": "19A"
                                  },
                                  "country": {
                                    "confidence": {
                                      "Singapore": 1.0
                                    },
                                    "entropy": -1.000088900581841e-12,
                                    "value": "Singapore"
                                  },
                                  "div": 11,
                                  "emerging_lineage": {
                                    "value": "unassigned"
                                  },
                                  "epiweek": {
                                    "value": "202016"
                                  },
                                  "gisaid_epi_isl": {
                                    "value": "EPI_ISL_462347"
                                  },
                                  "mutational_fitness": {
                                    "value": -0.05262802520000001
                                  },
                                  "num_date": {
                                    "confidence": [
                                      2020.285519125683,
                                      2020.285519125683
                                    ],
                                    "value": 2020.285519125683
                                  },
                                  "region": {
                                    "value": "Asia"
                                  }
                                }
                              },
                              {
                                "branch_attrs": {
                                  "mutations": {}
                                },
                                "children": [
                                  {
                                    "branch_attrs": {
                                      "mutations": {
                                        "nuc": [
                                          "G4444T",
                                          "T12757C"
                                        ]
                                      }
                                    },
                                    "name": "India/GJ-GBRC114/2020",
                                    "node_attrs": {
                                      "S1_mutations": {
                                        "value": 0.0
                                      },
                                      "clade_membership": {
                                        "value": "19A"
                                      },
                                      "country": {
                                        "confidence": {
                                          "India": 1.0
                                        },
                                        "entropy": -1.000088900581841e-12,
                                        "value": "India"
                                      },
                                      "div": 9,
                                      "division": {
                                        "value": "Gujarat"
                                      },
                                      "emerging_lineage": {
                                        "value": "unassigned"
                                      },
                                      "epiweek": {
                                        "value": "202019"
                                      },
                                      "gisaid_epi_isl": {
                                        "value": "EPI_ISL_451159"
                                      },
                                      "mutational_fitness": {
                                        "value": -0.059312275200000014
                                      },
                                      "num_date": {
                                        "confidence": [
                                          2020.3374316939892,
                                          2020.3374316939892
                                        ],
                                        "value": 2020.3374316939892
                                      },
                                      "region": {
                                        "value": "Asia"
                                      }
                                    }
                                  },
                                  {
                                    "branch_attrs": {
                                      "mutations": {}
                                    },
                                    "children": [
                                      {
                                        "branch_attrs": {
                                          "mutations": {}
                                        },
                                        "name": "Singapore/85/2020",
                                        "node_attrs": {
                                          "S1_mutations": {
                                            "value": 0.0
                                          },
                                          "clade_membership": {
                                            "value": "19A"
                                          },
                                          "country": {
                                            "confidence": {
                                              "Singapore": 1.0
                                            },
                                            "entropy": -1.000088900581841e-12,
                                            "value": "Singapore"
                                          },
                                          "div": 7,
                                          "emerging_lineage": {
                                            "value": "unassigned"
                                          },
                                          "epiweek": {
                                            "value": "202017"
                                          },
                                          "gisaid_epi_isl": {
                                            "value": "EPI_ISL_435690"
                                          },
                                          "mutational_fitness": {
                                            "value": -0.059312275200000014
                                          },
                                          "num_date": {
                                            "confidence": [
                                              2020.299180327869,
                                              2020.299180327869
                                            ],
                                            "value": 2020.299180327869
                                          },
                                          "region": {
                                            "value": "Asia"
                                          }
                                        }
                                      },
                                      {
                                        "branch_attrs": {
                                          "labels": {
                                            "aa": "ORF1a: H388Y"
                                          },
                                          "mutations": {
                                            "ORF1a": [
                                              "H388Y"
                                            ],
                                            "nuc": [
                                              "C1427T"
                                            ]
                                          }
                                        },
                                        "name": "Singapore/222/2020",
                                        "node_attrs": {
                                          "S1_mutations": {
                                            "value": 0.0
                                          },
                                          "clade_membership": {
                                            "value": "19A"
                                          },
                                          "country": {
                                            "confidence": {
                                              "Singapore": 1.0
                                            },
                                            "entropy": -1.000088900581841e-12,
                                            "value": "Singapore"
                                          },
                                          "div": 8,
                                          "emerging_lineage": {
                                            "value": "unassigned"
                                          },
                                          "epiweek": {
                                            "value": "202015"
                                          },
                                          "gisaid_epi_isl": {
                                            "value": "EPI_ISL_462340"
                                          },
                                          "mutational_fitness": {
                                            "value": -0.059412568200000015
                                          },
                                          "num_date": {
                                            "confidence": [
                                              2020.266393442623,
                                              2020.266393442623
                                            ],
                                            "value": 2020.266393442623
                                          },
                                          "region": {
                                            "value": "Asia"
                                          }
                                        }
                                      }
                                    ],
                                    "name": "NODE_0000032",
                                    "node_attrs": {
                                      "S1_mutations": {
                                        "value": 0.0
                                      },
                                      "clade_membership": {
                                        "value": "19A"
                                      },
                                      "country": {
                                        "confidence": {
                                          "Singapore": 0.9999307390105661
                                        },
                                        "entropy": 0.0008051349914002417,
                                        "value": "Singapore"
                                      },
                                      "div": 7,
                                      "emerging_lineage": {
                                        "value": "unassigned"
                                      },
                                      "mutational_fitness": {
                                        "value": -0.059312275200000014
                                      },
                                      "num_date": {
                                        "confidence": [
                                          2020.2252267249473,
                                          2020.2642811223823
                                        ],
                                        "value": 2020.2495688335166
                                      }
                                    }
                                  }
                                ],
                                "name": "NODE_0000030",
                                "node_attrs": {
                                  "S1_mutations": {
                                    "value": 0.0
                                  },
                                  "clade_membership": {
                                    "value": "19A"
                                  },
                                  "country": {
                                    "confidence": {
                                      "India": 0.007730850434243003,
                                      "Singapore": 0.9917733079172897
                                    },
                                    "entropy": 0.05183956748225207,
                                    "value": "Singapore"
                                  },
                                  "div": 7,
                                  "emerging_lineage": {
                                    "value": "unassigned"
                                  },
                                  "mutational_fitness": {
                                    "value": -0.059312275200000014
                                  },
                                  "num_date": {
                                    "confidence": [
                                      2020.21970660632,
                                      2020.2579460995487
                                    ],
                                    "value": 2020.2360152158146
                                  }
                                }
                              },
                              {
                                "branch_attrs": {
                                  "mutations": {
                                    "nuc": [
                                      "C23185T"
                                    ]
                                  }
                                },
                                "children": [
                                  {
                                    "branch_attrs": {
                                      "labels": {
                                        "aa": "ORF1a: A4136V; ORF1b: P2321S, P2633S; S: F306L; ORF7a: Q62*"
                                      },
                                      "mutations": {
                                        "ORF1a": [
                                          "A4136V"
                                        ],
                                        "ORF1b": [
                                          "P2321S",
                                          "P2633S"
                                        ],
                                        "ORF7a": [
                                          "Q62*"
                                        ],
                                        "S": [
                                          "F306L"
                                        ],
                                        "nuc": [
                                          "C4543T",
                                          "C7390T",
                                          "C12672T",
                                          "C20428T",
                                          "C21364T",
                                          "T22478C",
                                          "C27577T"
                                        ]
                                      }
                                    },
                                    "name": "Singapore/793/2020",
                                    "node_attrs": {
                                      "S1_mutations": {
                                        "value": 1.0
                                      },
                                      "clade_membership": {
                                        "value": "19A"
                                      },
                                      "country": {
                                        "confidence": {
                                          "Singapore": 1.0
                                        },
                                        "entropy": -1.000088900581841e-12,
                                        "value": "Singapore"
                                      },
                                      "div": 15,
                                      "emerging_lineage": {
                                        "value": "unassigned"
                                      },
                                      "epiweek": {
                                        "value": "202023"
                                      },
                                      "gisaid_epi_isl": {
                                        "value": "EPI_ISL_512829"
                                      },
                                      "mutational_fitness": {
                                        "value": -0.05709938020000002
                                      },
                                      "num_date": {
                                        "confidence": [
                                          2020.4248633879781,
                                          2020.4248633879781
                                        ],
                                        "value": 2020.4248633879781
                                      },
                                      "region": {
                                        "value": "Asia"
                                      }
                                    }
                                  },
                                  {
                                    "branch_attrs": {
                                      "labels": {
                                        "aa": "S: C1247Y"
                                      },
                                      "mutations": {
                                        "S": [
                                          "C1247Y"
                                        ],
                                        "nuc": [
                                          "C3695T",
                                          "G25302A",
                                          "C26549T",
                                          "A29500G"
                                        ]
                                      }
                                    },
                                    "name": "Singapore/580/2020",
                                    "node_attrs": {
                                      "S1_mutations": {
                                        "value": 0.0
                                      },
                                      "clade_membership": {
                                        "value": "19A"
                                      },
                                      "country": {
                                        "confidence": {
                                          "Singapore": 1.0
                                        },
                                        "entropy": -1.000088900581841e-12,
                                        "value": "Singapore"
                                      },
                                      "div": 12,
                                      "emerging_lineage": {
                                        "value": "unassigned"
                                      },
                                      "epiweek": {
                                        "value": "202021"
                                      },
                                      "gisaid_epi_isl": {
                                        "value": "EPI_ISL_483603"
                                      },
                                      "mutational_fitness": {
                                        "value": -0.06231227520000002
                                      },
                                      "num_date": {
                                        "confidence": [
                                          2020.3838797814208,
                                          2020.3838797814208
                                        ],
                                        "value": 2020.3838797814208
                                      },
                                      "region": {
                                        "value": "Asia"
                                      }
                                    }
                                  },
                                  {
                                    "branch_attrs": {
                                      "labels": {
                                        "aa": "ORF1a: T436I; ORF1b: R1315C; ORF3a: P240H"
                                      },
                                      "mutations": {
                                        "ORF1a": [
                                          "T436I"
                                        ],
                                        "ORF1b": [
                                          "R1315C"
                                        ],
                                        "ORF3a": [
                                          "P240H"
                                        ],
                                        "nuc": [
                                          "C1572T",
                                          "C17410T",
                                          "C26111A"
                                        ]
                                      }
                                    },
                                    "name": "Singapore/294/2020",
                                    "node_attrs": {
                                      "S1_mutations": {
                                        "value": 0.0
                                      },
                                      "clade_membership": {
                                        "value": "19A"
                                      },
                                      "country": {
                                        "confidence": {
                                          "Singapore": 1.0
                                        },
                                        "entropy": -1.000088900581841e-12,
                                        "value": "Singapore"
                                      },
                                      "div": 11,
                                      "emerging_lineage": {
                                        "value": "unassigned"
                                      },
                                      "epiweek": {
                                        "value": "202019"
                                      },
                                      "gisaid_epi_isl": {
                                        "value": "EPI_ISL_462412"
                                      },
                                      "mutational_fitness": {
                                        "value": -0.049026875200000014
                                      },
                                      "num_date": {
                                        "confidence": [
                                          2020.3374316939892,
                                          2020.3374316939892
                                        ],
                                        "value": 2020.3374316939892
                                      },
                                      "region": {
                                        "value": "Asia"
                                      }
                                    }
                                  },
                                  {
                                    "branch_attrs": {
                                      "labels": {
                                        "aa": "S: A706V"
                                      },
                                      "mutations": {
                                        "S": [
                                          "A706V"
                                        ],
                                        "nuc": [
                                          "T21769C",
                                          "C23679T"
                                        ]
                                      }
                                    },
                                    "name": "Singapore/961/2020",
                                    "node_attrs": {
                                      "S1_mutations": {
                                        "value": 0.0
                                      },
                                      "clade_membership": {
                                        "value": "19A"
                                      },
                                      "country": {
                                        "confidence": {
                                          "Singapore": 1.0
                                        },
                                        "entropy": -1.000088900581841e-12,
                                        "value": "Singapore"
                                      },
                                      "div": 10,
                                      "emerging_lineage": {
                                        "value": "unassigned"
                                      },
                                      "epiweek": {
                                        "value": "202015"
                                      },
                                      "gisaid_epi_isl": {
                                        "value": "EPI_ISL_538496"
                                      },
                                      "mutational_fitness": {
                                        "value": -0.06231227520000002
                                      },
                                      "num_date": {
                                        "confidence": [
                                          2020.2745901639344,
                                          2020.2745901639344
                                        ],
                                        "value": 2020.2745901639344
                                      },
                                      "region": {
                                        "value": "Asia"
                                      }
                                    }
                                  },
                                  {
                                    "branch_attrs": {
                                      "mutations": {}
                                    },
                                    "children": [
                                      {
                                        "branch_attrs": {
                                          "labels": {
                                            "aa": "ORF1a: A1432V; S: M1237I"
                                          },
                                          "mutations": {
                                            "ORF1a": [
                                              "A1432V"
                                            ],
                                            "S": [
                                              "M1237I"
                                            ],
                                            "nuc": [
                                              "A976G",
                                              "C4560T",
                                              "T17112C",
                                              "G25273T",
                                              "T26780C"
                                            ]
                                          }
                                        },
                                        "name": "Singapore/1357/2020",
                                        "node_attrs": {
                                          "S1_mutations": {
                                            "value": 0.0
                                          },
                                          "clade_membership": {
                                            "value": "19A"
                                          },
                                          "country": {
                                            "confidence": {
                                              "Singapore": 1.0
                                            },
                                            "entropy": -1.000088900581841e-12,
                                            "value": "Singapore"
                                          },
                                          "div": 13,
                                          "emerging_lineage": {
                                            "value": "unassigned"
                                          },
                                          "epiweek": {
                                            "value": "202025"
                                          },
                                          "gisaid_epi_isl": {
                                            "value": "EPI_ISL_648708"
                                          },
                                          "mutational_fitness": {
                                            "value": -0.06257176020000002
                                          },
                                          "num_date": {
                                            "confidence": [
                                              2020.4658469945355,
                                              2020.4658469945355
                                            ],
                                            "value": 2020.4658469945355
                                          },
                                          "region": {
                                            "value": "Asia"
                                          }
                                        }
                                      },
                                      {
                                        "branch_attrs": {
                                          "mutations": {}
                                        },
                                        "children": [
                                          {
                                            "branch_attrs": {
                                              "mutations": {
                                                "nuc": [
                                                  "A7676C",
                                                  "T11296C"
                                                ]
                                              }
                                            },
                                            "name": "Singapore/649/2020",
                                            "node_attrs": {
                                              "S1_mutations": {
                                                "value": 0.0
                                              },
                                              "clade_membership": {
                                                "value": "19A"
                                              },
                                              "country": {
                                                "confidence": {
                                                  "Singapore": 0.9999999999999999
                                                },
                                                "entropy": -9.99866855976916e-13,
                                                "value": "Singapore"
                                              },
                                              "div": 10,
                                              "emerging_lineage": {
                                                "value": "unassigned"
                                              },
                                              "epiweek": {
                                                "value": "202020"
                                              },
                                              "gisaid_epi_isl": {
                                                "value": "EPI_ISL_493409"
                                              },
                                              "mutational_fitness": {
                                                "value": -0.059312275200000014
                                              },
                                              "num_date": {
                                                "confidence": [
                                                  2020.3565573770493,
                                                  2020.3565573770493
                                                ],
                                                "value": 2020.3565573770493
                                              },
                                              "region": {
                                                "value": "Asia"
                                              }
                                            }
                                          },
                                          {
                                            "branch_attrs": {
                                              "mutations": {}
                                            },
                                            "children": [
                                              {
                                                "branch_attrs": {
                                                  "mutations": {}
                                                },
                                                "name": "Singapore/962/2020",
                                                "node_attrs": {
                                                  "S1_mutations": {
                                                    "value": 0.0
                                                  },
                                                  "clade_membership": {
                                                    "value": "19A"
                                                  },
                                                  "country": {
                                                    "confidence": {
                                                      "Singapore": 0.9999999999999999
                                                    },
                                                    "entropy": -9.99866855976916e-13,
                                                    "value": "Singapore"
                                                  },
                                                  "div": 8,
                                                  "emerging_lineage": {
                                                    "value": "unassigned"
                                                  },
                                                  "epiweek": {
                                                    "value": "202015"
                                                  },
                                                  "gisaid_epi_isl": {
                                                    "value": "EPI_ISL_538497"
                                                  },
                                                  "mutational_fitness": {
                                                    "value": -0.059312275200000014
                                                  },
                                                  "num_date": {
                                                    "confidence": [
                                                      2020.2745901639344,
                                                      2020.2745901639344
                                                    ],
                                                    "value": 2020.2745901639344
                                                  },
                                                  "region": {
                                                    "value": "Asia"
                                                  }
                                                }
                                              },
                                              {
                                                "branch_attrs": {
                                                  "mutations": {}
                                                },
                                                "children": [
                                                  {
                                                    "branch_attrs": {
                                                      "mutations": {}
                                                    },
                                                    "name": "Singapore/1174/2020",
                                                    "node_attrs": {
                                                      "S1_mutations": {
                                                        "value": 0.0
                                                      },
                                                      "clade_membership": {
                                                        "value": "19A"
                                                      },
                                                      "country": {
                                                        "confidence": {
                                                          "Singapore": 1.0
                                                        },
                                                        "entropy": -1.000088900581841e-12,
                                                        "value": "Singapore"
                                                      },
                                                      "div": 8,
                                                      "emerging_lineage": {
                                                        "value": "unassigned"
                                                      },
                                                      "epiweek": {
                                                        "value": "202015"
                                                      },
                                                      "gisaid_epi_isl": {
                                                        "value": "EPI_ISL_648102"
                                                      },
                                                      "mutational_fitness": {
                                                        "value": -0.059312275200000014
                                                      },
                                                      "num_date": {
                                                        "confidence": [
                                                          2020.2773224043715,
                                                          2020.2773224043715
                                                        ],
                                                        "value": 2020.2773224043715
                                                      },
                                                      "region": {
                                                        "value": "Asia"
                                                      }
                                                    }
                                                  },
                                                  {
                                                    "branch_attrs": {
                                                      "mutations": {}
                                                    },
                                                    "children": [
                                                      {
                                                        "branch_attrs": {
                                                          "mutations": {
                                                            "nuc": [
                                                              "T12775C"
                                                            ]
                                                          }
                                                        },
                                                        "name": "Singapore/1266/2020",
                                                        "node_attrs": {
                                                          "S1_mutations": {
                                                            "value": 0.0
                                                          },
                                                          "clade_membership": {
                                                            "value": "19A"
                                                          },
                                                          "country": {
                                                            "confidence": {
                                                              "Singapore": 0.9999999999999999
                                                            },
                                                            "entropy": -9.99866855976916e-13,
                                                            "value": "Singapore"
                                                          },
                                                          "div": 9,
                                                          "emerging_lineage": {
                                                            "value": "unassigned"
                                                          },
                                                          "epiweek": {
                                                            "value": "202019"
                                                          },
                                                          "gisaid_epi_isl": {
                                                            "value": "EPI_ISL_648750"
                                                          },
                                                          "mutational_fitness": {
                                                            "value": -0.059312275200000014
                                                          },
                                                          "num_date": {
                                                            "confidence": [
                                                              2020.3428961748634,
                                                              2020.3428961748634
                                                            ],
                                                            "value": 2020.3428961748634
                                                          },
                                                          "region": {
                                                            "value": "Asia"
                                                          }
                                                        }
                                                      },
                                                      {
                                                        "branch_attrs": {
                                                          "mutations": {}
                                                        },
                                                        "children": [
                                                          {
                                                            "branch_attrs": {
                                                              "mutations": {}
                                                            },
                                                            "children": [
                                                              {
                                                                "branch_attrs": {
                                                                  "mutations": {}
                                                                },
                                                                "name": "Singapore/1277/2020",
                                                                "node_attrs": {
                                                                  "S1_mutations": {
                                                                    "value": 0.0
                                                                  },
                                                                  "clade_membership": {
                                                                    "value": "19A"
                                                                  },
                                                                  "country": {
                                                                    "confidence": {
                                                                      "Singapore": 1.0
                                                                    },
                                                                    "entropy": -1.000088900581841e-12,
                                                                    "value": "Singapore"
                                                                  },
                                                                  "div": 8,
                                                                  "emerging_lineage": {
                                                                    "value": "unassigned"
                                                                  },
                                                                  "epiweek": {
                                                                    "value": "202019"
                                                                  },
                                                                  "gisaid_epi_isl": {
                                                                    "value": "EPI_ISL_648762"
                                                                  },
                                                                  "mutational_fitness": {
                                                                    "value": -0.059312275200000014
                                                                  },
                                                                  "num_date": {
                                                                    "confidence": [
                                                                      2020.3456284153006,
                                                                      2020.3456284153006
                                                                    ],
                                                                    "value": 2020.3456284153006
                                                                  },
                                                                  "region": {
                                                                    "value": "Asia"
                                                                  }
                                                                }
                                                              },
                                                              {
                                                                "branch_attrs": {
                                                                  "labels": {
                                                                    "aa": "S: I105V"
                                                                  },
                                                                  "mutations": {
                                                                    "S": [
                                                                      "I105V"
                                                                    ],
                                                                    "nuc": [
                                                                      "A21875G"
                                                                    ]
                                                                  }
                                                                },
                                                                "name": "Singapore/599nan/2020",
                                                                "node_attrs": {
                                                                  "S1_mutations": {
                                                                    "value": 1.0
                                                                  },
                                                                  "clade_membership": {
                                                                    "value": "19A"
                                                                  },
                                                                  "country": {
                                                                    "confidence": {
                                                                      "Singapore": 1.0
                                                                    },
                                                                    "entropy": -1.000088900581841e-12,
                                                                    "value": "Singapore"
                                                                  },
                                                                  "div": 9,
                                                                  "emerging_lineage": {
                                                                    "value": "unassigned"
                                                                  },
                                                                  "epiweek": {
                                                                    "value": "202025"
                                                                  },
                                                                  "gisaid_epi_isl": {
                                                                    "value": "EPI_ISL_648702"
                                                                  },
                                                                  "mutational_fitness": {
                                                                    "value": -0.06231227520000002
                                                                  },
                                                                  "num_date": {
                                                                    "confidence": [
                                                                      2020.4521857923498,
                                                                      2020.4521857923498
                                                                    ],
                                                                    "value": 2020.4521857923498
                                                                  },
                                                                  "region": {
                                                                    "value": "Asia"
                                                                  }
                                                                }
                                                              }
                                                            ],
                                                            "name": "NODE_0000041",
                                                            "node_attrs": {
                                                              "S1_mutations": {
                                                                "value": 0.0
                                                              },
                                                              "clade_membership": {
                                                                "value": "19A"
                                                              },
                                                              "country": {
                                                                "confidence": {
                                                                  "Singapore": 0.9999958852125048
                                                                },
                                                                "entropy": 7.357324003345676e-05,
                                                                "value": "Singapore"
                                                              },
                                                              "div": 8,
                                                              "emerging_lineage": {
                                                                "value": "unassigned"
                                                              },
                                                              "mutational_fitness": {
                                                                "value": -0.059312275200000014
                                                              },
                                                              "num_date": {
                                                                "confidence": [
                                                                  2020.3135438904644,
                                                                  2020.3456284153006
                                                                ],
                                                                "value": 2020.3456284153006
                                                              }
                                                            }
                                                          },
                                                          {
                                                            "branch_attrs": {
                                                              "labels": {
                                                                "aa": "ORF1a: T1543I, M3655V"
                                                              },
                                                              "mutations": {
                                                                "ORF1a": [
                                                                  "T1543I",
                                                                  "M3655V"
                                                                ],
                                                                "nuc": [
                                                                  "C4893T",
                                                                  "A11228G"
                                                                ]
                                                              }
                                                            },
                                                            "children": [
                                                              {
                                                                "branch_attrs": {
                                                                  "labels": {
                                                                    "aa": "S: D1118V"
                                                                  },
                                                                  "mutations": {
                                                                    "S": [
                                                                      "D1118V"
                                                                    ],
                                                                    "nuc": [
                                                                      "A24915T"
                                                                    ]
                                                                  }
                                                                },
                                                                "children": [
                                                                  {
                                                                    "branch_attrs": {
                                                                      "mutations": {}
                                                                    },
                                                                    "name": "Singapore/752/2020",
                                                                    "node_attrs": {
                                                                      "S1_mutations": {
                                                                        "value": 0.0
                                                                      },
                                                                      "clade_membership": {
                                                                        "value": "19A"
                                                                      },
                                                                      "country": {
                                                                        "confidence": {
                                                                          "Singapore": 1.0
                                                                        },
                                                                        "entropy": -1.000088900581841e-12,
                                                                        "value": "Singapore"
                                                                      },
                                                                      "div": 11,
                                                                      "emerging_lineage": {
                                                                        "value": "unassigned"
                                                                      },
                                                                      "epiweek": {
                                                                        "value": "202024"
                                                                      },
                                                                      "gisaid_epi_isl": {
                                                                        "value": "EPI_ISL_500566"
                                                                      },
                                                                      "mutational_fitness": {
                                                                        "value": -0.06245833350000002
                                                                      },
                                                                      "num_date": {
                                                                        "confidence": [
                                                                          2020.441256830601,
                                                                          2020.441256830601
                                                                        ],
                                                                        "value": 2020.441256830601
                                                                      },
                                                                      "region": {
                                                                        "value": "Asia"
                                                                      }
                                                                    }
                                                                  },
                                                                  {
                                                                    "branch_attrs": {
                                                                      "mutations": {}
                                                                    },
                                                                    "name": "Singapore/1336/2020",
                                                                    "node_attrs": {
                                                                      "S1_mutations": {
                                                                        "value": 0.0
                                                                      },
                                                                      "clade_membership": {
                                                                        "value": "19A"
                                                                      },
                                                                      "country": {
                                                                        "confidence": {
                                                                          "Singapore": 1.0
                                                                        },
                                                                        "entropy": -1.000088900581841e-12,
                                                                        "value": "Singapore"
                                                                      },
                                                                      "div": 11,
                                                                      "emerging_lineage": {
                                                                        "value": "unassigned"
                                                                      },
                                                                      "epiweek": {
                                                                        "value": "202023"
                                                                      },
                                                                      "gisaid_epi_isl": {
                                                                        "value": "EPI_ISL_648685"
                                                                      },
                                                                      "mutational_fitness": {
                                                                        "value": -0.06245833350000002
                                                                      },
                                                                      "num_date": {
                                                                        "confidence": [
                                                                          2020.422131147541,
                                                                          2020.422131147541
                                                                        ],
                                                                        "value": 2020.422131147541
                                                                      },
                                                                      "region": {
                                                                        "value": "Asia"
                                                                      }
                                                                    }
                                                                  }
                                                                ],
                                                                "name": "NODE_0004389",
                                                                "node_attrs": {
                                                                  "S1_mutations": {
                                                                    "value": 0.0
                                                                  },
                                                                  "clade_membership": {
                                                                    "value": "19A"
                                                                  },
                                                                  "country": {
                                                                    "confidence": {
                                                                      "Singapore": 0.9999958852130515
                                                                    },
                                                                    "entropy": 7.357323116055941e-05,
                                                                    "value": "Singapore"
                                                                  },
                                                                  "div": 11,
                                                                  "emerging_lineage": {
                                                                    "value": "unassigned"
                                                                  },
                                                                  "mutational_fitness": {
                                                                    "value": -0.06245833350000002
                                                                  },
                                                                  "num_date": {
                                                                    "confidence": [
                                                                      2020.3865848423222,
                                                                      2020.422131147541
                                                                    ],
                                                                    "value": 2020.422131147541
                                                                  }
                                                                }
                                                              },
                                                              {
                                                                "branch_attrs": {
                                                                  "mutations": {}
                                                                },
                                                                "children": [
                                                                  {
                                                                    "branch_attrs": {
                                                                      "mutations": {}
                                                                    },
                                                                    "name": "Singapore/836_2/2020",
                                                                    "node_attrs": {
                                                                      "S1_mutations": {
                                                                        "value": 0.0
                                                                      },
                                                                      "clade_membership": {
                                                                        "value": "19A"
                                                                      },
                                                                      "country": {
                                                                        "confidence": {
                                                                          "Singapore": 1.0
                                                                        },
                                                                        "entropy": -1.000088900581841e-12,
                                                                        "value": "Singapore"
                                                                      },
                                                                      "div": 10,
                                                                      "emerging_lineage": {
                                                                        "value": "unassigned"
                                                                      },
                                                                      "epiweek": {
                                                                        "value": "202025"
                                                                      },
                                                                      "gisaid_epi_isl": {
                                                                        "value": "EPI_ISL_518016"
                                                                      },
                                                                      "mutational_fitness": {
                                                                        "value": -0.059458333500000016
                                                                      },
                                                                      "num_date": {
                                                                        "confidence": [
                                                                          2020.457650273224,
                                                                          2020.457650273224
                                                                        ],
                                                                        "value": 2020.457650273224
                                                                      },
                                                                      "region": {
                                                                        "value": "Asia"
                                                                      }
                                                                    }
                                                                  },
                                                                  {
                                                                    "branch_attrs": {
                                                                      "mutations": {}
                                                                    },
                                                                    "name": "Singapore/1326/2020",
                                                                    "node_attrs": {
                                                                      "S1_mutations": {
                                                                        "value": 0.0
                                                                      },
                                                                      "clade_membership": {
                                                                        "value": "19A"
                                                                      },
                                                                      "country": {
                                                                        "confidence": {
                                                                          "Singapore": 1.0
                                                                        },
                                                                        "entropy": -1.000088900581841e-12,
                                                                        "value": "Singapore"
                                                                      },
                                                                      "div": 10,
                                                                      "emerging_lineage": {
                                                                        "value": "unassigned"
                                                                      },
                                                                      "epiweek": {
                                                                        "value": "202022"
                                                                      },
                                                                      "gisaid_epi_isl": {
                                                                        "value": "EPI_ISL_648814"
                                                                      },
                                                                      "mutational_fitness": {
                                                                        "value": -0.059458333500000016
                                                                      },
                                                                      "num_date": {
                                                                        "confidence": [
                                                                          2020.4030054644809,
                                                                          2020.4030054644809
                                                                        ],
                                                                        "value": 2020.4030054644809
                                                                      },
                                                                      "region": {
                                                                        "value": "Asia"
                                                                      }
                                                                    }
                                                                  }
                                                                ],
                                                                "name": "NODE_0000033",
                                                                "node_attrs": {
                                                                  "S1_mutations": {
                                                                    "value": 0.0
                                                                  },
                                                                  "clade_membership": {
                                                                    "value": "19A"
                                                                  },
                                                                  "country": {
                                                                    "confidence": {
                                                                      "Singapore": 0.9999958852130515
                                                                    },
                                                                    "entropy": 7.357323116055941e-05,
                                                                    "value": "Singapore"
                                                                  },
                                                                  "div": 10,
                                                                  "emerging_lineage": {
                                                                    "value": "unassigned"
                                                                  },
                                                                  "mutational_fitness": {
                                                                    "value": -0.059458333500000016
                                                                  },
                                                                  "num_date": {
                                                                    "confidence": [
                                                                      2020.3698400432318,
                                                                      2020.4030054644809
                                                                    ],
                                                                    "value": 2020.4030054644809
                                                                  }
                                                                }
                                                              }
                                                            ],
                                                            "name": "NODE_0004387",
                                                            "node_attrs": {
                                                              "S1_mutations": {
                                                                "value": 0.0
                                                              },
                                                              "clade_membership": {
                                                                "value": "19A"
                                                              },
                                                              "country": {
                                                                "confidence": {
                                                                  "Singapore": 0.9999958455010517
                                                                },
                                                                "entropy": 7.423673535766019e-05,
                                                                "value": "Singapore"
                                                              },
                                                              "div": 10,
                                                              "emerging_lineage": {
                                                                "value": "unassigned"
                                                              },
                                                              "mutational_fitness": {
                                                                "value": -0.059458333500000016
                                                              },
                                                              "num_date": {
                                                                "confidence": [
                                                                  2020.3370891691832,
                                                                  2020.4006416352763
                                                                ],
                                                                "value": 2020.3693981358183
                                                              }
                                                            }
                                                          }
                                                        ],
                                                        "name": "NODE_0000040",
                                                        "node_attrs": {
                                                          "S1_mutations": {
                                                            "value": 0.0
                                                          },
                                                          "clade_membership": {
                                                            "value": "19A"
                                                          },
                                                          "country": {
                                                            "confidence": {
                                                              "Singapore": 0.9999958453999042
                                                            },
                                                            "entropy": 7.423840186303065e-05,
                                                            "value": "Singapore"
                                                          },
                                                          "div": 8,
                                                          "emerging_lineage": {
                                                            "value": "unassigned"
                                                          },
                                                          "mutational_fitness": {
                                                            "value": -0.059312275200000014
                                                          },
                                                          "num_date": {
                                                            "confidence": [
                                                              2020.2560810531556,
                                                              2020.3434000511531
                                                            ],
                                                            "value": 2020.310319683898
                                                          }
                                                        }
                                                      }
                                                    ],
                                                    "name": "NODE_0000039",
                                                    "node_attrs": {
                                                      "S1_mutations": {
                                                        "value": 0.0
                                                      },
                                                      "clade_membership": {
                                                        "value": "19A"
                                                      },
                                                      "country": {
                                                        "confidence": {
                                                          "Singapore": 0.9999958653059254
                                                        },
                                                        "entropy": 7.390587700259223e-05,
                                                        "value": "Singapore"
                                                      },
                                                      "div": 8,
                                                      "emerging_lineage": {
                                                        "value": "unassigned"
                                                      },
                                                      "mutational_fitness": {
                                                        "value": -0.059312275200000014
                                                      },
                                                      "num_date": {
                                                        "confidence": [
                                                          2020.2691153744845,
                                                          2020.3389345596684
                                                        ],
                                                        "value": 2020.2771061514197
                                                      }
                                                    }
                                                  }
                                                ],
                                                "name": "NODE_0000038",
                                                "node_attrs": {
                                                  "S1_mutations": {
                                                    "value": 0.0
                                                  },
                                                  "clade_membership": {
                                                    "value": "19A"
                                                  },
                                                  "country": {
                                                    "confidence": {
                                                      "Singapore": 0.9999958654070793
                                                    },
                                                    "entropy": 7.390420983683742e-05,
                                                    "value": "Singapore"
                                                  },
                                                  "div": 8,
                                                  "emerging_lineage": {
                                                    "value": "unassigned"
                                                  },
                                                  "mutational_fitness": {
                                                    "value": -0.059312275200000014
                                                  },
                                                  "num_date": {
                                                    "confidence": [
                                                      2020.263134758598,
                                                      2020.2773224043715
                                                    ],
                                                    "value": 2020.275812422017
                                                  }
                                                }
                                              }
                                            ],
                                            "name": "NODE_0000037",
                                            "node_attrs": {
                                              "S1_mutations": {
                                                "value": 0.0
                                              },
                                              "clade_membership": {
                                                "value": "19A"
                                              },
                                              "country": {
                                                "confidence": {
                                                  "Singapore": 0.9999958654081772
                                                },
                                                "entropy": 7.390419204585066e-05,
                                                "value": "Singapore"
                                              },
                                              "div": 8,
                                              "emerging_lineage": {
                                                "value": "unassigned"
                                              },
                                              "mutational_fitness": {
                                                "value": -0.059312275200000014
                                              },
                                              "num_date": {
                                                "confidence": [
                                                  2020.253618940528,
                                                  2020.2745901639344
                                                ],
                                                "value": 2020.2690028061782
                                              }
                                            }
                                          }
                                        ],
                                        "name": "NODE_0000036",
                                        "node_attrs": {
                                          "S1_mutations": {
                                            "value": 0.0
                                          },
                                          "clade_membership": {
                                            "value": "19A"
                                          },
                                          "country": {
                                            "confidence": {
                                              "Singapore": 0.9999958655087785
                                            },
                                            "entropy": 7.390253382118195e-05,
                                            "value": "Singapore"
                                          },
                                          "div": 8,
                                          "emerging_lineage": {
                                            "value": "unassigned"
                                          },
                                          "mutational_fitness": {
                                            "value": -0.059312275200000014
                                          },
                                          "num_date": {
                                            "confidence": [
                                              2020.2273540693955,
                                              2020.2692239395026
                                            ],
                                            "value": 2020.2596491335385
                                          }
                                        }
                                      }
                                    ],
                                    "name": "NODE_0000034",
                                    "node_attrs": {
                                      "S1_mutations": {
                                        "value": 0.0
                                      },
                                      "clade_membership": {
                                        "value": "19A"
                                      },
                                      "country": {
                                        "confidence": {
                                          "Singapore": 0.9999958853137235
                                        },
                                        "entropy": 7.357157168017846e-05,
                                        "value": "Singapore"
                                      },
                                      "div": 8,
                                      "emerging_lineage": {
                                        "value": "unassigned"
                                      },
                                      "mutational_fitness": {
                                        "value": -0.059312275200000014
                                      },
                                      "num_date": {
                                        "confidence": [
                                          2020.225245817595,
                                          2020.26505192697
                                        ],
                                        "value": 2020.2493577944344
                                      }
                                    }
                                  }
                                ],
                                "name": "NODE_0004381",
                                "node_attrs": {
                                  "S1_mutations": {
                                    "value": 0.0
                                  },
                                  "clade_membership": {
                                    "value": "19A"
                                  },
                                  "country": {
                                    "confidence": {
                                      "Singapore": 0.9999999999995965
                                    },
                                    "entropy": 1.0499233795333533e-11,
                                    "value": "Singapore"
                                  },
                                  "div": 8,
                                  "emerging_lineage": {
                                    "value": "unassigned"
                                  },
                                  "mutational_fitness": {
                                    "value": -0.059312275200000014
                                  },
                                  "num_date": {
                                    "confidence": [
                                      2020.225818744868,
                                      2020.2583556396346
                                    ],
                                    "value": 2020.2415386183884
                                  }
                                }
                              }
                            ],
                            "name": "NODE_0004374",
                            "node_attrs": {
                              "S1_mutations": {
                                "value": 0.0
                              },
                              "clade_membership": {
                                "value": "19A"
                              },
                              "country": {
                                "confidence": {
                                  "Singapore": 0.9999862659862261
                                },
                                "entropy": 0.00016749735196085812,
                                "value": "Singapore"
                              },
                              "div": 7,
                              "emerging_lineage": {
                                "value": "unassigned"
                              },
                              "mutational_fitness": {
                                "value": -0.059312275200000014
                              },
                              "num_date": {
                                "confidence": [
                                  2020.2091377039058,
                                  2020.2390341073205
                                ],
                                "value": 2020.2251345206178
                              }
                            }
                          }
                        ],
                        "name": "NODE_0004373",
                        "node_attrs": {
                          "S1_mutations": {
                            "value": 0.0
                          },
                          "clade_membership": {
                            "value": "19A"
                          },
                          "country": {
                            "confidence": {
                              "Brazil": 0.04862714348108563,
                              "India": 0.14884022799625382,
                              "Jamaica": 0.208876182053898,
                              "Singapore": 0.5133395492554031
                            },
                            "entropy": 1.6352689647801677,
                            "value": "Singapore"
                          },
                          "div": 6,
                          "emerging_lineage": {
                            "value": "unassigned"
                          },
                          "mutational_fitness": {
                            "value": -0.059304700000000016
                          },
                          "num_date": {
                            "confidence": [
                              2020.1783067019587,
                              2020.1926229508197
                            ],
                            "value": 2020.1926229508197
                          }
                        }
                      }
                    ],
                    "name": "NODE_0004360",
                    "node_attrs": {
                      "S1_mutations": {
                        "value": 0.0
                      },
                      "clade_membership": {
                        "value": "19A"
                      },
                      "country": {
                        "confidence": {
                          "Brazil": 0.18995607354206512,
                          "Gambia": 0.039232890227643015,
                          "India": 0.4249325440736241,
                          "Singapore": 0.23404388973504658
                        },
                        "entropy": 1.7133525291699991,
                        "value": "India"
                      },
                      "div": 5,
                      "emerging_lineage": {
                        "value": "unassigned"
                      },
                      "mutational_fitness": {
                        "value": -0.059304700000000016
                      },
                      "num_date": {
                        "confidence": [
                          2020.152505573909,
                          2020.1822710339986
                        ],
                        "value": 2020.1630434180784
                      }
                    }
                  }
                ],
                "name": "NODE_0004359",
                "node_attrs": {
                  "S1_mutations": {
                    "value": 0.0
                  },
                  "clade_membership": {
                    "value": "19A"
                  },
                  "country": {
                    "confidence": {
                      "China": 0.10744328280234797,
                      "Gambia": 0.3337612714985481,
                      "India": 0.16447021056555014,
                      "Malaysia": 0.1469454142273352
                    },
                    "entropy": 2.2720245577337144,
                    "value": "Gambia"
                  },
                  "div": 4,
                  "emerging_lineage": {
                    "value": "unassigned"
                  },
                  "mutational_fitness": {
                    "value": -0.019387800000000007
                  },
                  "num_date": {
                    "confidence": [
                      2020.0216312395899,
                      2020.1815630850529
                    ],
                    "value": 2020.1215590570873
                  }
                }
              }
            ],
            "name": "NODE_0004358",
            "node_attrs": {
              "S1_mutations": {
                "value": 0.0
              },
              "clade_membership": {
                "value": "19A"
              },
              "country": {
                "confidence": {
                  "China": 0.33331008513900207,
                  "Gambia": 0.09402380910570067,
                  "India": 0.05306619115792737,
                  "Malaysia": 0.3975782214603636
                },
                "entropy": 1.8506957316062056,
                "value": "Malaysia"
              },
              "div": 2,
              "emerging_lineage": {
                "value": "unassigned"
              },
              "mutational_fitness": {
                "value": -0.016387800000000004
              },
              "num_date": {
                "confidence": [
                  2019.9905043604304,
                  2020.1727834268543
                ],
                "value": 2020.0576461093337
              }
            }
          },
          {
            "branch_attrs": {
              "mutations": {}
            },
            "children": [
              {
                "branch_attrs": {
                  "mutations": {}
                },
                "children": [
                  {
                    "branch_attrs": {
                      "mutations": {}
                    },
                    "children": [
                      {
                        "branch_attrs": {
                          "mutations": {}
                        },
                        "children": [
                          {
                            "branch_attrs": {
                              "labels": {
                                "aa": "S: A411S, C432F"
                              },
                              "mutations": {
                                "S": [
                                  "A411S",
                                  "C432F"
                                ],
                                "nuc": [
                                  "T22777C",
                                  "G22793T",
                                  "G22857T"
                                ]
                              }
                            },
                            "name": "Wuhan/HB-WH2-166/2020",
                            "node_attrs": {
                              "S1_mutations": {
                                "value": 2.0
                              },
                              "clade_membership": {
                                "value": "19A"
                              },
                              "country": {
                                "confidence": {
                                  "China": 1.0
                                },
                                "entropy": -1.000088900581841e-12,
                                "value": "China"
                              },
                              "div": 3,
                              "division": {
                                "value": "Hubei"
                              },
                              "emerging_lineage": {
                                "value": "unassigned"
                              },
                              "epiweek": {
                                "value": "202007"
                              },
                              "gisaid_epi_isl": {
                                "value": "EPI_ISL_454932"
                              },
                              "mutational_fitness": {
                                "value": -0.002828918
                              },
                              "num_date": {
                                "confidence": [
                                  2020.113387978142,
                                  2020.113387978142
                                ],
                                "value": 2020.113387978142
                              },
                              "region": {
                                "value": "Asia"
                              }
                            }
                          },
                          {
                            "branch_attrs": {
                              "labels": {
                                "aa": "S: I1216T"
                              },
                              "mutations": {
                                "S": [
                                  "I1216T"
                                ],
                                "nuc": [
                                  "C9442T",
                                  "T25209C"
                                ]
                              }
                            },
                            "name": "Shanghai/SH0076/2020",
                            "node_attrs": {
                              "S1_mutations": {
                                "value": 0.0
                              },
                              "clade_membership": {
                                "value": "19A"
                              },
                              "country": {
                                "confidence": {
                                  "China": 1.0
                                },
                                "entropy": -1.000088900581841e-12,
                                "value": "China"
                              },
                              "div": 2,
                              "division": {
                                "value": "Shanghai"
                              },
                              "emerging_lineage": {
                                "value": "unassigned"
                              },
                              "epiweek": {
                                "value": "202005"
                              },
                              "gisaid_epi_isl": {
                                "value": "EPI_ISL_416379"
                              },
                              "mutational_fitness": {
                                "value": -0.003
                              },
                              "num_date": {
                                "confidence": [
                                  2020.0860655737704,
                                  2020.0860655737704
                                ],
                                "value": 2020.0860655737704
                              },
                              "region": {
                                "value": "Asia"
                              }
                            }
                          }
                        ],
                        "name": "NODE_0000047",
                        "node_attrs": {
                          "S1_mutations": {
                            "value": 0.0
                          },
                          "clade_membership": {
                            "value": "19A"
                          },
                          "country": {
                            "confidence": {
                              "China": 0.99999597649423
                            },
                            "entropy": 7.05705291668586e-05,
                            "value": "China"
                          },
                          "div": 0,
                          "emerging_lineage": {
                            "value": "unassigned"
                          },
                          "mutational_fitness": {
                            "value": 0.0
                          },
                          "num_date": {
                            "confidence": [
                              2020.038637993579,
                              2020.0741074765679
                            ],
                            "value": 2020.0572257155134
                          }
                        }
                      },
                      {
                        "branch_attrs": {
                          "mutations": {}
                        },
                        "children": [
                          {
                            "branch_attrs": {
                              "labels": {
                                "aa": "S: H49Y"
                              },
                              "mutations": {
                                "S": [
                                  "H49Y"
                                ],
                                "nuc": [
                                  "C21707T"
                                ]
                              }
                            },
                            "name": "Guangzhou/GZMU0035/2020",
                            "node_attrs": {
                              "S1_mutations": {
                                "value": 1.0
                              },
                              "clade_membership": {
                                "value": "19A"
                              },
                              "country": {
                                "confidence": {
                                  "China": 1.0
                                },
                                "entropy": -1.000088900581841e-12,
                                "value": "China"
                              },
                              "div": 1,
                              "division": {
                                "value": "Guangzhou"
                              },
                              "emerging_lineage": {
                                "value": "unassigned"
                              },
                              "epiweek": {
                                "value": "202005"
                              },
                              "gisaid_epi_isl": {
                                "value": "EPI_ISL_429088"
                              },
                              "mutational_fitness": {
                                "value": 0.0110368
                              },
                              "num_date": {
                                "confidence": [
                                  2020.0860655737704,
                                  2020.0860655737704
                                ],
                                "value": 2020.0860655737704
                              },
                              "region": {
                                "value": "Asia"
                              }
                            }
                          },
                          {
                            "branch_attrs": {
                              "labels": {
                                "aa": "ORF1a: D448-"
                              },
                              "mutations": {
                                "ORF1a": [
                                  "D448-"
                                ],
                                "nuc": [
                                  "A1605-",
                                  "T1606-",
                                  "G1607-",
                                  "G29032A"
                                ]
                              }
                            },
                            "children": [
                              {
                                "branch_attrs": {
                                  "labels": {
                                    "aa": "ORF1b: T730I"
                                  },
                                  "mutations": {
                                    "ORF1b": [
                                      "T730I"
                                    ],
                                    "nuc": [
                                      "C15656T"
                                    ]
                                  }
                                },
                                "name": "Curacao/CW-RIVM-10309/2020",
                                "node_attrs": {
                                  "S1_mutations": {
                                    "value": 0.0
                                  },
                                  "clade_membership": {
                                    "value": "19A"
                                  },
                                  "country": {
                                    "confidence": {
                                      "Curacao": 1.0
                                    },
                                    "entropy": -1.000088900581841e-12,
                                    "value": "Curacao"
                                  },
                                  "div": 2,
                                  "emerging_lineage": {
                                    "value": "unassigned"
                                  },
                                  "epiweek": {
                                    "value": "202011"
                                  },
                                  "gisaid_epi_isl": {
                                    "value": "EPI_ISL_636493"
                                  },
                                  "mutational_fitness": {
                                    "value": -0.003138535
                                  },
                                  "num_date": {
                                    "confidence": [
                                      2020.1898907103825,
                                      2020.1898907103825
                                    ],
                                    "value": 2020.1898907103825
                                  },
                                  "region": {
                                    "value": "Caribbean"
                                  }
                                }
                              },
                              {
                                "branch_attrs": {
                                  "mutations": {
                                    "nuc": [
                                      "C18486T"
                                    ]
                                  }
                                },
                                "name": "Curacao/CW-RIVM-10308/2020",
                                "node_attrs": {
                                  "S1_mutations": {
                                    "value": 0.0
                                  },
                                  "clade_membership": {
                                    "value": "19A"
                                  },
                                  "country": {
                                    "confidence": {
                                      "Curacao": 1.0
                                    },
                                    "entropy": -1.000088900581841e-12,
                                    "value": "Curacao"
                                  },
                                  "div": 2,
                                  "emerging_lineage": {
                                    "value": "unassigned"
                                  },
                                  "epiweek": {
                                    "value": "202011"
                                  },
                                  "gisaid_epi_isl": {
                                    "value": "EPI_ISL_636492"
                                  },
                                  "mutational_fitness": {
                                    "value": -0.003
                                  },
                                  "num_date": {
                                    "confidence": [
                                      2020.1898907103825,
                                      2020.1898907103825
                                    ],
                                    "value": 2020.1898907103825
                                  },
                                  "region": {
                                    "value": "Caribbean"
                                  }
                                }
                              },
                              {
                                "branch_attrs": {
                                  "mutations": {
                                    "nuc": [
                                      "-1605A",
                                      "-1606C",
                                      "C29754T"
                                    ]
                                  }
                                },
                                "name": "Curacao/CW-RIVM-10093/2020",
                                "node_attrs": {
                                  "S1_mutations": {
                                    "value": 0.0
                                  },
                                  "clade_membership": {
                                    "value": "19A"
                                  },
                                  "country": {
                                    "confidence": {
                                      "Curacao": 1.0
                                    },
                                    "entropy": -1.000088900581841e-12,
                                    "value": "Curacao"
                                  },
                                  "div": 2,
                                  "emerging_lineage": {
                                    "value": "unassigned"
                                  },
                                  "epiweek": {
                                    "value": "202011"
                                  },
                                  "gisaid_epi_isl": {
                                    "value": "EPI_ISL_547451"
                                  },
                                  "mutational_fitness": {
                                    "value": -0.003
                                  },
                                  "num_date": {
                                    "confidence": [
                                      2020.1898907103825,
                                      2020.1898907103825
                                    ],
                                    "value": 2020.1898907103825
                                  },
                                  "region": {
                                    "value": "Caribbean"
                                  }
                                }
                              },
                              {
                                "branch_attrs": {
                                  "mutations": {}
                                },
                                "children": [
                                  {
                                    "branch_attrs": {
                                      "mutations": {
                                        "nuc": [
                                          "T27785C"
                                        ]
                                      }
                                    },
                                    "name": "England/CAMB-72616/2020",
                                    "node_attrs": {
                                      "S1_mutations": {
                                        "value": 0.0
                                      },
                                      "clade_membership": {
                                        "value": "19A"
                                      },
                                      "country": {
                                        "confidence": {
                                          "United Kingdom": 1.0
                                        },
                                        "entropy": -1.000088900581841e-12,
                                        "value": "United Kingdom"
                                      },
                                      "div": 2,
                                      "division": {
                                        "value": "England"
                                      },
                                      "emerging_lineage": {
                                        "value": "unassigned"
                                      },
                                      "epiweek": {
                                        "value": "202013"
                                      },
                                      "gisaid_epi_isl": {
                                        "value": "EPI_ISL_439533"
                                      },
                                      "mutational_fitness": {
                                        "value": -0.003
                                      },
                                      "num_date": {
                                        "confidence": [
                                          2020.2254098360656,
                                          2020.2254098360656
                                        ],
                                        "value": 2020.2254098360656
                                      },
                                      "region": {
                                        "value": "Europe"
                                      }
                                    }
                                  },
                                  {
                                    "branch_attrs": {
                                      "mutations": {
                                        "nuc": [
                                          "-1605A",
                                          "-1606C"
                                        ]
                                      }
                                    },
                                    "children": [
                                      {
                                        "branch_attrs": {
                                          "mutations": {}
                                        },
                                        "name": "Curacao/CW-RIVM-10092/2020",
                                        "node_attrs": {
                                          "S1_mutations": {
                                            "value": 0.0
                                          },
                                          "clade_membership": {
                                            "value": "19A"
                                          },
                                          "country": {
                                            "confidence": {
                                              "Curacao": 1.0
                                            },
                                            "entropy": -1.000088900581841e-12,
                                            "value": "Curacao"
                                          },
                                          "div": 1,
                                          "emerging_lineage": {
                                            "value": "unassigned"
                                          },
                                          "epiweek": {
                                            "value": "202011"
                                          },
                                          "gisaid_epi_isl": {
                                            "value": "EPI_ISL_547450"
                                          },
                                          "mutational_fitness": {
                                            "value": -0.003
                                          },
                                          "num_date": {
                                            "confidence": [
                                              2020.1898907103825,
                                              2020.1898907103825
                                            ],
                                            "value": 2020.1898907103825
                                          },
                                          "region": {
                                            "value": "Caribbean"
                                          }
                                        }
                                      },
                                      {
                                        "branch_attrs": {
                                          "mutations": {}
                                        },
                                        "name": "Curacao/CW-RIVM-10094/2020",
                                        "node_attrs": {
                                          "S1_mutations": {
                                            "value": 0.0
                                          },
                                          "clade_membership": {
                                            "value": "19A"
                                          },
                                          "country": {
                                            "confidence": {
                                              "Curacao": 1.0
                                            },
                                            "entropy": -1.000088900581841e-12,
                                            "value": "Curacao"
                                          },
                                          "div": 1,
                                          "emerging_lineage": {
                                            "value": "unassigned"
                                          },
                                          "epiweek": {
                                            "value": "202011"
                                          },
                                          "gisaid_epi_isl": {
                                            "value": "EPI_ISL_547452"
                                          },
                                          "mutational_fitness": {
                                            "value": -0.003
                                          },
                                          "num_date": {
                                            "confidence": [
                                              2020.1898907103825,
                                              2020.1898907103825
                                            ],
                                            "value": 2020.1898907103825
                                          },
                                          "region": {
                                            "value": "Caribbean"
                                          }
                                        }
                                      }
                                    ],
                                    "name": "NODE_0000051",
                                    "node_attrs": {
                                      "S1_mutations": {
                                        "value": 0.0
                                      },
                                      "clade_membership": {
                                        "value": "19A"
                                      },
                                      "country": {
                                        "confidence": {
                                          "Curacao": 0.9999621935763773
                                        },
                                        "entropy": 0.0005665489998673874,
                                        "value": "Curacao"
                                      },
                                      "div": 1,
                                      "emerging_lineage": {
                                        "value": "unassigned"
                                      },
                                      "mutational_fitness": {
                                        "value": -0.003
                                      },
                                      "num_date": {
                                        "confidence": [
                                          2020.1816733659125,
                                          2020.1898907103825
                                        ],
                                        "value": 2020.1898907103825
                                      }
                                    }
                                  }
                                ],
                                "name": "NODE_0000050",
                                "node_attrs": {
                                  "S1_mutations": {
                                    "value": 0.0
                                  },
                                  "clade_membership": {
                                    "value": "19A"
                                  },
                                  "country": {
                                    "confidence": {
                                      "Curacao": 0.9943242757917621,
                                      "United Kingdom": 0.0034347750446996053
                                    },
                                    "entropy": 0.049037768451211564,
                                    "value": "Curacao"
                                  },
                                  "div": 1,
                                  "emerging_lineage": {
                                    "value": "unassigned"
                                  },
                                  "mutational_fitness": {
                                    "value": -0.003
                                  },
                                  "num_date": {
                                    "confidence": [
                                      2020.1740157110644,
                                      2020.1878337588619
                                    ],
                                    "value": 2020.1813148546398
                                  }
                                }
                              }
                            ],
                            "name": "NODE_0004298",
                            "node_attrs": {
                              "S1_mutations": {
                                "value": 0.0
                              },
                              "clade_membership": {
                                "value": "19A"
                              },
                              "country": {
                                "confidence": {
                                  "Curacao": 0.999998304142408
                                },
                                "entropy": 2.5213549399022252e-05,
                                "value": "Curacao"
                              },
                              "div": 1,
                              "emerging_lineage": {
                                "value": "unassigned"
                              },
                              "mutational_fitness": {
                                "value": -0.003
                              },
                              "num_date": {
                                "confidence": [
                                  2020.1629428477431,
                                  2020.1843816905425
                                ],
                                "value": 2020.1723449209117
                              }
                            }
                          }
                        ],
                        "name": "NODE_0000048",
                        "node_attrs": {
                          "S1_mutations": {
                            "value": 0.0
                          },
                          "clade_membership": {
                            "value": "19A"
                          },
                          "country": {
                            "confidence": {
                              "China": 0.994946385514027,
                              "Curacao": 0.0044202841364080715
                            },
                            "entropy": 0.036544068145541515,
                            "value": "China"
                          },
                          "div": 0,
                          "emerging_lineage": {
                            "value": "unassigned"
                          },
                          "mutational_fitness": {
                            "value": 0.0
                          },
                          "num_date": {
                            "confidence": [
                              2020.0443806157455,
                              2020.0820854065223
                            ],
                            "value": 2020.0646151517017
                          }
                        }
                      }
                    ],
                    "name": "NODE_0000046",
                    "node_attrs": {
                      "S1_mutations": {
                        "value": 0.0
                      },
                      "clade_membership": {
                        "value": "19A"
                      },
                      "country": {
                        "confidence": {
                          "China": 0.9997846777027997
                        },
                        "entropy": 0.002411025380875933,
                        "value": "China"
                      },
                      "div": 0,
                      "emerging_lineage": {
                        "value": "unassigned"
                      },
                      "mutational_fitness": {
                        "value": 0.0
                      },
                      "num_date": {
                        "confidence": [
                          2020.0290215796756,
                          2020.0679545782928
                        ],
                        "value": 2020.0527483756428
                      }
                    }
                  },
                  {
                    "branch_attrs": {
                      "mutations": {}
                    },
                    "children": [
                      {
                        "branch_attrs": {
                          "mutations": {}
                        },
                        "children": [
                          {
                            "branch_attrs": {
                              "labels": {
                                "aa": "ORF1a: D1624G"
                              },
                              "mutations": {
                                "ORF1a": [
                                  "D1624G"
                                ],
                                "nuc": [
                                  "A5136G",
                                  "C6548T",
                                  "C17004T",
                                  "T23107C"
                                ]
                              }
                            },
                            "name": "Colombia/ANT-GUV-92252/2020",
                            "node_attrs": {
                              "S1_mutations": {
                                "value": 0.0
                              },
                              "clade_membership": {
                                "value": "19A"
                              },
                              "country": {
                                "confidence": {
                                  "Colombia": 1.0
                                },
                                "entropy": -1.000088900581841e-12,
                                "value": "Colombia"
                              },
                              "div": 4,
                              "division": {
                                "value": "Antioquia"
                              },
                              "emerging_lineage": {
                                "value": "unassigned"
                              },
                              "epiweek": {
                                "value": "202014"
                              },
                              "gisaid_epi_isl": {
                                "value": "EPI_ISL_447767"
                              },
                              "mutational_fitness": {
                                "value": -0.003
                              },
                              "num_date": {
                                "confidence": [
                                  2020.25,
                                  2020.25
                                ],
                                "value": 2020.25
                              },
                              "region": {
                                "value": "South America"
                              }
                            }
                          },
                          {
                            "branch_attrs": {
                              "labels": {
                                "aa": "ORF1a: Q676H"
                              },
                              "mutations": {
                                "ORF1a": [
                                  "Q676H"
                                ],
                                "nuc": [
                                  "G2293T"
                                ]
                              }
                            },
                            "children": [
                              {
                                "branch_attrs": {
                                  "labels": {
                                    "aa": "ORF7a: Q90P"
                                  },
                                  "mutations": {
                                    "ORF7a": [
                                      "Q90P"
                                    ],
                                    "nuc": [
                                      "A27662C"
                                    ]
                                  }
                                },
                                "name": "Shanghai/SH0083/2020",
                                "node_attrs": {
                                  "S1_mutations": {
                                    "value": 0.0
                                  },
                                  "clade_membership": {
                                    "value": "19A"
                                  },
                                  "country": {
                                    "confidence": {
                                      "China": 1.0
                                    },
                                    "entropy": -1.000088900581841e-12,
                                    "value": "China"
                                  },
                                  "div": 2,
                                  "division": {
                                    "value": "Shanghai"
                                  },
                                  "emerging_lineage": {
                                    "value": "unassigned"
                                  },
                                  "epiweek": {
                                    "value": "202006"
                                  },
                                  "gisaid_epi_isl": {
                                    "value": "EPI_ISL_416384"
                                  },
                                  "mutational_fitness": {
                                    "value": -0.006
                                  },
                                  "num_date": {
                                    "confidence": [
                                      2020.094262295082,
                                      2020.094262295082
                                    ],
                                    "value": 2020.094262295082
                                  },
                                  "region": {
                                    "value": "Asia"
                                  }
                                }
                              },
                              {
                                "branch_attrs": {
                                  "mutations": {}
                                },
                                "name": "Shanghai/SH0101/2020",
                                "node_attrs": {
                                  "S1_mutations": {
                                    "value": 0.0
                                  },
                                  "clade_membership": {
                                    "value": "19A"
                                  },
                                  "country": {
                                    "confidence": {
                                      "China": 1.0
                                    },
                                    "entropy": -1.000088900581841e-12,
                                    "value": "China"
                                  },
                                  "div": 1,
                                  "division": {
                                    "value": "Shanghai"
                                  },
                                  "emerging_lineage": {
                                    "value": "unassigned"
                                  },
                                  "epiweek": {
                                    "value": "202007"
                                  },
                                  "gisaid_epi_isl": {
                                    "value": "EPI_ISL_416393"
                                  },
                                  "mutational_fitness": {
                                    "value": -0.003
                                  },
                                  "num_date": {
                                    "confidence": [
                                      2020.1079234972678,
                                      2020.1079234972678
                                    ],
                                    "value": 2020.1079234972678
                                  },
                                  "region": {
                                    "value": "Asia"
                                  }
                                }
                              }
                            ],
                            "name": "NODE_0004587",
                            "node_attrs": {
                              "S1_mutations": {
                                "value": 0.0
                              },
                              "clade_membership": {
                                "value": "19A"
                              },
                              "country": {
                                "confidence": {
                                  "China": 0.9997801811125294
                                },
                                "entropy": 0.00253546461894856,
                                "value": "China"
                              },
                              "div": 1,
                              "emerging_lineage": {
                                "value": "unassigned"
                              },
                              "mutational_fitness": {
                                "value": -0.003
                              },
                              "num_date": {
                                "confidence": [
                                  2020.0637462701184,
                                  2020.0931546286151
                                ],
                                "value": 2020.0843256923222
                              }
                            }
                          }
                        ],
                        "name": "NODE_0000053",
                        "node_attrs": {
                          "S1_mutations": {
                            "value": 0.0
                          },
                          "clade_membership": {
                            "value": "19A"
                          },
                          "country": {
                            "confidence": {
                              "China": 0.9546117818050116,
                              "Colombia": 0.024853662925891216,
                              "USA": 0.0013355620112104677,
                              "United Kingdom": 0.016186136694929857
                            },
                            "entropy": 0.24258599734346029,
                            "value": "China"
                          },
                          "div": 0,
                          "emerging_lineage": {
                            "value": "unassigned"
                          },
                          "mutational_fitness": {
                            "value": 0.0
                          },
                          "num_date": {
                            "confidence": [
                              2020.0425552865886,
                              2020.0840325144297
                            ],
                            "value": 2020.063530899509
                          }
                        }
                      },
                      {
                        "branch_attrs": {
                          "mutations": {}
                        },
                        "children": [
                          {
                            "branch_attrs": {
                              "labels": {
                                "aa": "ORF1a: D448-"
                              },
                              "mutations": {
                                "ORF1a": [
                                  "D448-"
                                ],
                                "nuc": [
                                  "T1516C",
                                  "A1605-",
                                  "T1606-",
                                  "G1607-",
                                  "T4949C",
                                  "C16887T"
                                ]
                              }
                            },
                            "name": "England/NOTT-10DFD8/2020",
                            "node_attrs": {
                              "S1_mutations": {
                                "value": 0.0
                              },
                              "clade_membership": {
                                "value": "19A"
                              },
                              "country": {
                                "confidence": {
                                  "United Kingdom": 1.0
                                },
                                "entropy": -1.000088900581841e-12,
                                "value": "United Kingdom"
                              },
                              "div": 3,
                              "division": {
                                "value": "England"
                              },
                              "emerging_lineage": {
                                "value": "unassigned"
                              },
                              "epiweek": {
                                "value": "202012"
                              },
                              "gisaid_epi_isl": {
                                "value": "EPI_ISL_425480"
                              },
                              "mutational_fitness": {
                                "value": -0.003
                              },
                              "num_date": {
                                "confidence": [
                                  2020.2062841530055,
                                  2020.2062841530055
                                ],
                                "value": 2020.2062841530055
                              },
                              "region": {
                                "value": "Europe"
                              }
                            }
                          },
                          {
                            "branch_attrs": {
                              "labels": {
                                "aa": "ORF1a: G392D, A876T"
                              },
                              "mutations": {
                                "ORF1a": [
                                  "G392D",
                                  "A876T"
                                ],
                                "nuc": [
                                  "G1440A",
                                  "G2891A"
                                ]
                              }
                            },
                            "children": [
                              {
                                "branch_attrs": {
                                  "labels": {
                                    "aa": "ORF1a: S1468F, L3606F"
                                  },
                                  "mutations": {
                                    "ORF1a": [
                                      "S1468F",
                                      "L3606F"
                                    ],
                                    "nuc": [
                                      "C4668T",
                                      "G11083T",
                                      "C21742T"
                                    ]
                                  }
                                },
                                "name": "England/CAMB-7631B/2020",
                                "node_attrs": {
                                  "S1_mutations": {
                                    "value": 0.0
                                  },
                                  "clade_membership": {
                                    "value": "19A"
                                  },
                                  "country": {
                                    "confidence": {
                                      "United Kingdom": 1.0
                                    },
                                    "entropy": -1.000088900581841e-12,
                                    "value": "United Kingdom"
                                  },
                                  "div": 5,
                                  "division": {
                                    "value": "England"
                                  },
                                  "emerging_lineage": {
                                    "value": "unassigned"
                                  },
                                  "epiweek": {
                                    "value": "202014"
                                  },
                                  "gisaid_epi_isl": {
                                    "value": "EPI_ISL_439410"
                                  },
                                  "mutational_fitness": {
                                    "value": -0.0907288
                                  },
                                  "num_date": {
                                    "confidence": [
                                      2020.2445355191257,
                                      2020.2445355191257
                                    ],
                                    "value": 2020.2445355191257
                                  },
                                  "region": {
                                    "value": "Europe"
                                  }
                                }
                              },
                              {
                                "branch_attrs": {
                                  "labels": {
                                    "aa": "ORF1a: E1413D; S: D614G; ORF3a: Q57H"
                                  },
                                  "mutations": {
                                    "ORF1a": [
                                      "E1413D"
                                    ],
                                    "ORF3a": [
                                      "Q57H"
                                    ],
                                    "S": [
                                      "D614G"
                                    ],
                                    "nuc": [
                                      "G4504T",
                                      "A23403G",
                                      "G25563T"
                                    ]
                                  }
                                },
                                "name": "USA/NY-Wadsworth-18637-01/2020",
                                "node_attrs": {
                                  "S1_mutations": {
                                    "value": 1.0
                                  },
                                  "clade_membership": {
                                    "value": "19A"
                                  },
                                  "country": {
                                    "confidence": {
                                      "USA": 1.0
                                    },
                                    "entropy": -1.000088900581841e-12,
                                    "value": "USA"
                                  },
                                  "div": 5,
                                  "division": {
                                    "value": "New York"
                                  },
                                  "emerging_lineage": {
                                    "value": "unassigned"
                                  },
                                  "epiweek": {
                                    "value": "202012"
                                  },
                                  "gisaid_epi_isl": {
                                    "value": "EPI_ISL_525618"
                                  },
                                  "mutational_fitness": {
                                    "value": -0.0894715582
                                  },
                                  "num_date": {
                                    "confidence": [
                                      2020.2090163934427,
                                      2020.2090163934427
                                    ],
                                    "value": 2020.2090163934427
                                  },
                                  "region": {
                                    "value": "North America"
                                  }
                                }
                              },
                              {
                                "branch_attrs": {
                                  "labels": {
                                    "aa": "ORF1a: A2249V; N: S180I"
                                  },
                                  "mutations": {
                                    "N": [
                                      "S180I"
                                    ],
                                    "ORF1a": [
                                      "A2249V"
                                    ],
                                    "nuc": [
                                      "C7011T",
                                      "T23878A",
                                      "G28812T"
                                    ]
                                  }
                                },
                                "name": "Israel/CVL-n2125/2020",
                                "node_attrs": {
                                  "S1_mutations": {
                                    "value": 0.0
                                  },
                                  "clade_membership": {
                                    "value": "19A"
                                  },
                                  "country": {
                                    "confidence": {
                                      "Israel": 1.0
                                    },
                                    "entropy": -1.000088900581841e-12,
                                    "value": "Israel"
                                  },
                                  "div": 5,
                                  "division": {
                                    "value": "Ceasaria"
                                  },
                                  "emerging_lineage": {
                                    "value": "unassigned"
                                  },
                                  "epiweek": {
                                    "value": "202010"
                                  },
                                  "gisaid_epi_isl": {
                                    "value": "EPI_ISL_649069"
                                  },
                                  "mutational_fitness": {
                                    "value": -0.08488893399999999
                                  },
                                  "num_date": {
                                    "confidence": [
                                      2020.1789617486338,
                                      2020.1789617486338
                                    ],
                                    "value": 2020.1789617486338
                                  },
                                  "region": {
                                    "value": "Asia"
                                  }
                                }
                              },
                              {
                                "branch_attrs": {
                                  "mutations": {}
                                },
                                "children": [
                                  {
                                    "branch_attrs": {
                                      "mutations": {}
                                    },
                                    "children": [
                                      {
                                        "branch_attrs": {
                                          "mutations": {}
                                        },
                                        "name": "Germany/NW-HHU-06/2020",
                                        "node_attrs": {
                                          "S1_mutations": {
                                            "value": 0.0
                                          },
                                          "clade_membership": {
                                            "value": "19A"
                                          },
                                          "country": {
                                            "confidence": {
                                              "Germany": 1.0
                                            },
                                            "entropy": -1.000088900581841e-12,
                                            "value": "Germany"
                                          },
                                          "div": 2,
                                          "division": {
                                            "value": "North Rhine-Westphalia"
                                          },
                                          "emerging_lineage": {
                                            "value": "unassigned"
                                          },
                                          "epiweek": {
                                            "value": "202009"
                                          },
                                          "gisaid_epi_isl": {
                                            "value": "EPI_ISL_414505"
                                          },
                                          "mutational_fitness": {
                                            "value": -0.08472879999999999
                                          },
                                          "num_date": {
                                            "confidence": [
                                              2020.1571038251366,
                                              2020.1571038251366
                                            ],
                                            "value": 2020.1571038251366
                                          },
                                          "region": {
                                            "value": "Europe"
                                          }
                                        }
                                      },
                                      {
                                        "branch_attrs": {
                                          "mutations": {}
                                        },
                                        "children": [
                                          {
                                            "branch_attrs": {
                                              "mutations": {
                                                "nuc": [
                                                  "C26340T"
                                                ]
                                              }
                                            },
                                            "name": "Belgium/ULG-10146/2020",
                                            "node_attrs": {
                                              "S1_mutations": {
                                                "value": 0.0
                                              },
                                              "clade_membership": {
                                                "value": "19A"
                                              },
                                              "country": {
                                                "confidence": {
                                                  "Belgium": 1.0
                                                },
                                                "entropy": -1.000088900581841e-12,
                                                "value": "Belgium"
                                              },
                                              "div": 3,
                                              "division": {
                                                "value": "Liege"
                                              },
                                              "emerging_lineage": {
                                                "value": "unassigned"
                                              },
                                              "epiweek": {
                                                "value": "202016"
                                              },
                                              "gisaid_epi_isl": {
                                                "value": "EPI_ISL_447138"
                                              },
                                              "mutational_fitness": {
                                                "value": -0.08472879999999999
                                              },
                                              "num_date": {
                                                "confidence": [
                                                  2020.2937158469945,
                                                  2020.2937158469945
                                                ],
                                                "value": 2020.2937158469945
                                              },
                                              "region": {
                                                "value": "Europe"
                                              }
                                            }
                                          },
                                          {
                                            "branch_attrs": {
                                              "labels": {
                                                "aa": "N: S193I"
                                              },
                                              "mutations": {
                                                "N": [
                                                  "S193I"
                                                ],
                                                "nuc": [
                                                  "G28851T"
                                                ]
                                              }
                                            },
                                            "children": [
                                              {
                                                "branch_attrs": {
                                                  "labels": {
                                                    "aa": "ORF3a: H93Y"
                                                  },
                                                  "mutations": {
                                                    "ORF3a": [
                                                      "H93Y"
                                                    ],
                                                    "nuc": [
                                                      "C25669T"
                                                    ]
                                                  }
                                                },
                                                "name": "Wales/PHWC-24CF3/2020",
                                                "node_attrs": {
                                                  "S1_mutations": {
                                                    "value": 0.0
                                                  },
                                                  "clade_membership": {
                                                    "value": "19A"
                                                  },
                                                  "country": {
                                                    "confidence": {
                                                      "United Kingdom": 1.0
                                                    },
                                                    "entropy": -1.000088900581841e-12,
                                                    "value": "United Kingdom"
                                                  },
                                                  "div": 4,
                                                  "division": {
                                                    "value": "Wales"
                                                  },
                                                  "emerging_lineage": {
                                                    "value": "unassigned"
                                                  },
                                                  "epiweek": {
                                                    "value": "202013"
                                                  },
                                                  "gisaid_epi_isl": {
                                                    "value": "EPI_ISL_420951"
                                                  },
                                                  "mutational_fitness": {
                                                    "value": -0.0845012519
                                                  },
                                                  "num_date": {
                                                    "confidence": [
                                                      2020.2226775956285,
                                                      2020.2226775956285
                                                    ],
                                                    "value": 2020.2226775956285
                                                  },
                                                  "region": {
                                                    "value": "Europe"
                                                  }
                                                }
                                              },
                                              {
                                                "branch_attrs": {
                                                  "mutations": {}
                                                },
                                                "children": [
                                                  {
                                                    "branch_attrs": {
                                                      "mutations": {}
                                                    },
                                                    "name": "England/BRIS-126EFA/2020",
                                                    "node_attrs": {
                                                      "S1_mutations": {
                                                        "value": 0.0
                                                      },
                                                      "clade_membership": {
                                                        "value": "19A"
                                                      },
                                                      "country": {
                                                        "confidence": {
                                                          "United Kingdom": 1.0
                                                        },
                                                        "entropy": -1.000088900581841e-12,
                                                        "value": "United Kingdom"
                                                      },
                                                      "div": 3,
                                                      "division": {
                                                        "value": "England"
                                                      },
                                                      "emerging_lineage": {
                                                        "value": "unassigned"
                                                      },
                                                      "epiweek": {
                                                        "value": "202017"
                                                      },
                                                      "gisaid_epi_isl": {
                                                        "value": "EPI_ISL_469626"
                                                      },
                                                      "mutational_fitness": {
                                                        "value": -0.084507792
                                                      },
                                                      "num_date": {
                                                        "confidence": [
                                                          2020.3101092896175,
                                                          2020.3101092896175
                                                        ],
                                                        "value": 2020.3101092896175
                                                      },
                                                      "region": {
                                                        "value": "Europe"
                                                      }
                                                    }
                                                  },
                                                  {
                                                    "branch_attrs": {
                                                      "labels": {
                                                        "aa": "ORF1b: V138I"
                                                      },
                                                      "mutations": {
                                                        "ORF1b": [
                                                          "V138I"
                                                        ],
                                                        "nuc": [
                                                          "G13879A"
                                                        ]
                                                      }
                                                    },
                                                    "name": "England/BRIS-18539BD/2020",
                                                    "node_attrs": {
                                                      "S1_mutations": {
                                                        "value": 0.0
                                                      },
                                                      "clade_membership": {
                                                        "value": "19A"
                                                      },
                                                      "country": {
                                                        "confidence": {
                                                          "United Kingdom": 1.0
                                                        },
                                                        "entropy": -1.000088900581841e-12,
                                                        "value": "United Kingdom"
                                                      },
                                                      "div": 4,
                                                      "division": {
                                                        "value": "England"
                                                      },
                                                      "emerging_lineage": {
                                                        "value": "unassigned"
                                                      },
                                                      "epiweek": {
                                                        "value": "202016"
                                                      },
                                                      "gisaid_epi_isl": {
                                                        "value": "EPI_ISL_492430"
                                                      },
                                                      "mutational_fitness": {
                                                        "value": -0.087507792
                                                      },
                                                      "num_date": {
                                                        "confidence": [
                                                          2020.2909836065573,
                                                          2020.2909836065573
                                                        ],
                                                        "value": 2020.2909836065573
                                                      },
                                                      "region": {
                                                        "value": "Europe"
                                                      }
                                                    }
                                                  }
                                                ],
                                                "name": "NODE_0000061",
                                                "node_attrs": {
                                                  "S1_mutations": {
                                                    "value": 0.0
                                                  },
                                                  "clade_membership": {
                                                    "value": "19A"
                                                  },
                                                  "country": {
                                                    "confidence": {
                                                      "United Kingdom": 0.9999503313989948
                                                    },
                                                    "entropy": 0.0006684402530275641,
                                                    "value": "United Kingdom"
                                                  },
                                                  "div": 3,
                                                  "emerging_lineage": {
                                                    "value": "unassigned"
                                                  },
                                                  "mutational_fitness": {
                                                    "value": -0.084507792
                                                  },
                                                  "num_date": {
                                                    "confidence": [
                                                      2020.22164535325,
                                                      2020.2909836065573
                                                    ],
                                                    "value": 2020.2469306920875
                                                  }
                                                }
                                              }
                                            ],
                                            "name": "NODE_0004577",
                                            "node_attrs": {
                                              "S1_mutations": {
                                                "value": 0.0
                                              },
                                              "clade_membership": {
                                                "value": "19A"
                                              },
                                              "country": {
                                                "confidence": {
                                                  "United Kingdom": 0.9997660777805624
                                                },
                                                "entropy": 0.00269306229128464,
                                                "value": "United Kingdom"
                                              },
                                              "div": 3,
                                              "emerging_lineage": {
                                                "value": "unassigned"
                                              },
                                              "mutational_fitness": {
                                                "value": -0.084507792
                                              },
                                              "num_date": {
                                                "confidence": [
                                                  2020.1981532586192,
                                                  2020.2226775956285
                                                ],
                                                "value": 2020.2141839120086
                                              }
                                            }
                                          }
                                        ],
                                        "name": "NODE_0000059",
                                        "node_attrs": {
                                          "S1_mutations": {
                                            "value": 0.0
                                          },
                                          "clade_membership": {
                                            "value": "19A"
                                          },
                                          "country": {
                                            "confidence": {
                                              "Belgium": 0.012370190845937453,
                                              "Germany": 0.0027108643493841,
                                              "United Kingdom": 0.9822629895847496
                                            },
                                            "entropy": 0.11221538409156041,
                                            "value": "United Kingdom"
                                          },
                                          "div": 2,
                                          "emerging_lineage": {
                                            "value": "unassigned"
                                          },
                                          "mutational_fitness": {
                                            "value": -0.08472879999999999
                                          },
                                          "num_date": {
                                            "confidence": [
                                              2020.1650428741864,
                                              2020.2163780757392
                                            ],
                                            "value": 2020.189136689675
                                          }
                                        }
                                      }
                                    ],
                                    "name": "NODE_0000058",
                                    "node_attrs": {
                                      "S1_mutations": {
                                        "value": 0.0
                                      },
                                      "clade_membership": {
                                        "value": "19A"
                                      },
                                      "country": {
                                        "confidence": {
                                          "Belgium": 0.002020746662065681,
                                          "Germany": 0.014344226418268534,
                                          "USA": 0.0012877111576178135,
                                          "United Kingdom": 0.980724888156713
                                        },
                                        "entropy": 0.11765020070341507,
                                        "value": "United Kingdom"
                                      },
                                      "div": 2,
                                      "emerging_lineage": {
                                        "value": "unassigned"
                                      },
                                      "mutational_fitness": {
                                        "value": -0.08472879999999999
                                      },
                                      "num_date": {
                                        "confidence": [
                                          2020.153486904163,
                                          2020.1571038251366
                                        ],
                                        "value": 2020.1571038251366
                                      }
                                    }
                                  },
                                  {
                                    "branch_attrs": {
                                      "mutations": {}
                                    },
                                    "children": [
                                      {
                                        "branch_attrs": {
                                          "mutations": {
                                            "nuc": [
                                              "C10507T"
                                            ]
                                          }
                                        },
                                        "children": [
                                          {
                                            "branch_attrs": {
                                              "labels": {
                                                "aa": "ORF1a: A565V; N: D399H"
                                              },
                                              "mutations": {
                                                "N": [
                                                  "D399H"
                                                ],
                                                "ORF1a": [
                                                  "A565V"
                                                ],
                                                "nuc": [
                                                  "G613T",
                                                  "C1959T",
                                                  "C2842T",
                                                  "G29468C"
                                                ]
                                              }
                                            },
                                            "name": "England/LEED-2A8ADD/2020",
                                            "node_attrs": {
                                              "S1_mutations": {
                                                "value": 0.0
                                              },
                                              "clade_membership": {
                                                "value": "19A"
                                              },
                                              "country": {
                                                "confidence": {
                                                  "United Kingdom": 1.0
                                                },
                                                "entropy": -1.000088900581841e-12,
                                                "value": "United Kingdom"
                                              },
                                              "div": 7,
                                              "division": {
                                                "value": "England"
                                              },
                                              "emerging_lineage": {
                                                "value": "unassigned"
                                              },
                                              "epiweek": {
                                                "value": "202014"
                                              },
                                              "gisaid_epi_isl": {
                                                "value": "EPI_ISL_539044"
                                              },
                                              "mutational_fitness": {
                                                "value": -0.0907288
                                              },
                                              "num_date": {
                                                "confidence": [
                                                  2020.2581967213114,
                                                  2020.2581967213114
                                                ],
                                                "value": 2020.2581967213114
                                              },
                                              "region": {
                                                "value": "Europe"
                                              }
                                            }
                                          },
                                          {
                                            "branch_attrs": {
                                              "mutations": {}
                                            },
                                            "name": "Canada/ON-PHL-20-80361/2020",
                                            "node_attrs": {
                                              "S1_mutations": {
                                                "value": 0.0
                                              },
                                              "clade_membership": {
                                                "value": "19A"
                                              },
                                              "country": {
                                                "confidence": {
                                                  "Canada": 1.0
                                                },
                                                "entropy": -1.000088900581841e-12,
                                                "value": "Canada"
                                              },
                                              "div": 3,
                                              "division": {
                                                "value": "Ontario"
                                              },
                                              "emerging_lineage": {
                                                "value": "unassigned"
                                              },
                                              "epiweek": {
                                                "value": "202012"
                                              },
                                              "gisaid_epi_isl": {
                                                "value": "EPI_ISL_10553053"
                                              },
                                              "mutational_fitness": {
                                                "value": -0.08472879999999999
                                              },
                                              "num_date": {
                                                "confidence": [
                                                  2020.217213114754,
                                                  2020.217213114754
                                                ],
                                                "value": 2020.217213114754
                                              },
                                              "region": {
                                                "value": "North America"
                                              }
                                            }
                                          }
                                        ],
                                        "name": "NODE_0004573",
                                        "node_attrs": {
                                          "S1_mutations": {
                                            "value": 0.0
                                          },
                                          "clade_membership": {
                                            "value": "19A"
                                          },
                                          "country": {
                                            "confidence": {
                                              "Canada": 0.016261451168604037,
                                              "USA": 0.0011630351625569557,
                                              "United Kingdom": 0.9820732048464544
                                            },
                                            "entropy": 0.09824789204716512,
                                            "value": "United Kingdom"
                                          },
                                          "div": 3,
                                          "emerging_lineage": {
                                            "value": "unassigned"
                                          },
                                          "mutational_fitness": {
                                            "value": -0.08472879999999999
                                          },
                                          "num_date": {
                                            "confidence": [
                                              2020.1907187105164,
                                              2020.217213114754
                                            ],
                                            "value": 2020.2138419997618
                                          }
                                        }
                                      },
                                      {
                                        "branch_attrs": {
                                          "mutations": {
                                            "nuc": [
                                              "A27669G"
                                            ]
                                          }
                                        },
                                        "children": [
                                          {
                                            "branch_attrs": {
                                              "mutations": {
                                                "nuc": [
                                                  "C4012T",
                                                  "T18588C",
                                                  "C27389T"
                                                ]
                                              }
                                            },
                                            "name": "Australia/QLD1314/2020",
                                            "node_attrs": {
                                              "S1_mutations": {
                                                "value": 0.0
                                              },
                                              "clade_membership": {
                                                "value": "19A"
                                              },
                                              "country": {
                                                "confidence": {
                                                  "Australia": 1.0
                                                },
                                                "entropy": -1.000088900581841e-12,
                                                "value": "Australia"
                                              },
                                              "div": 6,
                                              "division": {
                                                "value": "Queensland"
                                              },
                                              "emerging_lineage": {
                                                "value": "unassigned"
                                              },
                                              "epiweek": {
                                                "value": "202013"
                                              },
                                              "gisaid_epi_isl": {
                                                "value": "EPI_ISL_849671"
                                              },
                                              "mutational_fitness": {
                                                "value": -0.08472879999999999
                                              },
                                              "num_date": {
                                                "confidence": [
                                                  2020.2254098360656,
                                                  2020.2254098360656
                                                ],
                                                "value": 2020.2254098360656
                                              },
                                              "region": {
                                                "value": "Oceania"
                                              }
                                            }
                                          },
                                          {
                                            "branch_attrs": {
                                              "labels": {
                                                "aa": "ORF1a: P1810S; ORF1b: P1325S; S: S254F"
                                              },
                                              "mutations": {
                                                "ORF1a": [
                                                  "P1810S"
                                                ],
                                                "ORF1b": [
                                                  "P1325S"
                                                ],
                                                "S": [
                                                  "S254F"
                                                ],
                                                "nuc": [
                                                  "C5693T",
                                                  "C17440T",
                                                  "C22323T"
                                                ]
                                              }
                                            },
                                            "name": "England/BRIS-126610/2020",
                                            "node_attrs": {
                                              "S1_mutations": {
                                                "value": 1.0
                                              },
                                              "clade_membership": {
                                                "value": "19A"
                                              },
                                              "country": {
                                                "confidence": {
                                                  "United Kingdom": 1.0
                                                },
                                                "entropy": -1.000088900581841e-12,
                                                "value": "United Kingdom"
                                              },
                                              "div": 6,
                                              "division": {
                                                "value": "England"
                                              },
                                              "emerging_lineage": {
                                                "value": "unassigned"
                                              },
                                              "epiweek": {
                                                "value": "202015"
                                              },
                                              "gisaid_epi_isl": {
                                                "value": "EPI_ISL_459006"
                                              },
                                              "mutational_fitness": {
                                                "value": -0.0907603525
                                              },
                                              "num_date": {
                                                "confidence": [
                                                  2020.2718579234972,
                                                  2020.2718579234972
                                                ],
                                                "value": 2020.2718579234972
                                              },
                                              "region": {
                                                "value": "Europe"
                                              }
                                            }
                                          },
                                          {
                                            "branch_attrs": {
                                              "mutations": {}
                                            },
                                            "children": [
                                              {
                                                "branch_attrs": {
                                                  "mutations": {
                                                    "nuc": [
                                                      "C3505T"
                                                    ]
                                                  }
                                                },
                                                "name": "England/CWAR-24FDBB0/2020",
                                                "node_attrs": {
                                                  "S1_mutations": {
                                                    "value": 0.0
                                                  },
                                                  "clade_membership": {
                                                    "value": "19A"
                                                  },
                                                  "country": {
                                                    "confidence": {
                                                      "United Kingdom": 1.0
                                                    },
                                                    "entropy": -1.000088900581841e-12,
                                                    "value": "United Kingdom"
                                                  },
                                                  "div": 4,
                                                  "division": {
                                                    "value": "England"
                                                  },
                                                  "emerging_lineage": {
                                                    "value": "unassigned"
                                                  },
                                                  "epiweek": {
                                                    "value": "202018"
                                                  },
                                                  "gisaid_epi_isl": {
                                                    "value": "EPI_ISL_584491"
                                                  },
                                                  "mutational_fitness": {
                                                    "value": -0.08472879999999999
                                                  },
                                                  "num_date": {
                                                    "confidence": [
                                                      2020.3346994535518,
                                                      2020.3346994535518
                                                    ],
                                                    "value": 2020.3346994535518
                                                  },
                                                  "region": {
                                                    "value": "Europe"
                                                  }
                                                }
                                              },
                                              {
                                                "branch_attrs": {
                                                  "mutations": {}
                                                },
                                                "name": "England/NOTT-10EAA9/2020",
                                                "node_attrs": {
                                                  "S1_mutations": {
                                                    "value": 0.0
                                                  },
                                                  "clade_membership": {
                                                    "value": "19A"
                                                  },
                                                  "country": {
                                                    "confidence": {
                                                      "United Kingdom": 1.0
                                                    },
                                                    "entropy": -1.000088900581841e-12,
                                                    "value": "United Kingdom"
                                                  },
                                                  "div": 3,
                                                  "division": {
                                                    "value": "England"
                                                  },
                                                  "emerging_lineage": {
                                                    "value": "unassigned"
                                                  },
                                                  "epiweek": {
                                                    "value": "202014"
                                                  },
                                                  "gisaid_epi_isl": {
                                                    "value": "EPI_ISL_425635"
                                                  },
                                                  "mutational_fitness": {
                                                    "value": -0.08472879999999999
                                                  },
                                                  "num_date": {
                                                    "confidence": [
                                                      2020.2445355191257,
                                                      2020.2445355191257
                                                    ],
                                                    "value": 2020.2445355191257
                                                  },
                                                  "region": {
                                                    "value": "Europe"
                                                  }
                                                }
                                              }
                                            ],
                                            "name": "NODE_0000067",
                                            "node_attrs": {
                                              "S1_mutations": {
                                                "value": 0.0
                                              },
                                              "clade_membership": {
                                                "value": "19A"
                                              },
                                              "country": {
                                                "confidence": {
                                                  "United Kingdom": 0.999951505379008
                                                },
                                                "entropy": 0.0006537571381134193,
                                                "value": "United Kingdom"
                                              },
                                              "div": 3,
                                              "emerging_lineage": {
                                                "value": "unassigned"
                                              },
                                              "mutational_fitness": {
                                                "value": -0.08472879999999999
                                              },
                                              "num_date": {
                                                "confidence": [
                                                  2020.2139986015457,
                                                  2020.2445355191257
                                                ],
                                                "value": 2020.2445355191257
                                              }
                                            }
                                          }
                                        ],
                                        "name": "NODE_0004580",
                                        "node_attrs": {
[truncated: 48,383,283 more chars]
