# Supplementary material for: Genomic analysis of the early COVID-19 pandemic in Haiti reveals Caribbean-specific variant dynamics
Source: PLOS Glob Public Health. 2024 Nov 20;4(11):e0003536. doi: 10.1371/journal.pgph.0003536 (PMC11578445; doi:10.1371/journal.pgph.0003536)
Supplement: S2 File — Can view the phylogenetic tree and annotate based on metadata using Taxonium (https://auspice.us/) by dragging both S2 File onto the webpage then clicking “launch taxonium”. (ZIP) [file pgph.0003536.s008.zip]

Archive with 5 entries (4 files):
- Mushegian_S2_Files_Interactive_Taxonium_Files/
- Mushegian_S2_Files_Interactive_Taxonium_Files/tree.nwk
- __MACOSX/Mushegian_S2_Files_Interactive_Taxonium_Files/._tree.nwk
- Mushegian_S2_Files_Interactive_Taxonium_Files/Taxonium_Metadata.csv
- __MACOSX/Mushegian_S2_Files_Interactive_Taxonium_Files/._Taxonium_Metadata.csv
