# Supplementary material for: Genomic analysis of the early COVID-19 pandemic in Haiti reveals Caribbean-specific variant dynamics
Source: PLOS Glob Public Health. 2024 Nov 20;4(11):e0003536. doi: 10.1371/journal.pgph.0003536 (PMC11578445; doi:10.1371/journal.pgph.0003536)
Supplement: S2 File — Can view the phylogenetic tree and annotate based on metadata using Taxonium (https://auspice.us/) by dragging both S2 File onto the webpage then clicking “launch taxonium”. (ZIP) [file pgph.0003536.s008.zip › Mushegian_S2_Files_Interactive_Taxonium_Files/tree.nwk]

(Wuhan/Hu-1/2019:0.00000234,(Shandong/2020C1240289/2020:0.00008856,Wuhan/WH01/2019:0.00000109,Beijing/DT-WH02/2020:0.00008856,(Guangdong/20SF812/2020:0.00003003,(Lithuania/MR-LUHS-Eilnr104/2020:0.00004833,Lithuania/MR-LUHS-Eilnr65/2020:0.00002647,Lithuania/MR-LUHS-Eilnr95/2020:0.00004177)NODE_0004319:0.00016531)NODE_0004318:0.00004322,(Malaysia/UNIMAS-2304/2020:0.00018667,(Gambia/041/2020:0.00008308,(Brazil/SC-FIOCRUZ-766/2020:0.00002148,(((Malaysia/MGI-M64/2020:0.00001580,India/OR-ILSCV15907/2020:0.00010104)NODE_0000013:0.00002098,(Singapore/422/2020:0.00002210,(Singapore/414/2020:0.00001753,Singapore/705/2020:0.00012245)NODE_0004372:0.00003735)NODE_0004371:0.00002998)NODE_0000009:0.00001369,((India/KA-IB14/2020:0.00020546,Australia/SA0439/2020:0.00000000)NODE_0000018:0.00000453,((Malaysia/MGI-MAEPS54/2020:0.00015815,India/MH-MW3/2020:0.00007509)NODE_0000020:0.00001660,(India/AP-CS0330/2020:0.00021450,(Australia/NSW567/2020:0.00000000,India/DL-MaxCov0019-CSIR-IGIB/2020:0.00009617)NODE_0000025:0.00000466)NODE_0000021:0.00001489)NODE_0000019:0.00000464)NODE_0000016:0.00000879)NODE_0000007:0.00002128,(Jamaica/un-CDC-3088776-001/2020:0.00000000,(Singapore/281/2020:0.00004831,Singapore/863/2020:0.00004394,India/OR-ILSCV16509/2020:0.00010951,Singapore/229/2020:0.00004831,(India/GJ-GBRC114/2020:0.00008113,(Singapore/85/2020:0.00003969,Singapore/222/2020:0.00001346)NODE_0000032:0.00001084)NODE_0000030:0.00000870,(Singapore/793/2020:0.00014666,Singapore/580/2020:0.00011387,Singapore/294/2020:0.00007671,Singapore/961/2020:0.00002644,(Singapore/1357/2020:0.00017319,(Singapore/649/2020:0.00007753,(Singapore/962/2020:0.00000447,(Singapore/1174/2020:0.00000121,(Singapore/1266/2020:0.00005263,((Singapore/1277/2020:0.00000000,Singapore/599nan/2020:0.00008525)NODE_0000041:0.00002825,((Singapore/752/2020:0.00001530,Singapore/1336/2020:0.00000000)NODE_0004389:0.00004219,(Singapore/836_2/2020:0.00004372,Singapore/1326/2020:0.00000000)NODE_0000033:0.00002689)NODE_0004387:0.00004726)NODE_0000040:0.00002657)NODE_0000039:0.00000103)NODE_0000038:0.00000545)NODE_0000037:0.00000748)NODE_0000036:0.00000823)NODE_0000034:0.00000626)NODE_0004381:0.00001312)NODE_0004374:0.00002601)NODE_0004373:0.00002366)NODE_0004360:0.00003319)NODE_0004359:0.00005113)NODE_0004358:0.00005926,((((Wuhan/HB-WH2-166/2020:0.00004493,Shanghai/SH0076/2020:0.00002307)NODE_0000047:0.00000358,(Guangzhou/GZMU0035/2020:0.00001716,(Curacao/CW-RIVM-10309/2020:0.00001404,Curacao/CW-RIVM-10308/2020:0.00001404,Curacao/CW-RIVM-10093/2020:0.00001404,(England/CAMB-72616/2020:0.00003528,(Curacao/CW-RIVM-10092/2020:0.00000000,Curacao/CW-RIVM-10094/2020:0.00000000)NODE_0000051:0.00000686)NODE_0000050:0.00000718)NODE_0004298:0.00008618)NODE_0000048:0.00000949)NODE_0000046:0.00001259,((Colombia/ANT-GUV-92252/2020:0.00014918,(Shanghai/SH0083/2020:0.00000795,Shanghai/SH0101/2020:0.00001888)NODE_0004587:0.00001664)NODE_0000053:0.00000619,(England/NOTT-10DFD8/2020:0.00011387,(England/CAMB-7631B/2020:0.00009055,USA/NY-Wadsworth-18637-01/2020:0.00006213,Israel/CVL-n2125/2020:0.00003809,((Germany/NW-HHU-06/2020:0.00000000,(Belgium/ULG-10146/2020:0.00008366,(Wales/PHWC-24CF3/2020:0.00000679,(England/BRIS-126EFA/2020:0.00005054,England/BRIS-18539BD/2020:0.00003524)NODE_0000061:0.00002620)NODE_0004577:0.00002004)NODE_0000059:0.00002563)NODE_0000058:0.00000137,((England/LEED-2A8ADD/2020:0.00003548,Canada/ON-PHL-20-80361/2020:0.00000270)NODE_0004573:0.00002930,(Australia/QLD1314/2020:0.00001543,England/BRIS-126610/2020:0.00005259,(England/CWAR-24FDBB0/2020:0.00007213,England/NOTT-10EAA9/2020:0.00000000)NODE_0000067:0.00003073)NODE_0004580:0.00002312)NODE_0000062:0.00001746)NODE_0000057:0.00001923)NODE_0004570:0.00005392)NODE_0000055:0.00000652)NODE_0000052:0.00001503)NODE_0000045:0.00001560,(((Japan/PG-0141/2020:0.00008467,(Shanghai/SH0033/2020:0.00002332,(France/ARA-06573/2020:0.00000750,(Scotland/EDB2720/2020:0.00002436,England/BRIS-12FAB1/2020:0.00003966)NODE_0000073:0.00002904)NODE_0000072:0.00008357)NODE_0004286:0.00001982)NODE_0000070:0.00000646,(HongKong/VB20017970-2/2020:0.00001280,(USA/Cruise-CDC-03052605-001/2020:0.00005870,HongKong/HKU-908a/2020:0.00001280,(Iran/Tehran-NIC-10-01/2020:0.00033967,(Japan/Hu_DP_Kng_19-027/2020:0.00002893,(Japan/DP0645/2020:0.00002971,(England/20099000804/2020:0.00003446,(Japan/DP0700/2020:0.00000219,Japan/DP0294/2020:0.00000000)NODE_0000083:0.00000823)NODE_0000082:0.00001929)NODE_0000081:0.00001452)NODE_0000080:0.00000691)NODE_0000079:0.00000755,(Australia/VPRL004/2020:0.00003755,Iran/F082/2020:0.00029328,Iran/E241318/2020:0.00026050,(Australia/NSW333/2020:0.00000730,USA/CA-CSMC56/2020:0.00002697)NODE_0004333:0.00007397,(Australia/NSW2155/2020:0.00000754,Australia/NSW-SAVID-2058/2020:0.00000536)NODE_0004342:0.00004312,(Iran/GRC-2287/2020:0.00009742,(Germany/NW-UBI-55/2020:0.00000313,England/ALDP-9ECFB9/2020:0.00013427)NODE_0004345:0.00001124)NODE_0004344:0.00002974,((Iran/A2484/2020:0.00008258,England/201061000/2020:0.00000389)NODE_0000091:0.00000756,(Iran/9177/2020:0.00001586,(Iran/8475/2020:0.00000000,Iran/GRC-78/2020:0.00013115)NODE_0000095:0.00001368)NODE_0000094:0.00000870)NODE_0000089:0.00002828,(Lebanon/ML1_S38/2020:0.00002104,India/LA-NCDC-01444/2020:0.00003853,Iran/7510/2020:0.00001886,Iran/F023/2020:0.00025492,(Iran/3722/2020:0.00000000,Iran/Gorgan-NIC140/2020:0.00008525)NODE_0000097:0.00000137)NODE_0004334:0.00002525)NODE_0004330:0.00005394)NODE_0004322:0.00001311)NODE_0000076:0.00000619)NODE_0000069:0.00000768,(((Canada/QC-JUS-V5250458/2020:0.00013103,Scotland/CVR3030/2020:0.00020097)NODE_0000100:0.00001677,((Wuhan/HB-WH3-187/2020:0.00006696,(Wuhan/HB-WH3-178/2020:0.00006788,Wuhan/HB-WH3-171/2020:0.00000012)NODE_0000103:0.00002094)NODE_0004292:0.00002098,(Japan/PG-0160/2020:0.00005103,(Japan/PG-0589/2020:0.00007869,Japan/PG-1006/2020:0.00000000)NODE_0004406:0.00005103,(Japan/PG-0033/2020:0.00000000,Japan/PG-0050/2020:0.00000874)NODE_0000106:0.00005759)NODE_0004405:0.00002161)NODE_0000101:0.00001615)NODE_0000099:0.00000400,((England/BRIS-130CD5/2020:0.00005169,(Scotland/CVR705/2020:0.00002420,(NorthernIreland/NIRE-FB16F/2020:0.00000000,NorthernIreland/NIRE-FB132/2020:0.00003060)NODE_0004317:0.00001983)NODE_0004316:0.00003404)NODE_0000109:0.00009688,(((Hangzhou/HZ90/2020:0.00000000,(Netherlands/NoordBrabant_95/2020:0.00001982,Curacao/CW-RIVM-10100/2020:0.00000889)NODE_0004297:0.00010259)NODE_0000116:0.00000283,(Sichuan/SC-WCH4-289/2020:0.00003749,(Singapore/130/2020:0.00002305,Indonesia/JK-EIJK24/2020:0.00007551)NODE_0004355:0.00009312)NODE_0000118:0.00001562)NODE_0000115:0.00000651,(((Scotland/CVR874/2020:0.00003817,Scotland/GCVR-170A75/2020:0.00003598)NODE_0004556:0.00002327,(Ecuador/HEE-01/2020:0.00002072,(Canada/QC-CHUM-2008101404A/2020:0.00003805,(Sweden/20-08133/2020:0.00000602,Netherlands/Zeeland_37/2020:0.00011531,Netherlands/NoordBrabant_111/2020:0.00000820,(Netherlands/Gelderland_5/2020:0.00000000,((Netherlands/GE-RIVM-21741/2020:0.00002842,Canada/Qc-LSPQ-L00237113/2020:0.00000000)NODE_0000131:0.00002117,(Netherlands/NA_652/2020:0.00010929,Germany/HH-hpi-p1792/2020:0.00000000)NODE_0000132:0.00000806)NODE_0000129:0.00001162)NODE_0000128:0.00000602)NODE_0004307:0.00000799)NODE_0000125:0.00000890)NODE_0004305:0.00000137)NODE_0000122:0.00008273,((France/ARA-739/2020:0.00002623,Guangdong/20SF665/2020:0.00000000)NODE_0000134:0.00000667,((England/20109098906/2020:0.00000762,(Scotland/GCVR-171027/2020:0.00000891,(Scotland/CVR3335/2020:0.00007004,(Scotland/CVR2779/2020:0.00001967,Scotland/CVR2290/2020:0.00000000)NODE_0000140:0.00002633)NODE_0000139:0.00001536)NODE_0004401:0.00004461)NODE_0000136:0.00000829,(((Denmark/ALAB-HH88/2020:0.00002437,England/LIVE-A5C72/2020:0.00002874)NODE_0000150:0.00000263,(England/LEED-2A8B52/2020:0.00006545,((USA/WI-QDX-789/2020:0.00000877,USA/WI-WSLH-200161/2020:0.00003062)NODE_0004566:0.00001639,(USA/WI-UW-937/2020:0.00012328,(USA/CA-SCCPHD-UC150/2020:0.00000000,(USA/WI-UW-343/2020:0.00004207,USA/WI-UW-221/2020:0.00001803)NODE_0000159:0.00001257)NODE_0000158:0.00000306)NODE_0000157:0.00000243)NODE_0004565:0.00000751)NODE_0000151:0.00000527)NODE_0000149:0.00000548,(((England/BRIS-121AA0/2020:0.00001108,UnitedArabEmirates/L1014/2020:0.00000889)NODE_0000163:0.00000496,(England/ALDP-9EE01E/2020:0.00011901,England/LIVE-98F79/2020:0.00005125)NODE_0000166:0.00001287)NODE_0000161:0.00001105,((Egypt/CCHE57357-A-40/2020:0.00023198,Chile/RM-ISPCH-50/2020:0.00001777)NODE_0000169:0.00001210,((Singapore/159nan/2020:0.00001093,USA/CA-QDX-2609/2020:0.00000000)NODE_0000174:0.00000450,((USA/CA-CZB-9556/2020:0.00005293,USA/CA-CZB-1048/2020:0.00003326)NODE_0000176:0.00000942,((USA/TX-HMH-495/2020:0.00000000,UnitedArabEmirates/0006/2020:0.00006995)NODE_0000181:0.00003736,(England/BIRM-5E6B6/2020:0.00000000,Italy/CAM-CRGS-708/2020:0.00000437)NODE_0000182:0.00000676)NODE_0000177:0.00000750)NODE_0000175:0.00000335)NODE_0000171:0.00001007)NODE_0000167:0.00001252)NODE_0000160:0.00000758)NODE_0000143:0.00000310)NODE_0000135:0.00007601)NODE_0000133:0.00000634)NODE_0000121:0.00000943)NODE_0000114:0.00000372)NODE_0000108:0.00000323)NODE_0000098:0.00001039)NODE_0000068:0.00000413)NODE_0000044:0.00002716,(HongKong/HKPU29_0102/2020:0.00005348,Guangxi/NAN.20-314/2020:0.00014747,((Uganda/UG036/2020:0.00003063,Netherlands/NH-RIVM-10234/2020:0.00006998)NODE_0004412:0.00012506,(Spain/AR-ISCIII-201778/2020:0.00009593,(((Spain/VC-FISABIO-144/2020:0.00004032,Spain/AR-IBV-2464/2020:0.00005343)NODE_0000186:0.00003295,((Italy/VEN-SI_50/2020:0.00000000,(England/LIVE-A9CD8/2020:0.00004651,Spain/AR-ISCIII-201782/2020:0.00001153)NODE_0000189:0.00001470)NODE_0000188:0.00000800,((Italy/VEN-SR-99-B/2020:0.00000751,(England/201140432/2020:0.00000000,Slovenia/4365/2020:0.00001093)NODE_0000194:0.00001406)NODE_0000193:0.00001061,((Spain/NC-CHN-01000261/2020:0.00003386,Slovenia/1814/2020:0.00004479)NODE_0000198:0.00000948,((Spain/NC-CHN-01000008/2020:0.00002842,Chile/RM-ISPCH-6/2020:0.00000000)NODE_0000200:0.00000386,(Spain/NC-CHN-01000058/2020:0.00002200,Spain/VC-FISABIO-11/2020:0.00002200)NODE_0000201:0.00000590)NODE_0000199:0.00000450)NODE_0000197:0.00001193)NODE_0000191:0.00001612)NODE_0000187:0.00001719)NODE_0000183:0.00003572,(SouthKorea/KCDC2037/2020:0.00003706,NorthernIreland/NIRE-107105/2020:0.00011575,(SouthKorea/KCDC2049/2020:0.00001237,(SouthKorea/KCDC2068/2020:0.00000000,SouthKorea/KCDC2023/2020:0.00000000)NODE_0004446:0.00000800)NODE_0004445:0.00002687,(England/CAMB-7815B/2020:0.00005127,England/CAMB-78F7F/2020:0.00005783,Chile/Santiago-PUC_MVL_0012/2020:0.00002286,(Australia/NSW175/2020:0.00000000,Uruguay/UY-10/2020:0.00000219)NODE_0004504:0.00002286)NODE_0004501:0.00007322,(England/BRIS-121E1D/2020:0.00004295,(Canada/NS-NML-918/2020:0.00002931,(England/CAMB-724A3/2020:0.00001093,England/LIVE-A64F1/2020:0.00000000)NODE_0000230:0.00001838)NODE_0000228:0.00002675,(England/LIVE-A9968/2020:0.00005292,England/20139063704/2020:0.00006385,Wales/PHWC-25418/2020:0.00005292,Australia/VIC572/2020:0.00005730,England/20139069804/2020:0.00006604,Brazil/ES-FIOCRUZ-225/2020:0.00000265,England/LIVE-A9E1E/2020:0.00005730,England/200990725/2020:0.00000046,England/201360201/2020:0.00005511,Scotland/EDB1179/2020:0.00008790,England/CAMB-75385/2020:0.00004199,(England/LIVE-A63F4/2020:0.00001360,England/LIVE-A57F9/2020:0.00001579)NODE_0004464:0.00003058,(England/BRIS-130BD8/2020:0.00000000,England/BRIS-1251E3/2020:0.00002404)NODE_0004493:0.00003762,(Jamaica/un-CDC-3088774-001/2020:0.00000000,(Jamaica/un-CDC-3088777-001/2020:0.00000000,Jamaica/un-CDC-3088778-001/2020:0.00000437)NODE_0000235:0.00001093)NODE_0004479:0.00002232,(((England/PORT-2D1F90/2020:0.00002195,England/20124035802/2020:0.00001977)NODE_0000238:0.00001373,((England/NORT-2841D2/2020:0.00001156,England/CAMB-7A12C/2020:0.00005746)NODE_0000241:-0.00000054,(Aruba/AW-RIVM-10101/2020:0.00000445,(Aruba/AW-RIVM-10122/2020:0.00002418,Chile/RM-ISPCH-55/2020:0.00004823)NODE_0000243:-0.00000006)NODE_0004475:0.00000657)NODE_0000239:0.00001374)NODE_0000237:0.00000668,(((Singapore/988/2020:0.00001329,England/LIVE-A56DE/2020:0.00001329)NODE_0000247:0.00001308,(England/CAMB-77426/2020:0.00003283,England/CAMB-75E2A/2020:0.00002627)NODE_0000248:0.00001977)NODE_0000245:0.00001355,((England/CAMB-744CF/2020:0.00001324,Wales/PHWC-2532A/2020:0.00001761)NODE_0000250:0.00001318,(((England/LOND-1286A69/2020:0.00003497,Australia/NSW2545/2020:0.00000000)NODE_0000255:0.00003255,(England/NOTT-10E775/2020:0.00000196,England/CAMB-76BB9/2020:0.00001508)NODE_0000256:0.00000655)NODE_0000253:0.00001337,((England/BIRM-61E21/2020:0.00001252,Iceland/656/2020:0.00001471)NODE_0000259:0.00000707,(Portugal/PT0565/2020:0.00001279,England/TFCI-26FA0A3/2020:0.00004776)NODE_0000261:0.00000680)NODE_0000257:0.00000665)NODE_0000252:0.00001329)NODE_0000249:0.00001349)NODE_0000244:0.00000682)NODE_0000236:-0.00000037)NODE_0004462:0.00000314)NODE_0004458:0.00005094,(((Australia/NSW-SAVID-3801/2020:0.00004827,(Spain/NC-IBV-001377/2020:0.00000000,Colombia/QUI-INS-80663/2020:0.00000874)NODE_0004449:0.00001767,(England/CAMB-7F172/2020:0.00005172,Australia/NSW537/2020:0.00002549,(Australia/NSW4509/2020:0.00002404,Australia/NSW1030/2020:0.00000000)NODE_0004456:0.00000800)NODE_0004454:0.00001841,((England/LOND-D5523/2020:0.00003758,Ireland/D-NVRL-AIIDV0149v2/2020:0.00004196)NODE_0000212:0.00003298,(England/CAMB-79D74/2020:0.00003158,Chile/RM-ISPCH-60/2020:0.00000535)NODE_0000213:0.00000838)NODE_0000211:0.00001924)NODE_0004447:0.00001351,(((England/BRIS-128EDA/2020:0.00006603,Australia/SA0289/2020:0.00001357)NODE_0004436:0.00002601,(Qatar/QA-WCMQ_FD15506588/2020:0.00009025,(Qatar/QA-QU_02-2-10/2020:0.00000000,(Qatar/QA-WCMQ_FD15506541/2020:0.00002440,Qatar/QA-WCMQ_FD15506585/2020:0.00003533)NODE_0004434:0.00004336)NODE_0004433:0.00000938)NODE_0004432:0.00001272)NODE_0000215:0.00000765,((USA/OR-PROV-217/2020:0.00004290,USA/OR-PROV-018/2020:0.00005820)NODE_0000221:0.00000623,((England/NORT-295095/2020:0.00002842,England/NORT-2814AF/2020:0.00000000)NODE_0000224:0.00001368,(England/NORT-281357/2020:0.00000000,(England/202822178/2020:0.00016006,USA/OR-PROV-117/2020:0.00005733)NODE_0004441:0.00004103)NODE_0000225:0.00000494)NODE_0000223:0.00000485)NODE_0000220:0.00000902)NODE_0000214:0.00000800)NODE_0000232:0.00003000,(Iceland/480/2020:0.00004643,Netherlands/ZuidHolland_8/2020:0.00001583,Brazil/SP-02/2020:0.00000053,Belgium/rega-0319858/2020:0.00004425,Netherlands/NA_676/2020:0.00002457,Ireland/D-NVRL-20G41451/2020:0.00005955,Canada/ON-S906/2020:0.00009670,(Wales/PHWC-2ABA5/2020:0.00000000,Wales/PHWC-33B7C/2020:0.00003279)NODE_0004522:0.00008359,(Iceland/1278/2020:0.00001649,Iceland/670/2020:0.00000775)NODE_0004527:0.00005399,(England/NORT-289076/2020:0.00003530,England/NORT-284A13/2020:0.00003312)NODE_0004546:0.00002425,(Scotland/CVR169/2020:0.00001643,(Scotland/GCVR-17028C/2020:0.00001093,England/LIVE-A6646/2020:0.00000000)NODE_0000267:0.00002080)NODE_0004510:0.00002344,(Japan/PG-0764/2020:0.00003604,(England/201160623/2020:0.00000000,England/BRIS-12D52B/2020:0.00011803)NODE_0004524:0.00001418)NODE_0004523:0.00001257,(Brazil/SC-UFSC-98/2020:0.00002968,England/NOTT-10E2CF/2020:0.00002093,(England/NOTT-10DF41/2020:0.00000000,(Brazil/RJ-FIOCRUZ-1147/2020:0.00000000,Brazil/RJ-0254/2020:0.00001311)NODE_0000275:0.00002623)NODE_0000274:0.00000782)NODE_0004528:0.00002550,((Scotland/CVR264/2020:0.00003308,Australia/VPRL002/2020:0.00000248)NODE_0000277:0.00001353,((Peru/LIM-INS-141/2020:0.00001758,Jamaica/un-CDC-3088775-001/2020:0.00000665)NODE_0000280:0.00001363,(((Australia/QLD1597/2020:0.00005481,Chile/RM-ISPCH-24/2020:0.00000017)NODE_0000283:0.00000644,((Germany/HH-hpi-p1851/2020:0.00001979,Scotland/CVR3075/2020:0.00008973)NODE_0000286:0.00000664,(Iceland/1275/2020:0.00003745,(Uruguay/UY-NYUMC865/2020:0.00000437,Uruguay/UY-NYUMC863/2020:0.00000000)NODE_0004537:0.00002652)NODE_0000287:0.00000646)NODE_0000285:-0.00000014)NODE_0000282:0.00000676,((England/BRIS-124A70/2020:0.00002411,Spain/PV-IBV-000897/2020:0.00002629)NODE_0000290:0.00000659,((Australia/WA306/2020:0.00002580,Iceland/1377/2020:0.00002799)NODE_0000292:0.00001360,((Scotland/EDB6301/2020:0.00002186,Switzerland/GR-ETHZ-100844/2020:0.00000000)NODE_0000298:0.00001102,(England/CAMB-7242B/2020:0.00000210,England/NORW-E8499/2020:0.00005238)NODE_0000299:0.00000673)NODE_0000293:0.00001308)NODE_0000291:0.00000659)NODE_0000289:0.00000672)NODE_0000281:0.00001347)NODE_0000278:0.00000666)NODE_0000276:-0.00000018)NODE_0004505:0.00002787)NODE_0000231:0.00002615)NODE_0004428:0.00001292)NODE_0000153:0.00000880)NODE_0004413:0.00001168)NODE_0000184:0.00000926)NODE_0004409:0.00004382,(Wuhan/HB-WH5-238/2020:0.00017165,Egypt/CCHE57357-A-56/2020:0.00039679,(Beijing/Wuhan_IME-BJ07/2020:0.00005658,Beijing/BJ1112/2020:0.00011559,Zhejiang/YW01_Q2/2020:0.00006532,(UnitedArabEmirates/skmc-920569110/2020:0.00001525,France/ARA-SC391/2020:0.00014640)NODE_0004685:0.00003914,(Thailand/CU-SI204563-NT/2020:0.00000523,(Thailand/Bangkok-0085/2020:0.00003934,Thailand/63029925__2019/2020:0.00000000)NODE_0004689:0.00001398)NODE_0004688:0.00014533,(HongKong/WHV-HK61-P3/2020:0.00001730,(Haiti_47210002:0.00004883,((USA/GA-QDX-115/2020:0.00000000,(USA/MO-MSPHL-000507/2020:0.00007720,(USA/CA-QDX-698/2020:0.00000000,USA/IL-IDPH-PEO-S-000230/2020:0.00006557)NODE_0000310:0.00000944)NODE_0000309:0.00000586)NODE_0004696:0.00002537,(Guatemala/un-CDC-3536658-001/2020:0.00003060,USA/FL-BPHL-2100/2020:0.00000000,Australia/VIC1023/2020:0.00006120,Australia/NSW215/2020:0.00002623,USA/NY-NYCPHL-000509/2020:0.00004372)NODE_0004699:0.00000789)NODE_0004695:0.00000597,(U.S.VirginIslands/VI-CDC-03081704-001/2020:0.00000050,Australia/NSW-SAVID-3618/2020:0.00002673,USA/MD-HP30460-PIDONHXSUZ/2020:0.00006389,(USA/TX-HMH-1436/2020:0.00007880,USA/TX-HMH-1741/2020:0.00001760,USA/MD-HP06606-PIDXSFWFWA/2020:0.00001979,USA/TX-HMH-2486/2020:0.00014656,(Nicaragua/MAN-200/2020:0.00000281,Nicaragua/MAN-212/2020:0.00000499)NODE_0004710:0.00000824)NODE_0004706:0.00001350)NODE_0004703:0.00004396)NODE_0004693:0.00009524)NODE_0004692:0.00002617,((Wuhan/WH04/2020:0.00000000,((Henan/fahzu0010/2020:0.00000000,Japan/PG-0228/2020:0.00006776)NODE_0000318:0.00006726,(Panama/GMI-PA345048/2020:0.00018339,(UnitedArabEmirates/L3290250569/2020:0.00022310,(Venezuela/1Z/2020:0.00006120,Spain/MD-HLP-94/2020:0.00018798,Panama/338393/2020:0.00011366,Panama/328723/2020:0.00000000,(Spain/AN-IBV-001995/2020:0.00002307,Spain/NC-CHN-01000053/2020:0.00003400)NODE_0004774:0.00003813,(((Canada/QC-JUS-V5281550/2020:0.00003696,(Uruguay/UY-NYUMC850/2020:0.00001352,(Chile/RM-CMM-26639/2020:0.00000000,Chile/Santiago-PUC_MVL_0016/2020:0.00000437)NODE_0004766:0.00001352)NODE_0000327:0.00000377)NODE_0004764:0.00001963,((Scotland/GCVR-16FC73/2020:0.00000000,Scotland/GCVR-173B8E/2020:0.00003497)NODE_0004786:0.00002784,(Australia/ACT0029/2020:0.00001019,Australia/TAS265/2020:0.00005390,(Australia/WA421/2020:0.00000469,((NewZealand/20CV0274/2020:0.00000000,Australia/NSW186/2020:0.00000219)NODE_0000339:0.00000698,((Canada/QC-JUS-V5311236/2020:0.00001093,Australia/NSW564/2020:0.00000000)NODE_0000342:0.00000916,(Australia/NSW177/2020:0.00000027,Australia/VIC304/2020:0.00000027)NODE_0000343:0.00000670)NODE_0000341:0.00000219)NODE_0000338:0.00000208)NODE_0000334:0.00000550)NODE_0004787:0.00001546)NODE_0004785:0.00001783)NODE_0000306:0.00000761,((Brazil/RJ-FIOCRUZ-352/2020:0.00000609,(Spain/AS-IBV-98006637/2020:0.00000437,Netherlands/Friesland_16/2020:0.00000000)NODE_0000348:0.00006511)NODE_0000346:0.00000796,(((Chile/RM-PUC_MVL_2314/2020:0.00000000,Israel/CVL-n1999/2020:0.00000000)NODE_0000354:0.00000800,((Spain/VC-FISABIO-62/2020:0.00000437,Spain/PV-IBV-000806/2020:0.00000000)NODE_0000357:0.00000573,((Panama/329718/2020:0.00000000,Spain/PV-IBV-003246/2020:0.00000437)NODE_0000359:0.00001649,(Chile/RM-ISPCH-15/2020:0.00000000,Spain/AN-IBV-002852/2020:0.00000437)NODE_0000361:0.00000775)NODE_0000358:0.00000454)NODE_0000356:0.00000664)NODE_0000351:0.00000581,((Panama/332822/2020:0.00004809,Chile/RM-ISPCH-1/2020:0.00000000)NODE_0000363:0.00000250,((Chile/RM-MSHS-op4d1/2020:0.00000219,Spain/PV-IBV-000712/2020:0.00000000)NODE_0000368:0.00000956,(Israel/CVL-n3975/2020:0.00001153,(Panama/332298/2020:0.00000897,(Nicaragua/MAN-133/2020:0.00000000,Nicaragua/MAN-134/2020:0.00000000)NODE_0004777:0.00001772,(Panama/GMI-PA350303/2020:0.00007444,(Panama/GMI-PA369149/2020:0.00000000,Panama/GMI-PA369146/2020:0.00000000)NODE_0004784:0.00014002)NODE_0004783:0.00001978,(Panama/2798-GMI/2020:0.00018835,(Panama/GMI-PA376271/2020:0.00009060,(Panama/336897/2020:0.00006776,Panama/GMI-PA354440/2020:0.00000000)NODE_0000378:0.00001628)NODE_0000377:0.00005840)NODE_0000374:0.00003265)NODE_0004776:0.00002224)NODE_0000369:0.00000677)NODE_0000367:0.00000168)NODE_0000362:0.00000476)NODE_0000349:0.00000243)NODE_0000344:0.00000424)NODE_0000304:0.00001886)NODE_0004749:0.00001982)NODE_0004748:0.00002586)NODE_0004747:0.00002595)NODE_0000317:0.00002236)NODE_0000316:0.00000141,((((USA/WI-WSLH-200234/2020:0.00000270,USA/IL-IDPH-COO-C-000652/2020:0.00003986)NODE_0004605:0.00007474,(Canada/QC-JUS-V5261967/2020:0.00001784,India/MH-NIV-5119/2020:0.00002221,(Belgium/ITM_C2185/2020:0.00012259,(SaudiArabia/KAUST-Makkah178/2020:0.00000000,India/GJ-GBRC259/2020:0.00014426)NODE_0000386:0.00002641)NODE_0000385:0.00001984)NODE_0004608:0.00001370,(BurkinaFaso/583/2020:0.00021098,(UnitedArabEmirates/0342/2020:0.00011277,(UnitedArabEmirates/0669/2020:0.00009670,UnitedArabEmirates/L920643384/2020:0.00000927,UnitedArabEmirates/0710/2020:0.00010545,(Kenya/K10230/2020:0.00014102,(UnitedArabEmirates/1815/2020:0.00015782,(UnitedArabEmirates/1080/2020:0.00010273,UnitedArabEmirates/H12/2020:0.00000000)NODE_0000392:0.00002011)NODE_0000391:0.00002692)NODE_0000390:0.00000815)NODE_0004598:0.00001388)NODE_0004597:0.00001952)NODE_0000387:0.00001509)NODE_0004596:0.00009112,(Chile/AN-ISPCH-1/2020:0.00002855,Spain/CM-ISCIII-201371/2020:0.00000670,Paraguay/WOR12903A659/2020:0.00008976,Paraguay/WOR12903A600/2020:0.00001981,Colombia/TOL-GUV-92052/2020:0.00007008,(Chile/RM-ISPCH-14/2020:0.00001428,Bolivia/26958/2020:0.00006019)NODE_0004727:0.00000990,(Chile/RM-ISPCH-27/2020:0.00000680,(Peru/ICA-INS-039/2020:0.00002690,Peru/LIM-INS-025/2020:0.00001160)NODE_0000398:0.00001269)NODE_0004717:0.00003050,(((Brazil/RS-UFCSPA_LACEN-939/2020:0.00001844,Spain/NC-CHN-01000051/2020:0.00003155)NODE_0000401:0.00001330,((Spain/MD-IBV-004899/2020:0.00000000,Spain/MD-IBV-004900/2020:0.00000000)NODE_0000404:0.00000573,(Spain/MD-H12-R19/2020:0.00001642,(Spain/RI-IBV-98002308/2020:0.00000000,Spain/MD-IBV-004911/2020:0.00000219)NODE_0000406:0.00000986)NODE_0000405:0.00000024)NODE_0000402:0.00001290)NODE_0000400:-0.00000026,(Colombia/ANT-INS-79253/2020:0.00001606,Chile/ML-ISPCH-2/2020:0.00000294,((Spain/AR-IBV-005083/2020:0.00002455,Scotland/EDB2065/2020:0.00001581)NODE_0000410:0.00008491,(Spain/GA-IBV-004045/2020:0.00001530,Israel/CVL-n3804/2020:0.00000000)NODE_0000411:0.00001547)NODE_0000408:0.00000059,(Uruguay/UY-5/2020:0.00001974,Uruguay/UY-NYUMC845/2020:0.00001974,((Uruguay/UY-NYUMC869/2020:0.00003716,Uruguay/UY-NYUMC847/2020:0.00000000)NODE_0000415:0.00000786,((Uruguay/UY-NYUMC860/2020:0.00000000,Uruguay/UY-NYUMC862/2020:0.00000000)NODE_0000417:0.00001810,(Uruguay/UY-NYUMC856/2020:0.00000000,((Uruguay/DLSP_139/2020:0.00000000,Uruguay/DLSP_1015/2020:0.00000000)NODE_0000422:0.00003512,(Uruguay/DLSP_1033/2020:0.00001348,(Uruguay/DLSP_480/2020:0.00000000,Uruguay/DLSP_1150/2020:0.00000000)NODE_0000429:0.00001348)NODE_0000427:0.00002163)NODE_0000421:0.00005232)NODE_0000419:0.00000936)NODE_0000416:0.00000725)NODE_0000414:0.00001188)NODE_0004736:0.00001162)NODE_0004730:0.00000668)NODE_0000399:0.00000144)NODE_0004713:0.00006788)NODE_0000381:0.00002772,(Wuhan/0126-C103/2020:0.00001094,((USA/MN-MDH-1284/2020:0.00003143,USA/MN-MDH-1297/2020:0.00004017)NODE_0000433:0.00003524,(USA/WA-UW368/2020:0.00004181,USA/WA-UW80/2020:0.00002869,USA/CA-QDX-1419/2020:0.00004618,USA/WA-UW320/2020:0.00003744,USA/WA-S81/2020:0.00000028,Australia/NSW549/2020:0.00005274,USA/WA-S73/2020:0.00001777,USA/WA-UW-2862/2020:0.00007022,(USA/WA-S259/2020:0.00000000,USA/WA-UW-1673/2020:0.00003497)NODE_0004646:0.00001558,((Chile/RM-ISPCH-43/2020:0.00000050,U.S.VirginIslands/VI-CDC-03083819-001/2020:0.00001580)NODE_0000437:0.00002110,(Canada/MB-NML-652/2020:0.00000000,(Canada/MB-NML-878/2020:0.00003497,Canada/ON-PHL-20-90265/2020:0.00000000)NODE_0000439:0.00000656)NODE_0004666:0.00001285)NODE_0004664:0.00002021,(Peru/LIM-INS-316/2020:0.00002199,CostaRica/03/2020:0.00003073,Australia/QLD1299/2020:0.00004385,(PuertoRico/PR-CDC-S7/2020:0.00001874,Canada/QC-JUS-V5300610/2020:0.00002967)NODE_0004622:0.00002730,(Colombia/CUN-INS-T1/2020:0.00000448,Colombia/CUN-INS-T12/2020:0.00000448)NODE_0004631:0.00001314,((USA/un-UOM-20x1011/2020:0.00002228,HongKong/HKU-200723-065/2020:0.00002009)NODE_0000446:0.00000874,(((Australia/VIC162/2020:0.00000656,Australia/VIC139/2020:0.00000000)NODE_0000449:0.00000493,((Australia/QLD1013/2020:0.00000000,Australia/VIC687/2020:0.00000437)NODE_0000451:0.00001808,(CostaRica/HNN-0348/2020:0.00013115,USA/UT-03320/2020:0.00005683)NODE_0000452:0.00001590)NODE_0000450:0.00001307)NODE_0000448:0.00000788,(USA/AZ-QDX-1709/2020:0.00000957,((Canada/Qc-JEW-Q9202532/2020:0.00013757,PuertoRico/PR-CDC-S1/2020:0.00001079)NODE_0000456:0.00000727,((CostaRica/INC-0049/2020:0.00000000,U.S.VirginIslands/VI-CDC-03083817-001/2020:0.00000656)NODE_0000458:0.00000800,(Australia/NSW-SAVID-3266/2020:0.00000000,Australia/NSW-SAVID-3265/2020:0.00000000)NODE_0000459:0.00000800)NODE_0000457:0.00000351)NODE_0000455:0.00000462)NODE_0000453:0.00000761)NODE_0000447:0.00000728)NODE_0000443:0.00000627)NODE_0004621:0.00001326,((USA/WA-S92/2020:0.00000098,(USA/CA-CZB036/2020:0.00000000,USA/IL-IDPH-LAS-S-000814/2020:0.00012896)NODE_0000466:0.00005562)NODE_0000464:0.00000656,(((USA/WA-S1019/2020:0.00011430,(USA/un-UW-531/2020:0.00000000,USA/WA-S190/2020:0.00002186)NODE_0004674:0.00000938)NODE_0000469:0.00000686,((USA/WA-UW-661/2020:0.00000000,USA/WA-UW-524/2020:0.00000000)NODE_0000472:0.00000752,((USA/WA-S337/2020:0.00002644,USA/WA-S452/2020:0.00002426)NODE_0000474:0.00001110,(USA/CA-CZB-1352/2020:0.00005030,(Australia/QLD1183/2020:0.00000000,Australia/QLD1191/2020:0.00000437)NODE_0004663:0.00001533)NODE_0000475:0.00000909)NODE_0000473:0.00001370)NODE_0000471:0.00000654)NODE_0000468:0.00001259,((USA/WA-S138/2020:0.00000632,(USA/WA-S2497/2020:0.00018158,USA/WA-S1850/2020:0.00013567)NODE_0004675:0.00003677)NODE_0000478:0.00000742,((USA/CA-QDX-554/2020:0.00002012,(Canada/QC-JUS-V6010502/2020:0.00002623,Canada/QC-CHUM-2007801859A/2020:0.00000000,(Canada/QC-L00245822/2020:0.00003128,(Canada/QC-JUS-V5270617/2020:0.00000000,Canada/QC-JUS-V6010439/2020:0.00000874)NODE_0000486:0.00001598)NODE_0000485:0.00000151)NODE_0004655:0.00001793)NODE_0000483:0.00000232,((USA/WA-CDC-3073669-001/2020:0.00000000,USA/TX-HMH012/2020:0.00000437)NODE_0000488:0.00000676,((USA/WA-S1542/2020:0.00014238,USA/WA-S426/2020:0.00001342)NODE_0000491:0.00001342,(PuertoRico/PR-CDC-S3/2020:0.00000000,(USA/AZ-TG352081/2020:0.00007869,USA/AZ-TG280873/2020:0.00000000)NODE_0004651:0.00006776)NODE_0000492:0.00001591)NODE_0000490:0.00001271)NODE_0000487:0.00000256)NODE_0000480:0.00000661)NODE_0000477:0.00001290)NODE_0000467:0.00000713)NODE_0000462:-0.00000071)NODE_0004615:0.00001612)NODE_0004613:0.00006230)NODE_0000430:0.00001267)NODE_0000380:0.00002371)NODE_0000315:0.00000271)NODE_0004595:0.00000797)NODE_0004593:0.00001090,(Hangzhou/HZCDC6706/2020:0.00017327,((Austria/Graz-MUG11/2020:0.00009055,((Beijing/DT-travelES01/2020:0.00000000,(Brazil/RJ-01020R1/2020:0.00000000,Colombia/COR-INS-95319/2020:0.00001749)NODE_0000500:0.00001749)NODE_0000499:0.00001443,(USA/NC-UNC-LCCC0238/2020:0.00013504,(SaudiArabia/KAUST-Madinah264/2020:0.00002623,Canada/ON-S59/2020:0.00000000,(Ecuador/30755/2020:0.00006456,(USA/TX-HMH-7180/2020:0.00016393,Israel/130710159/2020:0.00000000)NODE_0000505:0.00003396)NODE_0000504:0.00002724)NODE_0004279:0.00000607)NODE_0004278:0.00001273)NODE_0004275:0.00001274)NODE_0000496:0.00014387,((Argentina/PAIS-A0221/2020:0.00005607,((CostaRica/CRV-0012/2020:0.00000000,Austria/Graz-MUG1/2020:0.00002842)NODE_0000513:0.00001544,(CostaRica/CRV-0015/2020:0.00004917,(Guatemala/un-CDC-3536651-001/2020:0.00000000,(Guatemala/un-CDC-3536652-001/2020:0.00000076,(Guatemala/un-CDC-3536656-001/2020:0.00000000,Guatemala/un-CDC-3536657-001/2020:0.00000219)NODE_0000518:0.00000513)NODE_0000516:0.00000361)NODE_0004270:0.00001201)NODE_0000514:0.00000780)NODE_0000509:0.00001002)NODE_0000507:0.00012756,((Spain/NC-CHN-01000006/2020:0.00016337,(Argentina/PAIS-G0018/2020:0.00000000,Argentina/PAIS-G0071/2020:0.00004153)NODE_0003333:0.00020708,(Chile/LL-ISPCH-1/2020:0.00008996,(Chile/RM-28733/2020:0.00001115,(Chile/RM-44636/2020:0.00000219,Chile/RM-44602/2020:0.00000000)NODE_0000526:0.00009421)NODE_0003286:0.00011160)NODE_0003285:0.00003843,(Lebanon/LAU-R150/2020:0.00000707,((USA/CA-ALSR-2168/2020:0.00015459,(USA/CA-CDC-4097518-001/2020:0.00012532,USA/CA-CZB-2508/2020:0.00007723)NODE_0000530:0.00004676)NODE_0003398:0.00004250,((Mexico/COL-InDRE-IBT-39994-NC/2020:0.00019706,(USA/CA-ALSR-3848/2020:0.00016636,USA/CA-SEARCH-18157/2020:0.00008985)NODE_0000533:0.00003945)NODE_0003400:0.00004300,(((Mexico/BCN-ALSR-3634/2020:0.00012686,(Mexico/BCN-SEARCH-102924/2020:0.00002665,Mexico/BCN-ALSR-8349/2020:0.00002009)NODE_0003391:0.00008272)NODE_0003390:0.00004245,(Sweden/20-08174/2020:0.00000000,(Mexico/BCN-SEARCH-102877/2020:0.00006339,(USA/WA-UW-11499/2020:0.00009339,(USA/AZ-TG458924/2020:0.00005933,(USA/CO-CDPHE-2006261862/2020:0.00001888,USA/IL-IDPH-OGL-S-0001155/2020:0.00002106)NODE_0000544:0.00002734)NODE_0000542:0.00004718)NODE_0003393:0.00005962)NODE_0003392:0.00007431)NODE_0000538:0.00000319)NODE_0000535:0.00000287,((USA/UT-UPHL-2008924/2020:0.00015475,Canada/QC-JUS-V5281756/2020:0.00002360)NODE_0000546:0.00001267,(((Scotland/EDB2268/2020:0.00005917,(England/NORT-297A0E/2020:0.00004168,England/BRIS-124199/2020:0.00000889)NODE_0003365:0.00001968)NODE_0000552:0.00001323,((Guatemala/ASI01050/2020:0.00012262,(Mexico/NLE-UANL-017/2020:0.00006397,Guatemala/ASI01001/2020:0.00007927)NODE_0003407:0.00006084)NODE_0003406:0.00005736,(Mexico/BCN-SEARCH-102950/2020:0.00010711,Mexico/BCN-SEARCH-102790/2020:0.00003061,(Mexico/CMX-INMEGEN-04-05-179/2020:0.00011958,(USA/CA-ALSR-1558/2020:0.00003422,(Mexico/BCN-SEARCH-102985/2020:0.00002415,USA/CA-ALSR-1972/2020:0.00009847)NODE_0000564:0.00003412)NODE_0000561:0.00003508)NODE_0000559:0.00002251)NODE_0003382:0.00001167)NODE_0000554:0.00001481)NODE_0000548:0.00000783,(((SouthAfrica/NHLS-UCT-GP-5157/2020:0.00005741,Scotland/EDB4150/2020:0.00005085)NODE_0000569:0.00000990,((Mexico/BCN-ALSR-1474/2020:0.00006367,Mexico/BCN-SEARCH-102955/2020:0.00011176)NODE_0000572:0.00001144,(Scotland/EDB5363/2020:0.00012334,(England/LEED-2A9580/2020:0.00000680,((England/ALDP-950B52/2020:0.00007214,England/ALDP-94F1AF/2020:0.00008526)NODE_0003414:0.00007147,((England/ALDP-916AD3/2020:0.00001348,England/ALDP-9342AA/2020:0.00001130)NODE_0003413:0.00010675,(England/ALDP-94D1B0/2020:0.00008087,England/ALDP-9EDAF3/2020:0.00000000)NODE_0000582:0.00002406)NODE_0000577:0.00004087)NODE_0000575:0.00000745)NODE_0003409:0.00001818)NODE_0000573:0.00000860)NODE_0000570:0.00000749)NODE_0000566:0.00000703,(((USA/CA-ALSR-3597/2020:0.00014031,SouthAfrica/NHLS-UCT-GP-5671/2020:0.00005070)NODE_0000585:0.00004775,(USA/CA-ALSR-3436/2020:0.00010076,England/ALDP-954B30/2020:0.00012918)NODE_0000586:0.00003484)NODE_0000584:0.00002295,((France/ARA-SC142/2020:0.00003983,USA/CA-ALSR-1390/2020:0.00005294)NODE_0000589:0.00004681,((SouthAfrica/NHLS-UCT-GP-5183/2020:0.00005501,(Scotland/EDB2354/2020:0.00000000,Scotland/EDB4533/2020:0.00003060)NODE_0003405:0.00005064)NODE_0000593:0.00001210,((NewZealand/20VR1815/2020:0.00000000,Scotland/EDB2061/2020:0.00004809)NODE_0000597:0.00000317,((England/ALDP-94EBA2/2020:0.00009741,USA/OR-OHSU-0683/2020:0.00009741)NODE_0000601:0.00003695,((USA/CA-ALSR-1083-SAN/2020:0.00010998,SouthAfrica/NHLS-UCT-GS-4042/2020:0.00011653)NODE_0000603:0.00001627,((USA/CA-CDPH052/2020:0.00000037,USA/AZ-TG366703/2020:0.00001348)NODE_0000606:0.00005486,(Mexico/BCS-IBT-IMSS-509/2020:0.00002842,Scotland/EDB4453/2020:0.00000000)NODE_0000607:0.00000932)NODE_0000604:0.00000982)NODE_0000602:0.00002122)NODE_0000598:0.00004805)NODE_0000596:0.00000273)NODE_0000590:0.00000423)NODE_0000588:0.00000635)NODE_0000583:0.00000321)NODE_0000565:0.00000590)NODE_0000547:0.00001069)NODE_0000545:0.00000257)NODE_0000534:0.00000449)NODE_0000531:0.00000731)NODE_0000528:0.00012473)NODE_0003355:0.00000110,(Chile/RM-ISPCH-79/2020:0.00016142,(CostaRica/INC-0050/2020:0.00011441,((Canada/Qc-LSPQ-L00243708/2020:0.00005076,Canada/QC-JUS-V5210035/2020:0.00002453)NODE_0003284:0.00007322,((Romania/ROSV_4714/2020:0.00008385,Romania/ROSV_1345/2020:0.00004670)NODE_0003158:0.00007514,((Brazil/MG-CV31/2020:0.00002048,Peru/JUN-INS-711/2020:0.00003578)NODE_0003192:0.00004503,((Chile/Santiago-PUC_MVL_0068/2020:0.00003429,(France/HDF-rega-0510548/2020:0.00012063,(Argentina/PAIS-A0004/2020:0.00000000,(Argentina/PAIS-A0247/2020:0.00000495,(Argentina/PAIS-A0249/2020:0.00000000,Argentina/PAIS-A0251/2020:0.00001749)NODE_0000626:0.00000932)NODE_0003328:0.00003221)NODE_0003327:0.00002445)NODE_0000621:0.00001420)NODE_0003325:0.00004252,(Colombia/VAC-INS-79929/2020:0.00004103,((Belgium/Sciensano-LS-S2305/2020:0.00006582,Chile/RM-ISPCH-20/2020:0.00000680)NODE_0003340:0.00002158,((CostaRica/INC-0030/2020:0.00002246,(CostaRica/INC-0047/2020:0.00000000,(CostaRica/INC-0029/2020:0.00000709,(CostaRica/INC-0033/2020:0.00000000,CostaRica/INC-0032/2020:0.00000000)NODE_0000637:0.00000928)NODE_0000636:0.00000384)NODE_0003294:0.00001153,((Austria/CeMM0591/2020:0.00002029,CostaRica/01/2020:0.00001154)NODE_0000639:0.00000820,(Spain/PV-IBV-2129/2020:0.00006475,(CostaRica/INC-0038/2020:0.00000000,CostaRica/02/2020:0.00000000)NODE_0000641:0.00000573)NODE_0000640:0.00001401)NODE_0000638:0.00000709)NODE_0003288:0.00001132,(((Spain/VC-FISABIO-63/2020:0.00003497,Italy/LOM-INMI-BS-12256/2020:0.00000000)NODE_0000644:0.00000217,((Peru/LIM-INS-338/2020:0.00002688,(Hungary/US-2823w/2020:0.00003604,(Spain/NC-CHN-01000208/2020:0.00001194,(NorthernIreland/NIRE-FB19C/2020:0.00000785,(England/QEUH-543BDE/2020:0.00010957,England/20244086004/2020:0.00015766)NODE_0000653:0.00000976)NODE_0000652:0.00000627)NODE_0003182:0.00002192)NODE_0000650:0.00001269)NODE_0000648:0.00000724,(((Chile/BI-ISPCH-3/2020:0.00000630,Chile/RM-ISPCH-18/2020:0.00000630)NODE_0000657:0.00000575,((Belgium/ITM_C169/2020:0.00003851,Peru/LIM-INS-478/2020:0.00006912)NODE_0000659:0.00000681,(Spain/EX-IBV-005015/2020:0.00000447,(Nicaragua/MAN-3014/2020:0.00005301,Nicaragua/MAN-8401/2020:0.00011640)NODE_0003216:0.00007168)NODE_0000660:0.00000588)NODE_0000658:0.00000607)NODE_0000655:0.00000659,((Peru/ICA-INS-012/2020:0.00000683,(Spain/CT-HUVH-VH7773/2020:0.00004590,Denmark/ALAB-HH84/2020:0.00000000)NODE_0003181:0.00002213)NODE_0000664:0.00000086,(((SouthKorea/KCDC2189/2020:0.00002253,France/NAQ-SC222/2020:0.00002253)NODE_0000670:0.00000698,(Peru/LIM-UPCH-0085/2020:0.00019900,(Germany/HH-hpi-p2156/2020:0.00000219,SaintMartin/IPG-7350/2020:0.00000000)NODE_0003086:0.00001758)NODE_0000672:0.00000756)NODE_0000669:0.00001256,((Argentina/PAIS-G0003/2020:0.00001584,Mexico/PUE-IBT-IMSS-466/2020:0.00008797)NODE_0000676:0.00000186,(Colombia/HUI-GUR-0900/2020:0.00002582,(Chile/Santiago-PUC_MVL_0411/2020:0.00007743,(Chile/Santiago-PUC_MVL_0274/2020:0.00001752,Chile/Santiago-PUC_MVL_0280/2020:0.00001752,Chile/Santiago-PUC_MVL_0281/2020:0.00001752)NODE_0003353:0.00003150,(Chile/Santiago-SF6772/2020:0.00005076,((Chile/RM-85307/2020:0.00005683,Chile/Santiago-MCC9783/2020:0.00000000)NODE_0003348:0.00004238,(Chile/Santiago-PUC_MVL_0483/2020:0.00005082,(Chile/RM-CMM-0039M/2020:0.00000000,(Chile/Santiago-PUC_MVL_0263/2020:0.00000000,Chile/RM-CMM-0071M/2020:0.00000219)NODE_0000685:0.00001311)NODE_0000684:0.00000711)NODE_0000683:0.00000904)NODE_0000576:0.00000839)NODE_0000574:0.00001137)NODE_0003345:0.00004456)NODE_0000677:0.00000718)NODE_0000674:0.00001344)NODE_0000668:0.00000714)NODE_0000662:0.00000659)NODE_0000654:0.00000673)NODE_0000647:0.00000085)NODE_0000643:0.00000067,(((((Colombia/VAC-INS-79943/2020:0.00001775,(Spain/CT-IBV-97013528/2020:0.00006808,Chile/RM-ISPCH-7/2020:0.00000250)NODE_0000693:-0.00000005)NODE_0000692:0.00000675,((Colombia/SAN-INS-79752/2020:0.00000663,Scotland/EDB2335/2020:0.00008969,Spain/MD-HLP-79/2020:0.00012029,(Spain/NC-CHN-01000177/2020:0.00001802,(Spain/VC-FISABIO-521/2020:0.00001749,USA/CA-CZB-9716/2020:0.00000000)NODE_0000697:0.00000709)NODE_0000696:0.00000828)NODE_0003218:0.00001317,(UnitedArabEmirates/0217/2020:0.00014238,Brazil/BA-L17-CD358/2020:0.00003964,(Portugal/PT0136/2020:0.00002426,(Mexico/CMX-INER-IBT-0959/2020:0.00007734,(CostaRica/INC-0043/2020:0.00000000,(UnitedArabEmirates/0580/2020:0.00000219,UnitedArabEmirates/0700/2020:0.00000000)NODE_0003173:0.00012678)NODE_0000701:0.00000303)NODE_0000700:0.00000375)NODE_0000699:0.00000445)NODE_0003171:0.00001731)NODE_0000694:0.00000033)NODE_0000691:0.00000662,((Italy/TAA-APSS-Ph1_RUN1_NB19/2020:0.00001136,CostaRica/CRV-0011/2020:0.00001136)NODE_0000704:-0.00000036,((Spain/CT-HUVH-13372/2020:0.00002396,Portugal/PT0794/2020:0.00002396)NODE_0000706:0.00000670,((Singapore/148/2020:0.00001252,(England/NORW-E8C64/2020:0.00002926,Ecuador/USFQ-133/2020:0.00007079)NODE_0003207:0.00004227)NODE_0000708:0.00000696,((Guatemala/un-CDC-3536659-001/2020:0.00001153,(Spain/CL-IBV-97006282/2020:0.00004876,(Spain/CL-IBV-97006191/2020:0.00000000,Spain/CL-IBV-97006213/2020:0.00000000)NODE_0003130:0.00003127)NODE_0003129:0.00003272)NODE_0000711:0.00000761,(((Colombia/VAC-INS-81271/2020:0.00000437,England/LIVE-A6707/2020:0.00000000)NODE_0000717:0.00000359,(Chile/Coquimbo-PUC_MVL_0194/2020:0.00009064,Spain/NC-CHN-01000157/2020:0.00001851)NODE_0000719:0.00000038)NODE_0000715:0.00000073,((Spain/AN-IBV-001196/2020:0.00001154,Scotland/CVR3243/2020:0.00008367)NODE_0000721:0.00001166,((Chile/Santiago-PUC_MVL_0143/2020:0.00001659,Colombia/CUN-GVI-97447/2020:0.00002315)NODE_0000723:0.00000722,(Chile/Santiago-p11d6/2020:0.00005524,England/PORT-2D3D1C/2020:0.00005524)NODE_0000724:0.00000792)NODE_0000722:0.00001905)NODE_0000720:0.00000080)NODE_0000714:0.00000608)NODE_0000710:0.00000690)NODE_0000707:0.00000681)NODE_0000705:0.00000000)NODE_0000703:0.00000701)NODE_0000690:-0.00000030,(((Mexico/CMX-98/2020:0.00000000,(Mexico/CMX-INMEGEN-04-05-108/2020:0.00009846,(Mexico/CMX-INER-0117/2020:0.00004836,Mexico/CMX-INER-IBT-34/2020:0.00000027)NODE_0000729:0.00003262)NODE_0000620:-0.00000010)NODE_0003243:0.00005828,(Mexico/BCN-SEARCH-102990/2020:0.00011846,(Mexico/CMX-INER-IBT-0960/2020:0.00001750,Mexico/CMX-INER-0093/2020:0.00005466,Mexico/CMX-INER-IBT-50/2020:0.00006340,(USA/NM-NCGR-204303_Consensus/2020:0.00012113,(Mexico/CMX-INMEGEN-04-07-29/2020:0.00005066,Mexico/CMX-INMEGEN-04-07-93/2020:0.00009219)NODE_0000733:0.00004205)NODE_0000732:0.00001877)NODE_0003246:0.00003539)NODE_0000730:0.00001195)NODE_0003241:0.00003372,((Bolivia/26959/2020:0.00005097,Bolivia/26960/2020:0.00004442,(Bolivia/26948/2020:0.00006138,Bolivia/26952/2020:0.00002204)NODE_0000736:0.00002675)NODE_0003252:0.00003267,(Bolivia/SAN-UPCH-1078/2020:0.00012077,(Bolivia/SAN-UPCH-1077/2020:0.00010108,(Bolivia/SAN-UPCH-1066/2020:0.00004592,(Bolivia/SAN-UPCH-1069/2020:0.00000000,Bolivia/SAN-UPCH-1067/2020:0.00000437)NODE_0003264:0.00002624)NODE_0003263:0.00013167)NODE_0003262:0.00001968,(Bolivia/SAN-UPCH-1076/2020:0.00003061,(Bolivia/SAN-UPCH-1080/2020:0.00001348,(Bolivia/SAN-UPCH-1075/2020:0.00000656,Bolivia/SAN-UPCH-1079/2020:0.00000000)NODE_0000744:0.00001129)NODE_0000743:0.00001276)NODE_0003266:0.00009235,((Bolivia/SAN-UPCH-1073/2020:0.00007250,Bolivia/SAN-UPCH-1071/2020:0.00007687)NODE_0003260:0.00007333,(Bolivia/SAN-UPCH-1082/2020:0.00006122,(Bolivia/SAN-UPCH-1081/2020:0.00004212,Bolivia/SAN-UPCH-1083/2020:0.00002027)NODE_0000678:0.00001910)NODE_0000661:0.00002778)NODE_0000651:0.00002740,(Bolivia/26957/2020:0.00005149,(Bolivia/26944/2020:0.00002650,(Bolivia/26942/2020:0.00000809,(Bolivia/26949/2020:0.00001093,Bolivia/26950/2020:0.00000000)NODE_0000748:0.00001028)NODE_0000747:0.00001403)NODE_0003275:0.00004903,(Spain/PV-IBV-005163/2020:0.00014920,Bolivia/26955/2020:0.00000713,Bolivia/26945/2020:0.00005521,(Bolivia/26943/2020:0.00004215,Bolivia/SAN-UPCH-1074/2020:0.00010553)NODE_0000750:0.00002181)NODE_0003270:0.00002032)NODE_0003269:0.00002557)NODE_0003255:0.00001315)NODE_0003251:0.00002584)NODE_0000725:0.00001532)NODE_0000689:0.00000673,(((Senegal/5785/2020:0.00005184,(Gambia/NPHL-2640/2020:0.00016198,Senegal/54386/2020:0.00013575)NODE_0000754:0.00002320)NODE_0003188:0.00004895,(Venezuela/17M/2020:0.00002227,Portugal/PT0676/2020:0.00004194,Canada/Qc-LSPQ-L00236394/2020:0.00004194,Peru/LIM-INS-160/2020:0.00001353,Spain/MD-H12-LP32/2020:0.00000916,(Scotland/CVR2604/2020:0.00004619,Scotland/CVR3774/2020:0.00014674)NODE_0003321:0.00004602,((Canada/ON_MU-S13/2020:0.00000673,Chile/Santiago-op5d3/2020:0.00000235)NODE_0000763:0.00000688,((Bolivia/26953/2020:0.00011572,((Spain/NC-IBV-001394/2020:0.00000000,Spain/MD-IBV-97010030/2020:0.00000219)NODE_0000767:0.00000757,(Japan/PG-11711/2020:0.00002644,DominicanRepublic/ICGEB_UNIBE032.7/2020:0.00009201)NODE_0000768:0.00002266)NODE_0000766:0.00000760)NODE_0000765:0.00000011,((Spain/MD-IBV-97010020/2020:0.00000219,Chile/Santiago-op5d7/2020:0.00000000)NODE_0000773:0.00000453,(Brazil/BA-24/2020:0.00002807,((Ecuador/USFQ-097/2020:0.00018152,(Colombia/VAC-GVI-97223/2020:0.00000000,Spain/AS-IBV-98006655/2020:0.00003279)NODE_0000777:0.00002415)NODE_0000776:0.00001826,((Germany/SH-hpi-p1886/2020:0.00000000,Spain/NC-CHN-01000219/2020:0.00000000)NODE_0000779:0.00000801,(Portugal/PT1285/2020:0.00000000,Colombia/VAC-GUV-92042/2020:0.00001530)NODE_0000780:0.00000801)NODE_0000778:0.00000598)NODE_0000775:0.00000752)NODE_0000774:0.00000050)NODE_0000770:0.00000639)NODE_0000764:0.00000706)NODE_0000761:0.00000648)NODE_0003299:0.00000638)NODE_0000752:0.00000679,((((Spain/IB-IBV-2516/2020:0.00000575,Guatemala/ASI1119/2020:0.00021995)NODE_0003153:0.00002047,(Guatemala/ASI1118/2020:0.00019033,(Guatemala/19522/2020:0.00015306,(Guatemala/ASI01011/2020:0.00007698,Guatemala/ASI1115/2020:0.00012288)NODE_0003151:0.00003892)NODE_0000787:0.00003727)NODE_0003149:0.00004791)NODE_0000784:0.00000686,(Colombia/DC-INS-79190/2020:0.00000869,(Iceland/777/2020:0.00005371,Iceland/1313/2020:0.00003404,(Iceland/1522/2020:0.00000000,Iceland/1584/2020:0.00000437)NODE_0003203:0.00001874,((Iceland/815/2020:0.00001403,Iceland/1533/2020:0.00000091)NODE_0003202:0.00003444,(Iceland/556/2020:0.00000656,Iceland/1130/2020:0.00000000)NODE_0000795:0.00000913)NODE_0000793:0.00000743)NODE_0003197:0.00001837)NODE_0000790:0.00000690)NODE_0000783:0.00000648,((Belgium/Sciensano-LS-S2243/2020:0.00002441,(Chile/Santiago-op7d1/2020:0.00000355,Australia/NSW233/2020:0.00002760,(Australia/NSW117/2020:0.00000656,CostaRica/INC-0042/2020:0.00000000)NODE_0000799:0.00001448)NODE_0003341:0.00002086)NODE_0000797:0.00000677,((((Italy/TAA-APSS-Ph1_RUN2_NB15/2020:0.00001973,Peru/LIM-INS-158/2020:0.00001536)NODE_0000805:0.00000637,(Chile/Santiago-PUC_MVL_0020/2020:0.00001539,England/NORT-281630/2020:0.00001539)NODE_0000806:0.00000633)NODE_0000803:0.00000702,((Guatemala/un-CDC-3536660-001/2020:0.00002192,Peru/LIM-INS-301/2020:0.00002192)NODE_0000808:0.00000652,(((Colombia/ATL-INS-79743/2020:0.00000000,Colombia/NSA-NS-79852/2020:0.00000000)NODE_0000813:0.00000653,(Colombia/VAC-INS-79779/2020:0.00000000,Chile/Santiago-PUC_MVL_0004/2020:0.00000000)NODE_0000815:0.00000653)NODE_0000810:0.00000668,(((Spain/AN-IBV-002017/2020:0.00000000,Spain/VC-IBV-98003118/2020:0.00000000)NODE_0000818:0.00000413,(Brazil/BA-42/2020:0.00002543,England/NORT-28258D/2020:0.00002543)NODE_0000819:0.00000056)NODE_0000817:0.00000677,((Chile/RM-ISPCH-30/2020:0.00000000,Chile/RM-ISPCH-29/2020:0.00000000)NODE_0000822:0.00000409,(Chile/Santiago-PUC_MVL_0162/2020:0.00004968,Nicaragua/MAN-2300/2020:0.00011088)NODE_0000824:0.00000031)NODE_0000820:0.00000681)NODE_0000816:0.00000668)NODE_0000809:-0.00000007)NODE_0000807:0.00000687)NODE_0000801:0.00000015,((Chile/LI-ISPCH-6/2020:0.00001766,(Colombia/CUN-GUR-1215/2020:0.00004342,(Colombia/TOL-INS-80202/2020:0.00000381,((Colombia/CUN-GUR-0458/2020:0.00000000,Colombia/CUN-GUR-0459/2020:0.00000000)NODE_0000830:0.00001975,(Colombia/CUN-INS-88496/2020:0.00000000,(Colombia/VAC-GVI-93473/2020:0.00000270,(Colombia/MET-249/2020:0.00004870,Colombia/GVI-150933/2020:0.00007274)NODE_0003227:0.00009389)NODE_0000833:0.00001260)NODE_0000831:0.00001319)NODE_0000829:0.00001029)NODE_0000745:0.00000683)NODE_0003224:0.00000702)NODE_0000827:0.00000652,((((Germany/BY-MVP-0123/2020:0.00001916,Portugal/PT1175/2020:0.00001916)NODE_0000840:0.00000727,((CostaRica/CRV-0019/2020:0.00000176,Spain/MD-IBV-005348/2020:0.00000395)NODE_0000842:0.00000659,((Spain/NC-CHN-01000014/2020:0.00000000,Spain/AN-IBV-002931/2020:0.00000437)NODE_0000846:0.00000826,(Scotland/EDB065/2020:0.00000000,Peru/ARE-UPCH-0110/2020:0.00000000)NODE_0000847:0.00000608)NODE_0000844:0.00000665)NODE_0000841:0.00000714)NODE_0000839:0.00000000,((Guatemala/un-CDC-3536654-001/2020:0.00000173,Guatemala/un-CDC-3536655-001/2020:0.00000173)NODE_0000850:0.00000709,((Chile/Santiago-PUC_MVL_0373/2020:0.00010939,Spain/MD-HLP-50/2020:0.00006130)NODE_0000852:0.00001966,((Chile/Santiago-op9d3/2020:0.00000000,Chile/Santiago-op19d4/2020:0.00000000)NODE_0000854:0.00000456,(Chile/BI-39466/2020:0.00004153,Colombia/RIS-INS-95663/2020:0.00003279)NODE_0000856:0.00001549)NODE_0000853:0.00000864)NODE_0000851:0.00000655)NODE_0000848:0.00000012)NODE_0000838:0.00000640,(((England/BRIS-12E9E2/2020:0.00008735,Chile/Santiago-PUC_MVL_0397/2020:0.00012888)NODE_0000861:0.00000050,((Chile/RM-ISPCH-68/2020:0.00000000,Colombia/ANT-INS-80370/2020:0.00000000)NODE_0000863:0.00000613,((Spain/CT-IBV-005478/2020:0.00006602,Scotland/EDB3876/2020:0.00005072)NODE_0000866:0.00003027,(Mexico/CMX-INMEGEN-02-10-17-GRO/2020:0.00007941,Guatemala/19521/2020:0.00016903)NODE_0000868:0.00003000)NODE_0000865:0.00002350)NODE_0000862:0.00000084)NODE_0000860:0.00001279,(((Canada/Qc-LSPQ-L00240954/2020:0.00002164,(Qatar/QA-WCMQ_FD15506537/2020:0.00001580,Qatar/QA-WCMQ_FD18272702/2020:0.00008137)NODE_0003148:0.00003426)NODE_0000875:0.00000681,(((Chile/Santiago-PUC_MVL_0050/2020:0.00000334,Chile/Santiago-PUC_MVL_0047/2020:0.00000334)NODE_0000879:0.00000645,(Nicaragua/MAN-100/2020:0.00000990,Colombia/DC-INS-84861/2020:0.00000335)NODE_0000880:0.00000644)NODE_0000878:0.00000064,(((Chile/Santiago-TMM2937/2020:0.00001345,Chile/Santiago-SFF3444/2020:0.00001345)NODE_0003211:0.00004824,(Chile/AT-CMM-0152M/2020:0.00002115,Chile/Puerto_Montt-PUC_MVL_0541/2020:0.00008235)NODE_0003145:0.00005146)NODE_0000882:0.00001805,((Nicaragua/MAN-89/2020:0.00000000,Spain/PV-IBV-000866/2020:0.00000000)NODE_0000887:0.00001006,(Chile/Santiago-PUC_MVL_0029/2020:0.00000000,Nicaragua/MAN-88/2020:0.00000000)NODE_0000888:0.00001006)NODE_0000885:0.00000629)NODE_0000881:0.00000064)NODE_0000877:0.00000710)NODE_0000873:0.00000664,((EquatorialGuinea/7893/2020:0.00012428,(Japan/PG-2145/2020:0.00000000,Japan/PG-2155/2020:0.00001749)NODE_0003337:0.00004122)NODE_0000890:0.00000671,(((Spain/MD-IBV-004922/2020:0.00000000,Spain/AN-IBV-001327/2020:0.00000000)NODE_0000894:0.00000614,((Chile/Santiago-PUC_MVL_0091/2020:0.00000000,Japan/PG-5637/2020:0.00000219)NODE_0000897:0.00001887,(CostaRica/CRV-0013/2020:0.00000274,Australia/VIC620/2020:0.00000274)NODE_0000898:0.00001395)NODE_0000895:0.00000038)NODE_0000893:0.00000688,(((Spain/AN-IBV-001176/2020:0.00000000,Australia/NT19/2020:0.00000000)NODE_0000902:0.00000953,(Chile/Santiago-MAA978K/2020:0.00006213,Spain/MD-IBV-99013158/2020:0.00004901)NODE_0000903:0.00000642)NODE_0000901:0.00000716,((Chile/Santiago-PUC_MVL_0070/2020:0.00000000,Chile/Santiago-PUC_MVL_0037/2020:0.00000000)NODE_0000905:0.00001234,(((Japan/PG-2746/2020:0.00000219,Japan/PG-0544/2020:0.00000000)NODE_0000909:0.00001011,(Argentina/PAIS-A0009/2020:0.00000302,Colombia/ATL-INS-88712/2020:0.00000083)NODE_0000910:0.00000710)NODE_0000908:0.00000633,((Scotland/EDB1046/2020:0.00000907,Spain/PV-IBV-004207/2020:0.00000251)NODE_0000912:0.00001453,((Japan/KP103/2020:0.00000651,Chile/VS-39495/2020:0.00000433)NODE_0000915:0.00001458,((Japan/PG-2825/2020:0.00001101,Chile/Santiago-PUC_MVL_0164/2020:0.00000226)NODE_0000917:0.00002021,((Wales/PHWC-163608/2020:0.00006379,(USA/TX-DSHS-1663/2020:0.00009180,Chile/Santiago-PUC_MVL_0489/2020:0.00000000)NODE_0003335:0.00007034)NODE_0000919:0.00001379,((Chile/Santiago-PUC_MVL_0205/2020:0.00002186,Spain/GA-IBV-002727/2020:0.00000000)NODE_0000923:0.00001536,((Nicaragua/MAN-1313/2020:0.00000874,Chile/Talagante-PUC_MVL_0187/2020:0.00000000)NODE_0000926:0.00001962,(((Chile/Santiago-p8d29/2020:0.00000000,Chile/Santiago-JM3728/2020:0.00000000)NODE_0000929:0.00002854,((Spain/MD-HLP-92/2020:0.00000219,Peru/CAL-INS-103/2020:0.00000000)NODE_0000932:0.00001924,((Nicaragua/MAN-2299/2020:0.00000000,Spain/CM-IBV-003882/2020:0.00003060)NODE_0000934:0.00001010,(Spain/AS-MG-68-19/2020:0.00005697,Peru/LIM-UPCH-0056/2020:0.00009850)NODE_0000936:0.00000996)NODE_0000933:0.00001351)NODE_0000930:0.00001366)NODE_0000928:0.00001203,(((Chile/Santiago-PUC_MVL_0209/2020:0.00000000,Chile/Santiago-PUC_MVL_0225/2020:0.00000000)NODE_0000943:0.00001246,(Chile/Santiago-PUC_MVL_0204/2020:0.00000000,Chile/Santiago-PUC_MVL_0208/2020:0.00000000)NODE_0000944:0.00001246)NODE_0000940:0.00001001,((Chile/Temuco-PUC_MVL_0242/2020:0.00000000,Chile/Santiago-ACC2998/2020:0.00000000)NODE_0000946:0.00001783,(Chile/Santiago-PUC_MVL_0215/2020:0.00000000,Chile/Santiago-PUC_MVL_0212/2020:0.00000000)NODE_0000947:0.00001127)NODE_0000945:0.00001120)NODE_0000937:0.00000717)NODE_0000927:0.00000747)NODE_0000924:0.00000012)NODE_0000921:0.00000757)NODE_0000918:0.00001265)NODE_0000916:0.00000081)NODE_0000913:0.00000688)NODE_0000911:0.00000596)NODE_0000907:0.00000682)NODE_0000904:0.00000654)NODE_0000899:0.00000070)NODE_0000892:0.00000649)NODE_0000889:0.00000684)NODE_0000869:0.00000653)NODE_0000857:-0.00000005)NODE_0000835:0.00000666)NODE_0000825:0.00000035)NODE_0000800:0.00000666)NODE_0000796:-0.00000037)NODE_0000782:0.00000682)NODE_0000751:-0.00000009)NODE_0000688:0.00000028)NODE_0000642:0.00000034)NODE_0000632:0.00000115)NODE_0000630:0.00000610)NODE_0000629:0.00001173)NODE_0000619:0.00000619)NODE_0000616:0.00000605)NODE_0000614:0.00002181)NODE_0000612:0.00001667)NODE_0000611:0.00001204)NODE_0000610:0.00003255)NODE_0003047:0.00000549,((Argentina/PAIS-A0036/2020:0.00019702,(Scotland/CVR66/2020:0.00000000,Italy/CAM-TIGEM-831/2020:0.00010492)NODE_0004084:0.00008555)NODE_0004083:0.00002759,((Australia/VIC478/2020:0.00013365,Italy/LOM-UniMI-L169/2020:0.00010304)NODE_0000951:0.00001203,((Switzerland/BL-UHB-42191742/2020:0.00009781,(Guadeloupe/IPG-7340/2020:0.00004772,(Canada/Qc-LSPQ-L00216432/2020:0.00000931,Argentina/PAIS-G0016/2020:0.00003991)NODE_0004157:0.00001218)NODE_0004156:0.00006977)NODE_0000953:0.00001653,(((USA/UT-UPHL-2008884/2020:0.00012908,USA/UT-UPHL-2009281/2020:0.00009847)NODE_0004235:0.00005538,(England/NOTT-246E20/2020:0.00017492,(Canada/QC-1nDJXQ-2008001631A/2020:0.00000679,France/ARA-38548/2020:0.00013575)NODE_0000961:0.00000420)NODE_0004209:0.00002265)NODE_0000958:0.00008465,((((Finland/17A71S12/2020:0.00005506,USA/KS-KHEL-0025/2020:0.00002008)NODE_0004138:0.00003370,(Netherlands/NH-RIVM-10173/2020:0.00005056,(Haiti/33999/2020:0.00011034,(Ecuador/USFQ-128/2020:0.00000000,(Ecuador/USFQ-150/2020:0.00003236,Ecuador/USFQ-139/2020:0.00003236)NODE_0000977:0.00015124)NODE_0003740:0.00002728)NODE_0000972:0.00001454)NODE_0003738:0.00002508)NODE_0000967:0.00007947,((((Germany/HH-hpi-p1811/2020:0.00001311,Brazil/PR-FIOCRUZ-5619/2020:0.00000000)NODE_0004116:0.00001335,(Canada/ON_MU-S312/2020:0.00002199,UnitedArabEmirates/4175/2020:0.00009631)NODE_0000983:0.00001977)NODE_0004114:0.00005716,(Italy/VEN-UniVR-6/2020:0.00002037,France/PAC-IHU-0066/2020:0.00004441,(Italy/LOM-UniMI-L356/2020:0.00001052,(Denmark/SSI-101/2020:0.00000000,(Sweden/20-50201/2020:0.00000000,(Sweden/20-50289/2020:0.00000000,England/LEED-2AA710/2020:0.00006120)NODE_0000988:0.00001093)NODE_0000987:0.00000437)NODE_0003981:0.00000615)NODE_0000985:0.00000329)NODE_0003978:0.00003265)NODE_0000979:0.00002160,(((India/WB-IK33/2020:0.00008072,Brazil/AM-FIOCRUZ-20890223JC/2020:0.00007853)NODE_0004165:0.00005541,(England/CAMB-1ABEA2/2020:0.00011046,(Switzerland/un-UHG-H2007/2020:0.00003497,Switzerland/BL-UHB-42187456/2020:0.00000000)NODE_0003997:0.00000773)NODE_0003996:0.00001692)NODE_0000990:0.00004847,((USA/NY-NYUMC723/2020:0.00003974,USA/NY-NYUMC643/2020:0.00005723)NODE_0000995:0.00004699,(Brazil/PE-FIOCRUZ-IAM1064/2020:0.00016854,England/20154004304/2020:0.00010515,Japan/IC-0012/2020:0.00008111,Ecuador/HGSQ-USFQ-018/2020:0.00008985,England/CAMB-1B4FD0/2020:0.00026253,Portugal/PT0690/2020:0.00012919,Denmark/ALAB-SSI29/2020:0.00003083,England/EKHU-260EFFA/2020:0.00011826,Ecuador/EC-G-2107/2020:0.00007018,England/CAMB-7A2DE/2020:0.00009422,Argentina/PAIS-A0014/2020:0.00009422,Chile/RM-108999/2020:0.00027564,Ireland/DL-NVRL-20G48997/2020:0.00010296,Belgium/rega-0403883/2020:0.00009859,Italy/VR-UA-01_00333/2020:0.00008329,SaudiArabia/85790/2020:0.00005706,Portugal/PT0029/2020:0.00004395,France/ARA-SC184/2020:0.00008985,England/20144008304/2020:0.00009203,Canada/MB-NML-847/2020:0.00006799,Portugal/PT0931/2020:0.00007892,Venezuela/8LR/2020:0.00006362,England/LIVE-A5FD3/2020:0.00007018,Austria/CeMM0170/2020:0.00003958,(Argentina/PAIS-A0001/2020:0.00000432,Brazil/RS-FIOCRUZ-2550/2020:0.00004585)NODE_0001763:0.00002214,(Portugal/PT0343/2020:0.00000000,Portugal/PT0157/2020:0.00002186)NODE_0001742:0.00006143,(England/ALDP-95A727/2020:0.00020769,Austria/CeMM0856/2020:0.00003283)NODE_0001720:0.00004172,(England/TFCI-2707FA5/2020:0.00007432,Chile/RM-ISPCH-2/2020:0.00000000)NODE_0001617:0.00003520,(Greece/141/2020:0.00000956,England/ALDP-8D71CB/2020:0.00023689)NODE_0001619:0.00004094,(Ireland/20G28445/2020:0.00001360,France/PAC-IHU-0627/2020:0.00007917)NODE_0001625:0.00004128,(HongKong/HKU-200723-097/2020:0.00003488,Tunisia/Q0297/2020:0.00005018)NODE_0001598:0.00002874,(England/BRIS-12D93E/2020:0.00009617,England/LIVE-AA7C7/2020:0.00000000)NODE_0001587:0.00007673,(Japan/P4-8/2020:0.00002436,France/OCC-SC511/2020:0.00010305)NODE_0000084:0.00004145,(Switzerland/VD-ETHZ-110059/2020:0.00003639,Portugal/PT1444/2020:0.00002109)NODE_0000294:0.00005783,(UnitedArabEmirates/0984/2020:0.00022348,(Brazil/PA-ITV-18/2020:0.00000317,Brazil/PA-ITV-21/2020:0.00000536)NODE_0000066:0.00013069)NODE_0000065:0.00003249,(Brazil/SP-BT6731/2020:0.00002325,(England/ALDP-95CEA8/2020:0.00016852,England/ALDP-5BE172/2020:0.00017289)NODE_0000165:0.00006894)NODE_0000164:0.00002070,(England/LOND-D52FF/2020:0.00007995,England/CAMB-8225B/2020:0.00007340,Ireland/20G29058/2020:0.00001219)NODE_0000321:0.00004487,(England/20148006704/2020:0.00004429,(Cyprus/002/2020:0.00000680,England/NORT-282E0A/2020:0.00002210)NODE_0000482:0.00002001)NODE_0000481:0.00004556,(Ecuador/ZZ-SARS-2/2020:0.00011584,(USA/NY-MSK-2683/2020:0.00000680,(USA/VA-DCLS-0920/2020:0.00010722,Ecuador/52255/2020:0.00014219)NODE_0001021:0.00002198)NODE_0001020:0.00001505)NODE_0000017:0.00004177,(Germany/NW-HHU-184/2020:0.00001581,Guatemala/ASI01035/2020:0.00019723,(Guatemala/ASI1110/2020:0.00018361,Canada/QC-JUS-V5291222/2020:0.00000000)NODE_0001025:0.00001581)NODE_0000226:0.00006749,((Colombia/MET-GUR-04931/2020:0.00000000,Colombia/MET-GUR-03581/2020:0.00001311)NODE_0000023:0.00010521,(Scotland/EDB1340/2020:0.00000000,(Ecuador/USFQ-527/2020:0.00000000,Ecuador/USFQ-208/2020:0.00004372)NODE_0001031:0.00010055)NODE_0000024:0.00009210)NODE_0000022:0.00002179,((Chile/RM-ISPCH-80/2020:0.00000000,Germany/NW-UBI-79/2020:0.00017486)NODE_0001042:0.00004608,(England/BRIS-130F72/2020:0.00001360,England/BRIS-130024/2020:0.00005076,(England/BRIS-12A70A/2020:0.00006995,India/TG-CCMB-M118/2020:0.00014864)NODE_0001044:0.00002453)NODE_0000307:0.00000843)NODE_0000305:0.00005689,((Ecuador/2343/2020:0.00000683,(Ecuador/2512/2020:0.00000688,Ecuador/2479/2020:0.00000906)NODE_0000333:0.00001307)NODE_0000332:0.00001616,(Ecuador/EC-M-48776/2020:0.00013453,(Colombia/GUR-06537/2020:0.00005683,Colombia/NAR-GVI-97417/2020:0.00000000)NODE_0001049:0.00002525)NODE_0001048:0.00003927)NODE_0000329:0.00003626,(Brazil/PE-UFPE011/2020:0.00023941,(Brazil/MG-CV48/2020:0.00001190,Brazil/SP-L25-CD652/2020:0.00006436,(Brazil/SP-L31-CD795/2020:0.00001986,(Brazil/SP-L25-CD672/2020:0.00000270,(Paraguay/33616/2020:0.00003069,Paraguay/33618/2020:0.00003506)NODE_0001677:0.00012064)NODE_0001053:0.00004339)NODE_0001052:0.00002265)NODE_0001673:0.00001549)NODE_0001672:0.00004060,((Brazil/PB-FIOCRUZ-16525/2020:0.00016676,(Bolivia/26947/2020:0.00007269,Bolivia/26956/2020:0.00003990)NODE_0001058:0.00003943)NODE_0001057:0.00001994,(Brazil/SC-FIOCRUZ-33593/2020:0.00014704,(Brazil/SP-L41-CD1071/2020:0.00005042,(Brazil/PR-FIOCRUZ-10749/2020:0.00012304,Brazil/RJ-FIOCRUZ-2192/2020:0.00001156)NODE_0000968:0.00001700)NODE_0000960:0.00001138)NODE_0000340:0.00001999)NODE_0000337:0.00006052,(USA/CA-CZB-13968/2020:0.00022314,Brazil/PE-UFPE024/2020:0.00024500,(Peru/LIM-INS-140/2020:0.00000474,England/LOND-D5286/2020:0.00007031,(Japan/PG-2219/2020:0.00005302,(Canada/NS-NML-2292/2020:0.00011381,(Japan/PG-1891/2020:0.00007263,(Canada/ON-UHTC-0180/2020:0.00009455,Canada/ON-CVD00784/2020:0.00000712)NODE_0000093:0.00002179)NODE_0001065:0.00001277)NODE_0001064:0.00001571)NODE_0001063:0.00001073)NODE_0000092:0.00001075)NODE_0000090:0.00004375,(Canada/Qc-HMR-97100518/2020:0.00012459,Canada/QC-LSPQ-L00218477/2020:0.00000000,((Canada/QC-1nMCY-S1202856/2020:0.00006145,Canada/QC-HSU-0061127720/2020:0.00012483)NODE_0000623:0.00008262,((Canada/QC-JUS-V5300261/2020:0.00000437,Canada/QC-JUS-V5270399/2020:0.00000000)NODE_0001072:0.00000468,(Canada/QC-JOL-S1142647UW/2020:0.00006584,(Canada/QC-JOL-S122210667/2020:0.00003759,Canada/QC-JOL-S1142189UW/2020:0.00002010,Canada/QC-JOL-S1051651UW/2020:0.00000043)NODE_0000625:0.00004573)NODE_0000624:0.00004813)NODE_0001071:0.00001479)NODE_0001068:0.00000457)NODE_0000618:0.00005488,((England/ALDP-95222E/2020:0.00016532,England/NOTT-1123F2/2020:0.00014346,England/NOTT-1110DE/2020:0.00008445)NODE_0000628:0.00002043,(England/CAMB-7DB76/2020:0.00003014,(England/MILK-4882BB/2020:0.00008339,England/LOND-D472E/2020:0.00002219)NODE_0001078:0.00001451)NODE_0000631:0.00001572,(USA/SC-MCRDPI_20_0196-T39/2020:0.00018812,(USA/MD-HP29446-PIDAWIZVEY/2020:0.00000740,((Mexico/BCN-ALSR-8353/2020:0.00011478,(Mexico/NLE-UANL-068/2020:0.00002847,Mexico/NLE-UANL-2098/2020:0.00002410)NODE_0001083:0.00003385)NODE_0000635:0.00002948,(Ecuador/USFQ-045/2020:0.00000000,(Ecuador/USFQ-118/2020:0.00006386,(Ecuador/USFQ-111/2020:0.00004228,(Ecuador/USFQ-114/2020:0.00002967,Ecuador/USFQ-119/2020:0.00002967)NODE_0001087:0.00001262)NODE_0001086:0.00002158)NODE_0001085:0.00009789)NODE_0001084:0.00000874)NODE_0001081:0.00000740)NODE_0000634:0.00003209)NODE_0000633:0.00002167)NODE_0000627:0.00005929,(Netherlands/NH-RIVM-10103/2020:0.00002133,England/LIVE-A850B/2020:0.00005849,England/20104015302/2020:0.00000166,(England/CAMB-73DD4/2020:0.00004651,USA/NY-Wadsworth-18534-01/2020:0.00001154)NODE_0000240:0.00002072,(Iceland/129/2020:0.00000000,Iceland/505/2020:0.00001967)NODE_0000246:0.00002570,(Brazil/SP-03/2020:0.00000000,((Denmark/ALAB-SSI405/2020:0.00000000,USA/MD-HP06812-PIDWOYQVJP/2020:0.00006120)NODE_0001093:0.00000961,((Iceland/113/2020:0.00000000,CzechRepublic/IAB20_016_057/2020:0.00003497)NODE_0001096:0.00000880,(Thailand/Bangkok-0022/2020:0.00001785,((England/LIVE-99BFC/2020:0.00005902,Netherlands/NA_552/2020:0.00000000)NODE_0001100:0.00000524,((Scotland/EDB148/2020:0.00000000,NorthernIreland/NIRE-FAF75/2020:0.00000437)NODE_0001102:0.00001040,((Japan/PG-3428/2020:0.00000874,England/NOTT-11286C/2020:0.00000000)NODE_0001104:0.00003328,(Scotland/CVR1915/2020:0.00000000,Italy/UMB-IZSUM-2851/2020:0.00000656)NODE_0001105:0.00001798)NODE_0001103:0.00002520)NODE_0001101:0.00000796)NODE_0001099:0.00001042)NODE_0001098:0.00000625)NODE_0001094:0.00000736)NODE_0001092:0.00000351)NODE_0001091:0.00000385)NODE_0000229:0.00002480,(Spain/VC-FISABIO-7/2020:0.00000000,Denmark/DCGC-1947/2020:0.00012240,USA/CA-QDX-2645/2020:0.00002842,Germany/HH-hpi-p1525/2020:0.00002842,((Scotland/GCVR-170F1C/2020:0.00000000,Canada/AB-42519/2020:0.00001749)NODE_0000667:0.00003991,(Canada/MB-NML-598/2020:0.00011434,(Germany/NW-UBI-68/2020:0.00019672,Canada/AB-53531/2020:0.00000000)NODE_0001109:0.00000505)NODE_0001014:0.00001300)NODE_0000666:0.00001692,((Iceland/509/2020:0.00000000,(Japan/CA056/2020:0.00005499,(UnitedArabEmirates/0241/2020:0.00000000,UnitedArabEmirates/1811/2020:0.00008962)NODE_0000665:0.00011400)NODE_0001112:0.00001496)NODE_0000663:0.00002195,((Canada/SK-NML-340/2020:0.00006157,(Canada/SK-RRPL7595/2020:0.00008159,(Canada/SK-NML-712/2020:0.00010273,Canada/SK-NML-487/2020:0.00000000)NODE_0001118:0.00003351)NODE_0001116:0.00002806)NODE_0000656:0.00003137,(Brazil/MS-1319/2020:0.00001802,((Senegal/68458/2020:0.00011366,Ireland/LK-UHL294/2020:0.00000000)NODE_0001121:0.00007089,(Gambia/0547/2020:0.00006995,Austria/CeMM0646/2020:0.00000000)NODE_0001122:0.00000750)NODE_0001120:0.00001270)NODE_0001119:0.00000716)NODE_0001114:0.00001426)NODE_0001110:0.00001740)NODE_0000649:0.00002865,(Chile/AR-ISPCH-1/2020:0.00002246,Peru/LAM-INS-716/2020:0.00005962,Peru/LOR-INS-756/2020:0.00015360,(USA/NY-UB-00214/2020:0.00010535,USA/NY-UB-00089/2020:0.00005727)NODE_0000394:0.00003295,(Serbia/Nis-28761103/2020:0.00000280,(Serbia/Pirot-002681105/2020:0.00010168,(Switzerland/BS-UHB-65246128/2020:0.00013596,(England/202881380/2020:0.00007658,Serbia/Tutin-A34446-1806/2020:0.00006784)NODE_0000397:0.00010309)NODE_0001127:0.00001599)NODE_0001126:0.00003227)NODE_0000396:0.00001310,((Peru/ICA-INS-166/2020:0.00002223,(Canada/QC-JUS-V6021681/2020:0.00004153,Chile/BI-ISPCH-1/2020:0.00000000)NODE_0001132:0.00000693)NODE_0001131:0.00000689,(Peru/LOR-INS-082/2020:0.00009414,((Chile/BI-ISPCH-1-2/2020:0.00000000,Peru/LIM-INS-139/2020:0.00000000)NODE_0001135:0.00000513,(Peru/LOR-INS-081/2020:0.00008108,((Chile/Santiago-PUC_MVL_0051/2020:0.00000000,Peru/LIM-UPCH-0033/2020:0.00019016)NODE_0001139:0.00000695,(Peru/LIM-UPCH-0088/2020:0.00019204,((Peru/CAL-INS-658/2020:0.00000000,England/ALDP-950A55/2020:0.00017049)NODE_0001143:0.00000698,((Peru/LOR-INS-079/2020:0.00000000,Peru/LOR-INS-762/2020:0.00003716)NODE_0000403:0.00005621,(Peru/SAM-INS-835/2020:0.00018995,(Peru/UCA-UPCH-0067/2020:0.00013645,(Chile/BI-39473/2020:0.00000000,Peru/ARE-INS-076/2020:0.00000000)NODE_0001148:0.00000749)NODE_0001147:0.00001196)NODE_0001146:0.00001708)NODE_0001144:0.00000542)NODE_0001142:0.00000801)NODE_0001141:0.00000508)NODE_0001138:0.00000638)NODE_0001137:0.00000273)NODE_0001134:0.00001032)NODE_0001133:0.00000711)NODE_0001130:0.00000645)NODE_0000379:0.00003242,(Brazil/SP-619/2020:0.00009064,(Brazil/SP-BT6726/2020:0.00000000,Brazil/SP-BT6798/2020:0.00013333)NODE_0000263:0.00001413,(Brazil/SP-L24-CD527/2020:0.00002875,Brazil/SP-814/2020:0.00003749)NODE_0000279:0.00006189,((Brazil/PR-FIOCRUZ-11656/2020:0.00011610,Brazil/PR-FIOCRUZ-34279/2020:0.00004834)NODE_0000272:0.00006333,(Brazil/RS-CEVS-12830/2020:0.00006141,(Brazil/PR-FIOCRUZ-33811-R1/2020:0.00000000,Brazil/PR-FIOCRUZ-34071-R1/2020:0.00000656)NODE_0001155:0.00011387)NODE_0000273:0.00004151)NODE_0000271:0.00007296,((Brazil/SP-L11-CD95/2020:0.00001997,((Brazil/SP-962/2020:0.00011889,Brazil/SP-606/2020:0.00004894)NODE_0001159:0.00000777,((Brazil/SP-L8-CD110/2020:0.00000874,Brazil/PA-IEC172999/2020:0.00000000)NODE_0001161:0.00000322,(Brazil/SP-L32-CD822/2020:0.00003279,Brazil/SP-758/2020:0.00018361)NODE_0001165:0.00001196)NODE_0001160:0.00000540)NODE_0001158:0.00000916)NODE_0001157:0.00001115,(Brazil/SP-L13-CD103/2020:0.00001366,((Brazil/SP-359/2020:0.00019468,Brazil/SP-187/2020:0.00000888)NODE_0001168:0.00000869,((Brazil/SP-305/2020:0.00006588,Brazil/SP-559/2020:0.00001342)NODE_0001170:0.00000933,((Brazil/SP-L39-CD1044/2020:0.00008421,(Brazil/SP-597/2020:0.00011154,Brazil/SP-L43-CD1135/2020:0.00001973)NODE_0000284:0.00004699)NODE_0001174:0.00001949,(Brazil/SP-966/2020:0.00009671,(Brazil/SP-951/2020:0.00005724,(Brazil/MG-LBIb1806/2020:0.00014214,(Brazil/RN_IMT_2.17/2020:0.00009411,(Brazil/SP-751/2020:0.00010273,Brazil/SP-L43-CD1132/2020:0.00000000)NODE_0001180:0.00001105)NODE_0001179:0.00001305)NODE_0001178:0.00002003)NODE_0001177:0.00002198)NODE_0001176:0.00001136)NODE_0001172:0.00001086)NODE_0001169:0.00001231)NODE_0001167:0.00000701)NODE_0001166:0.00001527)NODE_0001156:0.00000706)NODE_0000260:0.00002981,(Singapore/454/2020:0.00002578,Nicaragua/MAN-121/2020:0.00003453,Chile/RM-ISPCH-12/2020:0.00000611,(Scotland/CVR2349/2020:0.00001154,(Scotland/CVR3926/2020:0.00000000,Scotland/CVR3914/2020:0.00002623)NODE_0000461:0.00012739)NODE_0000460:0.00006889,((Iceland/1191/2020:0.00002231,(England/PORT-2D22D2/2020:0.00000233,(England/BRIS-12CB48/2020:0.00005704,(England/BIRM-61D15/2020:0.00000000,Iceland/1277/2020:0.00001093)NODE_0001189:0.00000677)NODE_0001188:0.00000212)NODE_0001088:0.00001124)NODE_0000454:0.00001443,(Canada/QC-JUS-V5271270/2020:0.00002418,(NorthernIreland/NIRE-1070EA/2020:0.00001969,((Germany/HH-hpi-p1856/2020:0.00000000,Singapore/1011/2020:0.00000219)NODE_0001193:0.00000665,(Wales/PHWC-160085/2020:0.00005499,((Netherlands/un-EMC-746/2020:0.00002201,Netherlands/ZH-EMC-340/2020:0.00005480)NODE_0000463:0.00013323,(Ecuador/USFQ-129/2020:0.00000000,Canada/ON-OICR-SLB2867/2020:0.00000656)NODE_0001197:0.00001316)NODE_0001195:0.00001559)NODE_0001194:0.00001068)NODE_0001192:0.00000429)NODE_0001191:0.00000668)NODE_0001190:0.00001037)NODE_0001185:0.00000654,(Canada/NS-NML-2046/2020:0.00004591,Canada/NS-NML-1956/2020:0.00003935,Canada/NS-NML-2259/2020:0.00008089,Canada/NS-NML-2296/2020:0.00011367,(Canada/NS-NML-1300/2020:0.00001472,(Canada/NS-NML-2155/2020:0.00004648,(Canada/NS-NML-2220/2020:0.00004947,(Canada/NS-NML-1329/2020:0.00000000,(Canada/NS-NML-1877/2020:0.00000627,(Canada/NS-NML-2003/2020:0.00001118,(Canada/NS-NML-2006/2020:0.00000275,(Canada/NS-NML-2115/2020:0.00001061,(Canada/NS-NML-2141/2020:0.00000064,(Canada/NS-NML-2299/2020:0.00003934,Canada/NS-NML-2250/2020:0.00000000)NODE_0001211:0.00002468)NODE_0001210:0.00001215)NODE_0001209:0.00000307)NODE_0001207:0.00000844)NODE_0001204:0.00000602)NODE_0001203:0.00000029)NODE_0001201:0.00000576)NODE_0001200:0.00000576)NODE_0001199:0.00000539)NODE_0001106:0.00000715)NODE_0000465:0.00004982)NODE_0000445:0.00004002,(Peru/LIM-INS-318/2020:0.00001967,Mexico/CMX-INER-0094/2020:0.00014426,Peru/LAM-INS-721/2020:0.00005246,Colombia/DC-INS-78390/2020:0.00000000,(England/BRIS-12ACCF/2020:0.00007984,England/SHEF-D0B71/2020:0.00010826)NODE_0000539:0.00004256,(England/BRIS-12232C/2020:0.00001781,(Wales/PHWC-1658F1/2020:0.00008087,Wales/PHWC-163547/2020:0.00001967,Wales/PHWC-36C3A/2020:0.00000000)NODE_0000568:0.00010524)NODE_0000567:0.00001935,(((Peru/LIM-INS-477/2020:0.00005027,Peru/LIM-INS-294/2020:0.00000000)NODE_0001218:0.00000773,((Peru/LIM-INS-309/2020:0.00001153,Peru/LIM-INS-341/2020:0.00001591)NODE_0001220:0.00001524,(USA/WA-UW-3601099/2020:0.00016005,(USA/WA-S1829/2020:0.00009626,USA/WA-S2209/2020:0.00012249,(USA/WA-S2299/2020:0.00009182,(USA/WA-S2482/2020:0.00005911,USA/WA-UW-3600098/2020:0.00006348)NODE_0000592:0.00003927)NODE_0000591:0.00003941,(USA/WA-S1933/2020:0.00009546,(USA/WA-S1577/2020:0.00006492,((USA/WA-S2186/2020:0.00002866,USA/WA-S2306/2020:0.00003522)NODE_0000587:0.00005722,(USA/WA-S1975/2020:0.00006596,(USA/WA-S1472/2020:0.00000000,(USA/WA-S1304/2020:0.00000000,USA/WA-UW-3600159/2020:0.00006557)NODE_0001232:0.00001530)NODE_0001230:0.00000694)NODE_0001229:0.00000899)NODE_0001227:0.00000746)NODE_0001226:0.00001305)NODE_0001225:0.00001610)NODE_0000581:0.00002663)NODE_0000580:0.00003504)NODE_0001219:0.00001156)NODE_0001217:0.00000661,((USA/NM-UNM-00074/2020:0.00001146,(England/PORT-2CFF68/2020:0.00011165,England/MILK-4B2889/2020:0.00012477)NODE_0000560:0.00004407)NODE_0001234:0.00001323,(((Austria/CeMM0323/2020:0.00001580,Peru/LIM-INS-315/2020:0.00001580)NODE_0001238:0.00001275,(Netherlands/ZuidHolland_105/2020:0.00001750,(Peru/LIM-UPCH-0094/2020:0.00015811,(Peru/LIM-UPCH-0057/2020:0.00013115,Peru/LIM-INS-272/2020:0.00000000)NODE_0000553:0.00002696,(Peru/LIM-INS-120/2020:0.00000270,(Peru/CAL-UPCH-0027/2020:0.00001802,Peru/CAL-UPCH-0098/2020:0.00001802)NODE_0000551:0.00007867)NODE_0000550:0.00006142)NODE_0000549:0.00002551)NODE_0001239:0.00001324)NODE_0001237:0.00000627,((Peru/ARE-INS-631/2020:0.00001853,(England/SHEF-C6CD5/2020:0.00010790,(Scotland/EDB4547/2020:0.00003996,Scotland/EDB4888/2020:0.00005526,Scotland/EDB2361/2020:0.00001154)NODE_0000563:0.00002641)NODE_0000562:0.00002867)NODE_0001245:0.00000972,(Peru/LIM-UPCH-0078/2020:0.00019490,((Mexico/CMX-INMEGEN-04-05-115/2020:0.00013638,((Turkey/IST-GLAB-181/2020:0.00002624,USA/WI-WSLH-200458/2020:0.00005247)NODE_0000558:0.00006228,(Peru/ARE-INS-634/2020:0.00000000,Peru/LOR-INS-058/2020:0.00001093)NODE_0001254:0.00000328)NODE_0001251:0.00000414)NODE_0001250:0.00000391,((Peru/LIM-UPCH-0083/2020:0.00012792,Peru/LIM-UPCH-0074/2020:0.00012792)NODE_0001256:0.00005597,((Mexico/CMX-INMEGEN-04-07-14/2020:0.00015310,Mexico/CMX-INMEGEN-04-07-90/2020:0.00015092,Mexico/CMX-INMEGEN-04-05-123/2020:0.00008753,Mexico/CMX-INER-0131/2020:0.00010720,(Mexico/CMX-INMEGEN-04-07-37/2020:0.00009651,(Mexico/CMX-INER-IBT-1088/2020:0.00009628,(Mexico/CMX-INER-IBT-1097/2020:0.00009004,(Mexico/CMX-INER-0137/2020:0.00004854,(Mexico/CMX-INER-0149/2020:0.00005106,Mexico/CMX-INMEGEN-04-05-149/2020:0.00002046)NODE_0000579:0.00002808)NODE_0001263:0.00001526)NODE_0001262:0.00001717)NODE_0001260:0.00001772)NODE_0001259:0.00002162)NODE_0000571:0.00003529,(NorthernIreland/NIRE-103136/2020:0.00002842,((Peru/LIM-UPCH-0082/2020:0.00011281,(Peru/LIM-INS-364/2020:0.00003281,(Peru/LIM-INS-361/2020:0.00000000,Peru/LIM-INS-459/2020:0.00007432)NODE_0000543:0.00003281)NODE_0001268:0.00001661)NODE_0000541:0.00002937,(Peru/LIM-INS-8411/2020:0.00002009,(Spain/EX-IBV-005000/2020:0.00010425,(Switzerland/un-UHG-H1039/2020:0.00001342,(Peru/LIM-UPCH-0101/2020:0.00009685,Peru/LIM-INS-8409/2020:0.00010996)NODE_0001275:0.00001275)NODE_0001273:0.00001214)NODE_0001272:0.00001201)NODE_0001271:0.00000843)NODE_0001266:0.00001302)NODE_0001265:0.00001571)NODE_0001257:0.00001080)NODE_0001255:0.00000667)NODE_0001249:0.00000653)NODE_0001248:0.00000383)NODE_0001244:0.00000440)NODE_0001236:0.00000734)NODE_0001233:0.00001151)NODE_0001216:0.00000315)NODE_0000521:0.00003739,(Japan/PG-2864/2020:0.00005902,Argentina/PAIS-A0025/2020:0.00011366,Iceland/1562/2020:0.00006339,Japan/PG-0510/2020:0.00008743,Switzerland/BS-UHB-42167340/2020:0.00000000,(Belize/un-CDC-3595760-001/2020:0.00004153,Belize/un-CDC-3595766-001/2020:0.00000000)NODE_0000716:0.00000874,(Germany/HH-hpi-p2480/2020:0.00022612,Peru/LAM-INS-073/2020:0.00000754)NODE_0000718:0.00002743,(Finland/5A44S2/2020:0.00005027,Canada/ON-S6/2020:0.00000000)NODE_0000771:0.00003497,(Australia/VIC574/2020:0.00004086,England/20166006904/2020:0.00008239)NODE_0000811:0.00002252,((((France/PAC-IHU-0141/2020:0.00000932,(Spain/VC-FISABIO-570/2020:0.00000889,Spain/VC-FISABIO-575/2020:0.00000889)NODE_0000769:0.00001792)NODE_0001284:0.00000995,(Japan/PG-1288/2020:0.00002309,(USA/AZ-TG666155/2020:0.00008118,((Japan/PG-3260/2020:0.00009190,Japan/KP260/2020:0.00008315)NODE_0001196:0.00002614,(Japan/TKY17370/2020:0.00000545,(Japan/PG-3261/2020:0.00008525,(Japan/PG-3522/2020:0.00003751,(Japan/PG-3818/2020:0.00005500,(Japan/PG-3528/2020:0.00000049,Japan/PG-3579/2020:0.00003984)NODE_0001293:0.00001735)NODE_0001292:0.00001967)NODE_0001291:0.00000621)NODE_0001290:0.00000545)NODE_0000762:0.00002734)NODE_0000760:0.00009210)NODE_0000759:0.00002060)NODE_0001286:0.00001367)NODE_0001283:0.00000585,((Japan/PG-1225/2020:0.00006352,(Japan/PG-1833/2020:0.00006608,Japan/PG-3241/2020:0.00001580)NODE_0000788:0.00003242)NODE_0001295:0.00001096,(((Japan/PG-2479/2020:0.00007650,Peru/LIM-INS-340/2020:0.00000000)NODE_0001299:0.00000302,((Japan/PG-2096/2020:0.00000000,Japan/PG-2074/2020:0.00001311)NODE_0000821:0.00004207,(Japan/PG-0576/2020:0.00001346,Japan/PG-9652/2020:0.00008996)NODE_0000728:0.00003298)NODE_0001300:0.00000248)NODE_0001298:0.00000393,(((England/ALDP-6FD6B3/2020:0.00019917,Japan/PG-2844/2020:0.00004835)NODE_0001306:0.00001491,(Scotland/EDB842/2020:0.00001581,(England/ALDP-8DF7D0/2020:0.00005292,England/ALDP-8FCD53/2020:0.00005073,(England/ALDP-928DC6/2020:0.00001348,England/ALDP-904795/2020:0.00001786)NODE_0001221:0.00003287)NODE_0000781:0.00014212)NODE_0001307:0.00001030)NODE_0001304:0.00001777,((Iceland/1513/2020:0.00000889,(Japan/PG-1336/2020:0.00001802,(Japan/PG-0592/2020:0.00000000,(Japan/PG-2379/2020:0.00006037,(Japan/PG-3877/2020:0.00003749,Japan/TKY17641/2020:0.00000252)NODE_0001235:0.00004911)NODE_0000814:0.00006422)NODE_0001313:0.00001802)NODE_0000812:0.00001053)NODE_0001311:0.00000724,(Japan/PG-3735/2020:0.00005526,(India/MH-ACTREC-093/2020:0.00011515,India/MH-NIV-16503/2020:0.00006269,India/MH-ACTREC-166/2020:0.00014575,Zambia/ZMB-20130/2020:0.00013920,India/MH-NIV-37681/2020:0.00011297,(India/OR-ILSCV32814/2020:0.00012529,((India/MH-AFCO-8189/2020:0.00005066,India/MH-AFCO-9126/2020:0.00006159)NODE_0000749:0.00009092,(India/MH-ACTREC-164/2020:0.00009842,(India/MH-NCCS-NR1922/2020:0.00005491,(India/MH-NIV-73500/2020:0.00011595,(India/MH-NIV-23721/2020:0.00000889,India/MH-NIV-64904/2020:0.00009414)NODE_0001324:0.00000869)NODE_0001323:0.00001110)NODE_0001322:0.00001072)NODE_0001321:0.00001474)NODE_0001318:0.00001213)NODE_0001317:0.00001828)NODE_0000741:0.00001661)NODE_0001315:0.00000895)NODE_0001310:0.00000809)NODE_0001303:0.00000459)NODE_0001297:0.00000634)NODE_0001294:0.00000529)NODE_0001282:0.00001063,(((Spain/VC-IBV-98004533/2020:0.00000706,Spain/VC-IBV-98006963/2020:0.00001580,((Spain/VC-IBV-98004551/2020:0.00000270,Spain/VC-IBV-98004575/2020:0.00000270)NODE_0001329:0.00002583,(Spain/VC-IBV-98004571/2020:0.00001530,Spain/VC-IBV-98004516/2020:0.00000000)NODE_0001330:0.00001322)NODE_0001328:0.00000914)NODE_0000804:0.00001305,(Japan/PG-3786/2020:0.00008367,Japan/PG-0900/2020:0.00001154,Japan/PG-2297/2020:0.00007712,(Japan/Donner442/2020:0.00000681,Japan/PG-2113/2020:0.00003960)NODE_0000826:0.00006812,(Japan/PG-2501/2020:0.00005950,(Japan/PG-2247/2020:0.00001967,Japan/PG-1939/2020:0.00000000)NODE_0001337:0.00002890)NODE_0001333:0.00001324)NODE_0000823:0.00002169)NODE_0001326:0.00000627,((France/IDF_PSL_43/2020:0.00001021,(Japan/PG-2587/2020:0.00004853,(Japan/PG-1507/2020:0.00001125,Japan/PG-2401/2020:0.00001344)NODE_0000758:0.00003509)NODE_0000757:0.00002726)NODE_0001339:0.00000885,((((Brazil/BA-08/2020:0.00013721,Japan/PG-2966/2020:0.00004104)NODE_0001347:0.00002021,(Japan/PG-1232/2020:0.00004038,Japan/PG-2215/2020:0.00003819)NODE_0001348:0.00001431)NODE_0001345:0.00000653,((Japan/PG-0472/2020:0.00002009,(Japan/PG-3072/2020:0.00004385,Japan/46061T/2020:0.00002418,(Japan/PG-3067/2020:0.00003750,(Japan/Hiro46070/2020:0.00000437,Japan/PG-2997/2020:0.00000000)NODE_0001356:0.00001127)NODE_0001355:0.00000854)NODE_0000772:0.00001777)NODE_0001351:0.00000826,((Japan/PG-0842/2020:0.00001235,Japan/PG-3229/2020:0.00000142)NODE_0000802:0.00002753,(Japan/PG-11716/2020:0.00001602,Japan/PG-1984/2020:0.00002695,(Japan/Donner25/2020:0.00003068,Japan/PG-13221/2020:0.00000008)NODE_0001361:0.00001594)NODE_0000798:0.00001948)NODE_0001357:0.00000815)NODE_0001350:0.00000663)NODE_0001344:0.00001190,(((Japan/PG-11713/2020:0.00003160,Japan/PG-1937/2020:0.00002941)NODE_0001367:0.00001634,(England/NORW-E7157/2020:0.00005834,Japan/PG-3765/2020:0.00006053)NODE_0001368:0.00002019)NODE_0001363:0.00000466,((Wales/PHWC-15D883/2020:0.00012066,(Japan/PG-5673/2020:0.00004436,Japan/PG-2208/2020:0.00003561,Japan/PG-2814/2020:0.00004217,Japan/PG-1876/2020:0.00007933,(Japan/PG-0701/2020:0.00003581,(Japan/PG-2599/2020:0.00004052,(Japan/PG-0565/2020:0.00000000,Japan/PG-10521/2020:0.00001749)NODE_0001377:0.00000774)NODE_0001376:0.00001277)NODE_0001375:0.00000855)NODE_0000789:0.00001729)NODE_0001372:0.00000452,(((Spain/AN-IBV-001214/2020:0.00000656,Japan/PG-2891/2020:0.00000000)NODE_0001381:0.00000476,(Japan/PG-0968/2020:0.00003526,Japan/PG-3328/2020:0.00003308)NODE_0001382:0.00001540)NODE_0001380:0.00000517,((Japan/PG-1447/2020:0.00003062,NorthMacedonia/ChVir7912/2020:0.00019018)NODE_0001384:0.00002513,((Italy/LAZ-INMI-31/2020:0.00011708,(Japan/PG-2554/2020:0.00000027,Japan/PG-3147/2020:0.00005491)NODE_0000740:0.00010589)NODE_0001388:0.00005503,(((Japan/PG-1292/2020:0.00000000,Japan/PG-1107/2020:0.00000219)NODE_0001392:0.00001152,(Scotland/EDB5663/2020:0.00000874,Japan/PG-2900/2020:0.00000000)NODE_0001395:0.00000496)NODE_0001391:0.00000622,((Japan/NGY-NNH-003/2020:0.00000437,NorthernIreland/NIRE-1075CD/2020:0.00000000)NODE_0001398:0.00001346,(((Japan/PG-3198/2020:0.00000256,Japan/PG-3283/2020:0.00000256)NODE_0001401:0.00000862,(Japan/PG-3191/2020:0.00000256,Japan/PG-0802/2020:0.00000256)NODE_0001403:0.00000862)NODE_0001400:0.00000650,((Japan/PG-0591/2020:0.00000000,Japan/PG-2006/2020:0.00001530)NODE_0001406:0.00001969,(((Japan/PG-1640/2020:0.00000000,Japan/PG-2922/2020:0.00000000)NODE_0001411:0.00001360,((Japan/PG-0628/2020:0.00000000,Japan/PG-0666/2020:0.00000656)NODE_0001414:0.00001142,(Japan/PG-1061/2020:0.00002186,Japan/PG-2630/2020:0.00000000)NODE_0001415:0.00001142)NODE_0001413:0.00000874)NODE_0001410:0.00000492,((Japan/PG-3310/2020:0.00000000,Japan/PG-1547/2020:0.00000000)NODE_0001418:0.00001609,((Japan/PG-0858/2020:0.00000219,Japan/PG-3663/2020:0.00000000)NODE_0001422:0.00001316,((Japan/PG-1174/2020:0.00000000,Japan/PG-3750/2020:0.00000000)NODE_0001427:0.00002386,(Japan/PG-2659/2020:0.00000000,Japan/PG-1702/2020:0.00000656)NODE_0001429:0.00002386)NODE_0001426:0.00001116)NODE_0001421:0.00000730)NODE_0001417:0.00000681)NODE_0001407:0.00000554)NODE_0001404:0.00000237)NODE_0001399:0.00000451)NODE_0001397:0.00000209)NODE_0001390:0.00000574)NODE_0001386:0.00000167)NODE_0001383:0.00000445)NODE_0001379:0.00000159)NODE_0001370:0.00000391)NODE_0001362:0.00000741)NODE_0001343:0.00000278)NODE_0001338:0.00000513)NODE_0001325:0.00000936)NODE_0001281:0.00001234)NODE_0000687:0.00001772,(Brazil/PA-ITV-101/2020:0.00021803,((Brazil/SP-L9-CD118/2020:0.00001530,Brazil/SP-L9-CD121/2020:0.00000000)NODE_0001056:0.00001415,(Brazil/SE-FIOCRUZ-6529/2020:0.00000000,Brazil/MS-1321/2020:0.00000874)NODE_0001434:0.00003601)NODE_0001054:0.00002245,(Brazil/PA-IEC173030/2020:0.00006786,Brazil/MG-Funed-1686331/2020:0.00022961,Brazil/SP-146/2020:0.00002196,Brazil/SP-L7-CD81/2020:0.00001759,Brazil/SP-L40-CD1104/2020:0.00009628,Brazil/SP-292/2020:0.00006786,Brazil/RS-FIOCRUZ-34191/2020:0.00019464,Brazil/PA-IEC173140/2020:0.00009409,(Brazil/MS-1298/2020:0.00002967,Brazil/MS-HRMS_638/2020:0.00005152)NODE_0001095:0.00010596,((Brazil/PA-0236/2020:0.00003282,(Brazil/PA-IEC173143/2020:0.00008282,(Brazil/SP-L25-CD670/2020:0.00000895,Brazil/PR-FIOCRUZ-11648/2020:0.00013791)NODE_0001077:0.00002797)NODE_0001332:0.00001995)NODE_0001331:0.00000084,(Brazil/PA-IEC164218/2020:0.00007893,((Brazil/SP-601/2020:0.00000000,USA/NY-MSHSPSP-PV14176/2020:0.00016831)NODE_0001440:0.00000526,(Brazil/SP-L25-CD662/2020:0.00005178,(Brazil/PR-L30-CD760/2020:0.00004857,(Brazil/PA-IEC173151/2020:0.00020395,(Brazil/RS-2438CVL/2020:0.00017984,(Brazil/PA-IEC173044/2020:0.00005732,(Brazil/SP-256/2020:0.00007934,(Brazil/PA-IEC163185/2020:0.00000000,(Brazil/PA-IEC162802/2020:0.00000000,(Brazil/PA-IEC173011/2020:0.00000000,Brazil/PA-IEC173137/2020:0.00002186)NODE_0001451:0.00003934)NODE_0001450:0.00001530)NODE_0001449:0.00000284)NODE_0001448:0.00000421)NODE_0001446:0.00000449)NODE_0001445:0.00000225)NODE_0001444:0.00000418)NODE_0001443:0.00000321)NODE_0001442:0.00000375)NODE_0001439:0.00000154)NODE_0001438:0.00000063)NODE_0001327:0.00000579)NODE_0001070:0.00003432,((Brazil/SP-275/2020:0.00002200,((Brazil/SP-L8-CD116/2020:0.00001534,(Brazil/SP-329/2020:0.00008100,Brazil/SP-699/2020:0.00019903)NODE_0001062:0.00003270)NODE_0001456:0.00000449,(Brazil/SP-L9-CD38/2020:0.00000000,(Brazil/AM-FIOCRUZ-20890173FB/2020:0.00015321,(Brazil/AM-FIOCRUZ-20891904JB/2020:0.00006344,(Brazil/AM-FIOCRUZ-20893858ML/2020:0.00003745,Brazil/AM-FIOCRUZ-20894176SC/2020:0.00004838)NODE_0001373:0.00003036)NODE_0001359:0.00004387)NODE_0001066:0.00003259)NODE_0001459:0.00000453)NODE_0001455:0.00000873)NODE_0001453:0.00000560,((Brazil/SP-127/2020:0.00003386,Brazil/CE-L21-CD447/2020:0.00004042)NODE_0001464:0.00001564,((Brazil/SP-HIAE-ID01/2020:0.00007734,Brazil/SP-829/2020:0.00007297)NODE_0001466:0.00000801,(Brazil/SP-174/2020:0.00001403,((Brazil/SP-249/2020:0.00008962,Brazil/SP-188/2020:0.00000000)NODE_0001471:0.00000902,((Brazil/SP-810/2020:0.00000000,Brazil/SP-L15-CD281/2020:0.00000874)NODE_0001474:0.00000713,((Brazil/SP-L25-CD638/2020:0.00001749,Brazil/SP-560/2020:0.00000000)NODE_0001477:0.00001237,(Brazil/SP-702/2020:0.00020112,(Brazil/SP-577/2020:0.00014453,(Brazil/SP-368/2020:0.00012793,((Brazil/PR-IPEC-060/2020:0.00004671,Brazil/PR-IPEC-113/2020:0.00003578)NODE_0001045:0.00008496,(Brazil/SP-L39-CD1032/2020:0.00001531,(Brazil/SP-L39-CD1042/2020:0.00000000,Brazil/RJ-00328/2020:0.00000219)NODE_0001485:0.00001749)NODE_0001484:0.00000926)NODE_0001482:0.00000937)NODE_0001481:0.00002097)NODE_0001479:0.00003910)NODE_0001478:0.00001016)NODE_0001476:0.00000569)NODE_0001472:0.00000626)NODE_0001469:0.00000282)NODE_0001467:0.00000576)NODE_0001465:0.00001004)NODE_0001463:0.00000871)NODE_0001452:0.00001556,(Brazil/SP-118/2020:0.00005732,Brazil/BA-97/2020:0.00010759,Brazil/BA-30/2020:0.00001142,Brazil/SP-L39-CD1045/2020:0.00015350,Brazil/SP-BT6799/2020:0.00014475,Brazil/SP-240/2020:0.00012727,Brazil/BA-21/2020:0.00005295,(Brazil/RS-UFCSPA_LACEN-1175/2020:0.00000000,Brazil/BA-LACEN-164/2020:0.00022077)NODE_0001117:0.00002891,(Brazil/SP-376/2020:0.00017298,Brazil/SP-IAL-5188/2020:0.00001342)NODE_0001184:0.00003516,(Brazil/SP-BT6713/2020:0.00000683,(Brazil/SP-394/2020:0.00019522,(Paraguay/WOR12903A627/2020:0.00002247,(Paraguay/WOR12903A615/2020:0.00004809,Paraguay/33615/2020:0.00000000)NODE_0001494:0.00001810)NODE_0001175:0.00007220)NODE_0001492:0.00004112)NODE_0001173:0.00000458,((Brazil/SP-L33-CD852/2020:0.00006158,Brazil/SP-812/2020:0.00000037,(Brazil/PE-FIOCRUZ-IAM991/2020:0.00000049,Brazil/PE-FIOCRUZ-IAM1767/2020:0.00005733)NODE_0001129:0.00010261)NODE_0001128:0.00003254,(((Brazil/SP-L8-CD87/2020:0.00001761,(Brazil/SP-L8-CD105/2020:0.00000244,(Brazil/MS-1304/2020:0.00011772,(Brazil/SP-L15-CD278/2020:0.00000874,Brazil/SP-L14-CD239/2020:0.00000000)NODE_0001504:0.00001061)NODE_0001503:0.00000275)NODE_0001152:0.00001299)NODE_0001501:0.00000868,(((Brazil/RS-1801CVL/2020:0.00016732,(Brazil/BA-FIOCRUZ-PVM893/2020:0.00005712,(Brazil/RS-11574/2020:0.00001802,Brazil/SC-UFSC-45/2020:0.00003114)NODE_0001111:0.00015276)NODE_0001510:0.00001184)NODE_0001507:0.00001456,((Brazil/SP-L14-CAMPI169/2020:0.00015364,Brazil/RS-3114CVL/2020:0.00009463)NODE_0001514:0.00002759,(Brazil/SP-445/2020:0.00003386,(Brazil/SP-255/2020:0.00004801,Brazil/SP-964/2020:0.00007205)NODE_0001171:0.00002957)NODE_0001515:0.00001185)NODE_0001512:0.00001595)NODE_0001506:0.00001321,(((Brazil/SP-L26-CD568/2020:0.00007525,(Brazil/SP-HIAE-ID14/2020:0.00000000,Brazil/BA-32/2020:0.00000437)NODE_0001520:0.00000312)NODE_0001519:0.00000612,(Brazil/BA-80/2020:0.00010359,(Brazil/SP-218/2020:0.00000000,Brazil/MT-3518/2020:0.00012459)NODE_0001150:0.00007518)NODE_0001521:0.00000620)NODE_0001518:0.00000325,((Brazil/RS-UFCSPA_LACEN-1503/2020:0.00000000,Brazil/RS-0886CVL/2020:0.00014863)NODE_0001527:0.00000476,(Brazil/SP-697/2020:0.00022532,(Brazil/SP-L10-CAMPI134/2020:0.00013505,(Brazil/SP-395/2020:0.00015420,(Brazil/SP-L32-CD837/2020:0.00001365,(Brazil/SP-L38-CD1014/2020:0.00002264,(Brazil/SP-L38-CD1022/2020:0.00000952,(Brazil/SP-L49-CD1269/2020:0.00000219,Brazil/SP-L39-CD1036/2020:0.00000000)NODE_0001537:0.00001170)NODE_0001536:0.00001531)NODE_0001533:0.00002598)NODE_0001164:0.00001596)NODE_0001163:0.00002020)NODE_0001162:0.00002907)NODE_0001528:0.00000676)NODE_0001525:0.00000336)NODE_0001517:0.00000337)NODE_0001505:0.00000607)NODE_0001496:0.00000455,((Brazil/SP-629/2020:0.00002215,((Brazil/RS-FIOCRUZ-2529/2020:0.00000000,Brazil/RJ-00408/2020:0.00006339)NODE_0001542:0.00000302,((Brazil/PA-IEC172959/2020:0.00002644,Brazil/SP-309/2020:0.00007234)NODE_0001545:0.00001885,((Brazil/SP-496/2020:0.00004401,(Brazil/SP-L35-CD902/2020:0.00001888,Brazil/SP-L34-CD879/2020:0.00001451)NODE_0001549:0.00002294)NODE_0001145:0.00003048,(Brazil/SP-254/2020:0.00008338,Brazil/SP-L13-CAMPI148/2020:0.00014240,Brazil/SP-L1-CAMPI20/2020:0.00002655,(Brazil/SP-L4-CAMPI65/2020:0.00003782,(Brazil/SP-L12-CAMPI138/2020:0.00010678,(Paraguay/WOR12903A660/2020:0.00010080,((Brazil/SP-L21-CAMPI294/2020:0.00007002,(Brazil/SP-L21-CAMPI306/2020:0.00003744,(Brazil/SP-L13-CAMPI142/2020:0.00001348,(Brazil/SP-L21-CAMPI304/2020:0.00001530,Brazil/SP-L10-CAMPI136/2020:0.00000000)NODE_0001558:0.00002004)NODE_0001557:0.00001521)NODE_0001488:0.00002602)NODE_0001198:0.00006152,(Brazil/SP-L13-CAMPI143/2020:0.00011175,(Brazil/SP-L1-CAMPI36/2020:0.00000000,(Brazil/SP-L4-CAMPI62/2020:0.00000845,(Brazil/SP-L4-CAMPI69/2020:0.00000437,Brazil/SP-L2-CAMPI70/2020:0.00000000)NODE_0001564:0.00000845)NODE_0001561:0.00000029)NODE_0001560:0.00000683)NODE_0001559:0.00000448)NODE_0001555:0.00000643)NODE_0001553:0.00000598)NODE_0001552:0.00000536)NODE_0001483:0.00000840)NODE_0001187:0.00001078)NODE_0001546:0.00001452)NODE_0001543:0.00000363)NODE_0001540:0.00000383)NODE_0001539:0.00000715,((Brazil/SP-L25-CD627/2020:0.00004811,(Brazil/SP-L25-CD634/2020:0.00004181,Brazil/SP-L7-CD83/2020:0.00000902)NODE_0001570:0.00000849)NODE_0001567:0.00000850,(((Brazil/SP-L4-CAMPI58/2020:0.00002438,Brazil/RS-3647CVL/2020:0.00017083)NODE_0001136:0.00004227,((Brazil/SP-L39-CD1033/2020:0.00009275,Brazil/SP-963/2020:0.00009931)NODE_0001581:0.00002369,(Brazil/SC-UFSC-74/2020:0.00021531,(Brazil/SP-L9-CD90/2020:0.00000000,Brazil/SP-809/2020:0.00000000)NODE_0001583:0.00000329)NODE_0001582:0.00000605)NODE_0001580:0.00000267)NODE_0001574:0.00000691,(Brazil/SP-818/2020:0.00002776,((Brazil/SP-321/2020:0.00008098,Brazil/PE-UFPE002/2020:0.00019683)NODE_0001588:0.00001328,((Brazil/SP-353/2020:0.00016050,(Brazil/SP-L43-CD1134/2020:0.00000000,(Brazil/SP-L38-CD1023/2020:0.00000000,Brazil/SP-L39-CD1037/2020:0.00000219)NODE_0001593:0.00001530)NODE_0001140:0.00005777)NODE_0001591:0.00003457,((Brazil/SP-750/2020:0.00019499,(Brazil/SP-L20-CD437/2020:0.00001093,Brazil/SP-L22-CD474/2020:0.00000000)NODE_0001597:0.00000920)NODE_0001596:0.00000641,(Brazil/SP-370/2020:0.00020792,((Brazil/SP-L16-CD341/2020:0.00000000,Brazil/SP-125/2020:0.00000437)NODE_0001601:0.00000494,(Paraguay/WOR12903A652/2020:0.00006739,((Brazil/SP-L50-CD1303/2020:0.00004894,Brazil/BA-UFOB-00051/2020:0.00004894)NODE_0001606:0.00004435,(Brazil/SP-L50-CD1288/2020:0.00008868,(Brazil/BA-81/2020:0.00008516,(Brazil/SP-253/2020:0.00008634,(Brazil/BA-UFOB-00454/2020:0.00011039,(Brazil/SP-L25-CD665/2020:0.00000000,Brazil/SP-516/2020:0.00001749)NODE_0001612:0.00000329)NODE_0001611:0.00000436)NODE_0001610:0.00000537)NODE_0001608:0.00000789)NODE_0001607:0.00000680)NODE_0001605:0.00000689)NODE_0001604:0.00000312)NODE_0001600:0.00000408)NODE_0001599:0.00000223)NODE_0001594:0.00000460)NODE_0001590:0.00000629)NODE_0001586:0.00000344)NODE_0001585:0.00000646)NODE_0001573:0.00000709)NODE_0001566:0.00000548)NODE_0001538:0.00000373)NODE_0001495:0.00000644)NODE_0001430:0.00000255)NODE_0001097:0.00000770)NODE_0001037:0.00002483,((England/LIVE-A6109/2020:0.00001125,England/NORT-284D92/2020:0.00002436,(England/NORT-2A0BF0/2020:0.00006776,Scotland/GCVR-170F0D/2020:0.00000000)NODE_0001615:0.00002655)NODE_0000837:0.00003500,(((England/LIVE-1D2B9C/2020:0.00001093,England/LIVE-AA606/2020:0.00000000)NODE_0001621:0.00001146,(England/ALDP-9EDB78/2020:0.00009083,(Brazil/PR-FIOCRUZ-11650-TG-145/2020:0.00009870,Brazil/PR-FIOCRUZ-11640-TG-138/2020:0.00001345)NODE_0000836:0.00007738)NODE_0001622:0.00001461)NODE_0001620:0.00002815,((England/LIVE-A4C55/2020:0.00000000,((England/BRIS-12D761/2020:0.00005952,NorthernIreland/NIRE-103664/2020:0.00001581)NODE_0001629:0.00003122,(England/NORT-29E3A2/2020:0.00001581,England/NORT-29DE1B/2020:0.00001799,(England/NORT-28C86C/2020:0.00000000,England/NORT-29879D/2020:0.00000656)NODE_0001631:0.00003985)NODE_0000845:0.00007056)NODE_0000843:0.00003166)NODE_0001627:0.00000555,(England/LEED-2A9D79/2020:0.00002246,Scotland/EDB6568/2020:0.00012519,England/LCST-24D69C2/2020:0.00017328,(Canada/MB-NML-840/2020:0.00000000,Canada/MB-NML-857/2020:0.00000000)NODE_0000864:0.00002464,(England/SHEF-C7ACB/2020:0.00005699,England/SHEF-C0215/2020:0.00000891)NODE_0000870:0.00002011,(England/BRIS-12C137/2020:0.00000552,(England/BRIS-12C6DE/2020:0.00000000,England/BRIS-12BBEF/2020:0.00000437)NODE_0001637:0.00001426)NODE_0000867:0.00011530,((England/SHEF-CB933/2020:0.00010305,(England/SHEF-C2C9D/2020:0.00004860,England/SHEF-C59A2/2020:0.00001581)NODE_0000859:0.00006320)NODE_0000858:0.00003392,((England/NORT-29EB04/2020:0.00001749,England/NORT-29262D/2020:0.00000656)NODE_0000855:0.00011262,(Scotland/EDB1399/2020:0.00004949,(England/CAMB-72E87/2020:0.00000000,(England/ALDP-9ECEE9/2020:0.00009617,(England/MILK-46667B/2020:0.00013795,(England/BIRM-5F8A0/2020:0.00010832,(Iceland/1298/2020:0.00000000,(England/BRIS-127C68/2020:0.00000000,(England/ALDP-933ED4/2020:0.00003743,England/ALDP-50229A/2020:0.00004836)NODE_0000871:0.00010246)NODE_0001651:0.00003716)NODE_0001649:0.00000559)NODE_0001648:0.00000777)NODE_0001647:0.00000850)NODE_0001646:0.00000000)NODE_0001644:0.00000359)NODE_0001643:0.00000193)NODE_0001641:0.00000467)NODE_0001638:0.00000133)NODE_0000849:0.00001369)NODE_0001624:0.00000783)NODE_0001618:0.00001320,((Peru/LIM-INS-374/2020:0.00009408,Peru/CAL-INS-8429/2020:0.00012031)NODE_0001655:0.00005122,(Kenya/MAL-561-A/2020:0.00018921,Peru/LIM-INS-474/2020:0.00009085,Croatia/ZG-297-20-P2/2020:0.00000124,Peru/ANC-INS-620/2020:0.00005807,Canada/MB-NML-657/2020:0.00005151,Guadeloupe/IPG-7335/2020:0.00004058,Peru/LIM-INS-382/2020:0.00014113,England/NOTT-111047/2020:0.00013457,Peru/CAL-UPCH-0053/2020:0.00022637,(England/SHEF-C3A0B/2020:0.00000000,England/ALDP-5092FD/2020:0.00012896)NODE_0000886:0.00011708,(Italy/PIE-SLL-NZ146/2020:0.00004335,Belgium/rega-0630826/2020:0.00022477)NODE_0000931:0.00003220,(Peru/LIM-UPCH-0011/2020:0.00002129,(Peru/LIM-UPCH-0014/2020:0.00016844,Peru/CAJ-INS-057/2020:0.00000232)NODE_0001660:0.00004520)NODE_0000957:0.00001273,(Peru/LAM-INS-725/2020:0.00003282,Peru/LIM-UPCH-0022/2020:0.00021643,(Peru/ANC-INS-624/2020:0.00013006,Peru/CAL-INS-649/2020:0.00001640)NODE_0001000:0.00002079,(Peru/LAM-INS-035/2020:0.00001460,Peru/LAM-INS-720/2020:0.00001023)NODE_0001003:0.00003352,((Peru/LAM-HRL-239/2020:0.00000000,Peru/PIU-INS-842/2020:0.00006120)NODE_0001009:0.00005495,(Peru/LAM-INS-729/2020:0.00000124,Peru/LAM-INS-722/2020:0.00001217)NODE_0001010:0.00001655)NODE_0001008:0.00001284,(Peru/ANC-INS-266/2020:0.00015090,(Peru/LAM-INS-717/2020:0.00002326,((Peru/LAM-INS-034/2020:0.00000000,Peru/LAM-INS-126/2020:0.00000000)NODE_0001005:0.00002032,(Peru/LAM-INS-718/2020:0.00000398,(Peru/ANC-INS-623/2020:0.00009213,Peru/LAM-HRL-187/2020:0.00000251,(Peru/ANC-INS-051/2020:0.00000000,(Peru/ANC-UPCH-0107/2020:0.00010541,Peru/ANC-INS-625/2020:0.00003983)NODE_0001015:0.00003885)NODE_0001674:0.00001344)NODE_0001012:0.00001895)NODE_0001671:0.00001197)NODE_0001669:0.00000731)NODE_0001668:0.00000742)NODE_0001667:0.00001307,(Peru/LIM-INS-115/2020:0.00011201,((Peru/LIM-INS-8455/2020:0.00015956,Peru/CAL-INS-660/2020:0.00000000)NODE_0001613:0.00001314,((Peru/LIM-INS-362/2020:0.00007229,Peru/AYA-INS-747/2020:0.00015535,Peru/LIM-INS-8457/2020:0.00015097)NODE_0001026:0.00006124,(Peru/ANC-INS-049/2020:0.00004617,(Peru/LIM-INS-349/2020:0.00012586,(Peru/LIM-INS-460/2020:0.00004866,(Peru/LIM-INS-473/2020:0.00004591,(Peru/LIM-INS-379/2020:0.00009481,(Peru/LIM-INS-797/2020:0.00004420,(Peru/CAL-INS-659/2020:0.00000000,(Peru/LIM-UPCH-0104/2020:0.00017540,(Peru/LIM-INS-348/2020:0.00007967,(Peru/LIM-INS-367/2020:0.00007096,(Peru/LIM-UPCH-0038/2020:0.00011815,(Peru/CAL-UPCH-0097/2020:0.00011001,(Peru/LIM-UPCH-0113/2020:0.00010580,(Peru/ANC-INS-8419/2020:0.00009399,Peru/LIM-INS-111/2020:0.00000000)NODE_0001698:0.00000744)NODE_0001697:0.00000859)NODE_0001696:0.00000814)NODE_0001695:0.00001400)NODE_0001693:0.00000872)NODE_0001692:0.00003234)NODE_0001691:0.00000165)NODE_0001690:0.00000267)NODE_0001689:0.00000252)NODE_0001688:0.00000137)NODE_0001684:0.00000493)NODE_0001683:0.00000071)NODE_0001681:0.00000555)NODE_0001680:0.00000211)NODE_0001678:0.00000420)NODE_0001592:0.00000707)NODE_0001016:0.00000824)NODE_0000996:0.00001213,((((Wales/PHW33/2020:0.00000297,Peru/LIM-INS-019/2020:0.00002920)NODE_0001703:0.00000018,(Peru/LIM-UPCH-0093/2020:0.00021509,(Peru/LIM-INS-484/2020:0.00005294,(Peru/LAM-INS-043/2020:0.00000489,(Peru/LIM-UPCH-0070/2020:0.00017501,((Peru/LIM-INS-119/2020:0.00000000,(Peru/LIM-UPCH-0034/2020:0.00001888,Peru/LIM-UPCH-0025/2020:0.00001888)NODE_0000950:0.00007511)NODE_0000949:0.00006802,(Peru/CAL-INS-664/2020:0.00005419,(Peru/LIM-UPCH-0024/2020:0.00012908,(Peru/LIM-INS-032/2020:0.00000000,Peru/LIM-UPCH-0086/2020:0.00012240)NODE_0001712:0.00000887)NODE_0001711:0.00001254)NODE_0001710:0.00002038)NODE_0001707:0.00001301)NODE_0001706:0.00000037)NODE_0001639:0.00001964)NODE_0000942:0.00002007)NODE_0000941:0.00000007)NODE_0001701:0.00000655,((Egypt/NRC-5445/2020:0.00012645,Peru/CAL-UPCH-0035/2020:0.00017235)NODE_0000906:0.00004274,(Guadeloupe/IPG-7334/2020:0.00002012,(((Norway/2768/2020:0.00013340,Denmark/DCGC-1525/2020:0.00011591)NODE_0000914:0.00005940,(Argentina/PAIS-A0021/2020:0.00002633,(Argentina/INEI006559/2020:0.00000437,Argentina/PAIS-A0020/2020:0.00000000)NODE_0001721:0.00002633)NODE_0000955:0.00002221)NODE_0001717:0.00000689,(Peru/CAL-INS-651/2020:0.00001826,(Argentina/PAIS-A0018/2020:0.00002684,Argentina/PAIS-A0243/2020:0.00011427,Argentina/PAIS-A0291/2020:0.00003777,(Argentina/PAIS-C0169/2020:0.00015758,(Argentina/PAIS-C0012/2020:0.00002844,(Argentina/PAIS-C0015/2020:0.00001765,Argentina/PAIS-C0017/2020:0.00002202)NODE_0001659:0.00001735)NODE_0000994:0.00007887)NODE_0000993:0.00003319,(Argentina/PAIS-D0002/2020:0.00007087,(Argentina/PAIS-A0319/2020:0.00007205,(Argentina/PAIS-D0019/2020:0.00003746,((Argentina/PAIS-C0006/2020:0.00000000,Argentina/PAIS-C0007/2020:0.00000437)NODE_0000982:0.00008567,(Argentina/PAIS-D0027/2020:0.00000000,(Argentina/PAIS-A0245/2020:0.00005226,(Argentina/PAIS-F0048/2020:0.00013874,(Argentina/PAIS-A0244/2020:0.00000000,England/ALDP-95611E/2020:0.00009617)NODE_0001732:0.00001852)NODE_0001730:0.00003375)NODE_0001729:0.00000019)NODE_0001728:0.00000480)NODE_0001726:0.00000206)NODE_0001663:0.00000617)NODE_0001662:0.00000100)NODE_0001661:0.00000625)NODE_0000980:0.00000672)NODE_0001722:0.00000656)NODE_0001716:0.00000623)NODE_0001715:0.00000699)NODE_0001713:0.00000663)NODE_0001700:0.00000662,((((Peru/LAM-INS-071/2020:0.00000000,(Peru/ANC-UPCH-0043/2020:0.00012265,Peru/ICA-INS-757/2020:0.00005707)NODE_0000935:0.00008063)NODE_0001740:0.00000509,(((Guadeloupe/IPG-7333/2020:0.00000000,CostaRica/INC-0044/2020:0.00000000)NODE_0001746:0.00000737,(CostaRica/05/2020:0.00000000,Peru/LAL-INS-714/2020:0.00000219)NODE_0001747:0.00000737)NODE_0001744:0.00000668,((Peru/LIM-INS-270/2020:0.00004620,Peru/LIM-INS-482/2020:0.00003965)NODE_0001749:0.00002037,((Peru/CAL-UPCH-0046/2020:0.00015219,Peru/LIM-UPCH-0090/2020:0.00015438)NODE_0000900:0.00002726,(Peru/LIM-INS-370/2020:0.00007229,(Norway/02437/2020:0.00000220,(Spain/PV-IBV-005173/2020:0.00015531,Norway/2496/2020:0.00002416)NODE_0001705:0.00001520)NODE_0001704:0.00001326)NODE_0000925:0.00001973)NODE_0001750:0.00002045)NODE_0001748:0.00000650)NODE_0001743:-0.00000022)NODE_0001737:0.00000686,((England/MILK-956E71/2020:0.00018887,Belgium/JFA-0407396/2020:0.00005335)NODE_0001754:-0.00000019,((Peru/LIM-INS-297/2020:0.00000302,Peru/LIM-INS-130/2020:0.00000302)NODE_0001756:0.00000005,((Guadeloupe/IPG-7339/2020:0.00000536,Paraguay/WOR12903A609/2020:0.00000536)NODE_0001758:0.00000642,(England/ALDP-921D45/2020:0.00020858,(Chile/Santiago-PUC_MVL_0414/2020:0.00008469,((Chile/RM-73246/2020:0.00004505,(Chile/RM-73255/2020:0.00003584,Chile/RM-87597/2020:0.00005988)NODE_0000971:0.00000703)NODE_0000970:0.00002651,(Chile/RM-84488/2020:0.00007585,(Chile/RM-109600/2020:0.00011586,(Chile/RM-112769/2020:0.00011875,(Chile/Santiago-PUC_MVL_0313/2020:0.00000035,(Chile/RM-110966/2020:0.00009617,Chile/Santiago-PUC_MVL_0419/2020:0.00000000)NODE_0001765:0.00000691)NODE_0001764:0.00000911)NODE_0001724:0.00000586)NODE_0001719:0.00001245)NODE_0001718:0.00001320)NODE_0000964:0.00003499)NODE_0000963:0.00003427)NODE_0001759:0.00000647)NODE_0001757:0.00000004)NODE_0001755:0.00000638)NODE_0001753:0.00000687)NODE_0001736:0.00000647,(CostaRica/INC-0051/2020:0.00002476,(((England/ALDP-94CC29/2020:0.00017976,(SouthAfrica/Tygerberg_204/2020:0.00004118,SouthAfrica/Tygerberg_79/2020:0.00000184)NODE_0000896:0.00004896)NODE_0001771:0.00001993,(Peru/LIM-INS-001/2020:0.00002028,(Chile/RM-ISPCH-77/2020:0.00000000,(Chile/RM-82495/2020:0.00000000,Chile/RM-87637/2020:0.00001093)NODE_0000976:0.00012022)NODE_0000975:0.00002684)NODE_0001773:0.00001328)NODE_0001770:0.00000650,(((England/ALDP-9556D4/2020:0.00016448,England/NOTT-111083/2020:0.00008580)NODE_0001779:0.00002039,(Peru/LIM-INS-8449/2020:0.00001988,(Germany/NW-UBI-132/2020:0.00012913,Spain/CT-HUVH-93958/2020:0.00010946)NODE_0000962:0.00005031)NODE_0001780:0.00002073)NODE_0001778:0.00000674,(Peru/LIM-INS-342/2020:0.00005828,(((Peru/LIM-UPCH-0050/2020:0.00012509,Peru/LIM-INS-371/2020:0.00003766)NODE_0000974:0.00006348,(England/CAMB-7EAA5/2020:0.00001967,Guadeloupe/IPG-7346/2020:0.00000000)NODE_0001786:0.00001152)NODE_0001784:0.00000729,((Belgium/LHUB11587746/2020:0.00000493,Peru/LIM-INS-022/2020:0.00000275)NODE_0001788:0.00000097,(Peru/LIM-UPCH-0068/2020:0.00019120,((England/SHEF-C7630/2020:0.00004372,England/SHEF-C54DE/2020:0.00003279)NODE_0000922:0.00013366,(Chile/RM-110525/2020:0.00018598,((England/CAMB-817A8/2020:0.00000869,Peru/LIM-INS-8421/2020:0.00000213)NODE_0001795:0.00000742,(Peru/LIM-INS-372/2020:0.00006785,((Ecuador/USFQ-131/2020:0.00000000,Peru/LIM-INS-8431/2020:0.00012678)NODE_0001798:0.00000749,(Peru/ICA-INS-705/2020:0.00006372,(Germany/BW-UT-009/2020:0.00003524,(Peru/LIM-INS-345/2020:0.00002645,(England/CAMB-1B4037/2020:0.00003466,(England/MILK-93EBD2/2020:0.00001246,England/ALDP-5CC9A6/2020:0.00000809)NODE_0000939:0.00003313)NODE_0000938:0.00005080)NODE_0001801:0.00000880)NODE_0001800:0.00003067)NODE_0001799:0.00002246)NODE_0001797:0.00000571)NODE_0001796:0.00000728)NODE_0001794:0.00000594)NODE_0001793:0.00001325)NODE_0001791:0.00000727)NODE_0001789:0.00000050)NODE_0001787:0.00000634)NODE_0001783:0.00000013)NODE_0001782:0.00000655)NODE_0001776:0.00000583)NODE_0001769:0.00000656)NODE_0001768:0.00000677)NODE_0001733:0.00000664)NODE_0001699:0.00000023)NODE_0000874:0.00000417)NODE_0000872:0.00000587)NODE_0000832:0.00002393,(Brazil/MG-CV32/2020:0.00005362,(Brazil/DF-0001/2020:0.00000000,Switzerland/un-UHG-H1073/2020:0.00007869)NODE_0001805:0.00004487,(Brazil/MG-CV33/2020:0.00003842,(Brazil/MG-CV8/2020:0.00000945,Brazil/MG-CV16/2020:0.00001601)NODE_0001206:0.00002023)NODE_0001205:0.00001519,(Brazil/SC-UFSC-02/2020:0.00025991,Brazil/AM-FIOCRUZ-20140447AV/2020:0.00012221,Brazil/RS-FIOCRUZ-6192/2020:0.00016593,Brazil/SC-L16-CD314/2020:0.00005882,Brazil/SP-L9-CD137/2020:0.00005664,Brazil/RJ-0259/2020:0.00008942,Brazil/SP-385/2020:0.00025336,(Brazil/RS-FIOCRUZ-6184/2020:0.00009508,Brazil/RS-FIOCRUZ-6196/2020:0.00010382)NODE_0001402:0.00006210,(Brazil/RJ-INCA-C190/2020:0.00004060,Brazil/RJ-FIOCRUZ-2951/2020:0.00003841)NODE_0001405:0.00009910,(Brazil/RJ-IC0102020_158-20/2020:0.00000146,(Brazil/AP-IEC162741/2020:0.00000003,Brazil/SE-FIOCRUZ-6579/2020:0.00003718)NODE_0001336:0.00007356)NODE_0001335:0.00000709,(Argentina/PAIS-G0007/2020:0.00001757,Brazil/RJ-00447/2020:0.00007002,((Brazil/RJ-00364/2020:0.00007432,Argentina/PAIS-G0119/2020:0.00000000)NODE_0001818:0.00001560,(Brazil/BA-LACEN-141/2020:0.00014004,Brazil/SP-764/2020:0.00017283,(Brazil/PE-FIOCRUZ-IAM1264/2020:0.00003934,Brazil/AL-FIOCRUZ-33108/2020:0.00000000)NODE_0001502:0.00003076)NODE_0001500:0.00003294)NODE_0001817:0.00001945)NODE_0001499:0.00003907,(((Brazil/RJ-FIOCRUZ-2769/2020:0.00007034,Brazil/BA-65/2020:0.00004630)NODE_0001240:0.00002268,(Brazil/AP-IEC166437/2020:0.00007022,Brazil/AP-IEC168190/2020:0.00010956)NODE_0001228:0.00003154)NODE_0001785:0.00004012,((Brazil/RJ-UFRJ-57721/2020:0.00015164,Brazil/SP-279/2020:0.00000956)NODE_0001270:0.00004014,(((((Paraguay/WOR12903A616/2020:0.00003716,Brazil/SP-L12-CD28/2020:0.00000000)NODE_0001825:0.00000310,((Brazil/RJ-FIOCRUZ-2007/2020:0.00002933,Brazil/RJ-FIOCRUZ-5429/2020:0.00014081)NODE_0001231:0.00003183,(Brazil/ES-FIOCRUZ-6860/2020:0.00008085,(Brazil/RS-00086CVL/2020:0.00000889,(Brazil/RS-FIOCRUZ-6219/2020:0.00005081,(Brazil/RS-FIOCRUZ-31532/2020:0.00001618,Brazil/RS-4131CVL/2020:0.00004023)NODE_0001832:0.00007834)NODE_0001830:0.00003677)NODE_0001509:0.00004136)NODE_0001508:0.00002839)NODE_0001826:0.00001845)NODE_0001824:0.00000206,(((Brazil/SP-177/2020:0.00001153,Brazil/PA-IEC173152/2020:0.00014050)NODE_0001276:0.00002098,(Brazil/RJ-FIOCRUZ-2197/2020:0.00004855,(Brazil/GO-FIOCRUZ-13919/2020:0.00000000,Brazil/GO-FIOCRUZ-13742/2020:0.00001530)NODE_0001838:0.00014036)NODE_0001320:0.00001457)NODE_0001835:0.00000926,((Brazil/RJ-FIOCRUZ-1798/2020:0.00001259,(Brazil/RS-FIOCRUZ-6189/2020:0.00007014,Brazil/RS-13321/2020:0.00010074)NODE_0001366:0.00001677)NODE_0001365:0.00002706,((Brazil/RJ-UFRJ-58110/2020:0.00009840,Brazil/RJ-FIOCRUZ-4368/2020:0.00008091)NODE_0001454:0.00004291,(Brazil/AC-IEC168036/2020:0.00008965,Brazil/AC-FIOCRUZ-34732/2020:0.00003282)NODE_0001261:0.00003417)NODE_0001843:0.00001418)NODE_0001840:0.00000869)NODE_0001834:0.00001803)NODE_0001823:0.00000674,(((Brazil/SP-318/2020:0.00006783,Brazil/SP-721/2020:0.00019679)NODE_0001369:0.00003408,(Brazil/RJ-00331/2020:0.00006376,(Brazil/RJ-FIOCRUZ-5890-A1/2020:0.00012713,Brazil/RJ-INCA-C182/2020:0.00004189)NODE_0001850:0.00002624)NODE_0001289:0.00002941)NODE_0001847:0.00002134,((Brazil/RJ-0253/2020:0.00004502,((Brazil/PR-FIOCRUZ-11021-TG-119/2020:0.00014791,(Brazil/PR-IPEC-079/2020:0.00015642,(Brazil/PR-IPEC-110/2020:0.00013837,(Brazil/PR-IPEC-053/2020:0.00011593,(Brazil/PR-FIOCRUZ-10623/2020:0.00006804,((Brazil/PR-IPEC-117/2020:0.00005490,Brazil/PR-FIOCRUZ-10600-TG-110/2020:0.00000463)NODE_0001551:0.00005206,((Brazil/PR-IPEC-108/2020:0.00001618,Brazil/PR-IPEC-114/2020:0.00001837)NODE_0001554:0.00006931,(Brazil/PR-FIOCRUZ-9974-TG-179/2020:0.00003287,(Brazil/PR-FIOCRUZ-10582/2020:0.00001763,(Brazil/PR-FIOCRUZ-9967-TG-178/2020:0.00000913,(Brazil/PR-FIOCRUZ-10582-TG-109/2020:0.00000000,Brazil/PR-FIOCRUZ-9967/2020:0.00000219)NODE_0001867:0.00000694)NODE_0001865:0.00001070)NODE_0001863:0.00001523)NODE_0001861:0.00000891)NODE_0001859:0.00001054)NODE_0001857:0.00001135)NODE_0001856:0.00001073)NODE_0001855:0.00001588)NODE_0001854:0.00001586)NODE_0001828:0.00002428)NODE_0001827:0.00004824,(Brazil/RJ-FIOCRUZ-818/2020:0.00001155,(Brazil/PR-FIOCRUZ-33320/2020:0.00000000,((Brazil/RJ-FIOCRUZ-6450/2020:0.00009561,(Brazil/RJ-FIOCRUZ-6360/2020:0.00007434,(Brazil/RJ-FIOCRUZ-7451/2020:0.00002711,Brazil/RJ-FIOCRUZ-7236/2020:0.00001618)NODE_0001565:0.00007783)NODE_0001872:0.00001908)NODE_0001871:0.00008144,((Brazil/PR-FIOCRUZ-9811/2020:0.00004395,(Brazil/PR-FIOCRUZ-11227-TG-129/2020:0.00000000,Brazil/PR-FIOCRUZ-11227/2020:0.00000000)NODE_0001876:0.00006143)NODE_0001569:0.00005883,((Brazil/PR-FIOCRUZ-11200-TG-125/2020:0.00004027,(Brazil/PR-FIOCRUZ-9952-TG-177/2020:0.00000270,Brazil/PR-FIOCRUZ-9952/2020:0.00000270)NODE_0001880:0.00003320)NODE_0001572:0.00004693,((Brazil/PR-FIOCRUZ-11065-TG-121/2020:0.00005744,(Brazil/PR-FIOCRUZ-10994/2020:0.00000000,Brazil/PR-FIOCRUZ-10994-TG-118/2020:0.00000000)NODE_0001576:0.00005744)NODE_0001858:0.00002216,((Brazil/PR-FIOCRUZ-10956/2020:0.00000000,Brazil/PR-FIOCRUZ-10956-TG-117/2020:0.00000000)NODE_0001578:0.00005288,(Brazil/PR-FIOCRUZ-11022/2020:0.00002656,Brazil/PR-FIOCRUZ-10285/2020:0.00003530,(Brazil/PR-FIOCRUZ-10283/2020:0.00001311,Brazil/PR-FIOCRUZ-11212/2020:0.00000000)NODE_0001884:0.00002219)NODE_0001579:0.00003288)NODE_0001577:0.00002453)NODE_0001853:0.00001416)NODE_0001571:0.00002651)NODE_0001568:0.00004149)NODE_0001870:0.00000000)NODE_0001563:0.00001593)NODE_0001562:0.00001410)NODE_0001548:0.00000624)NODE_0001852:0.00000166,((((Brazil/RJ-INCA-C79/2020:0.00006423,Brazil/RJ-00444/2020:0.00002926)NODE_0001889:0.00001506,(Brazil/RJ-Rio-NS2/2020:0.00019706,(FrenchGuiana/IPP8880/2020:0.00000000,FrenchGuiana/IPP8886/2020:0.00008306)NODE_0001371:0.00010963)NODE_0001890:0.00001775)NODE_0001887:0.00001106,((Brazil/BA-L17-CD359/2020:0.00002427,Brazil/MA-L17-CD363/2020:0.00002427)NODE_0001893:0.00000806,((Brazil/RJ-UFRJ-IBEX_57722/2020:0.00007696,Brazil/RJ-UFRJ-2517/2020:0.00008133)NODE_0001312:0.00007401,(Brazil/SP-827/2020:0.00000000,Brazil/RS-19402/2020:0.00019016)NODE_0001253:0.00000889)NODE_0001894:0.00000595)NODE_0001892:0.00000556)NODE_0001886:0.00000757,((((Brazil/PA-IEC161548/2020:0.00000219,Brazil/MS-1324/2020:0.00000000)NODE_0001903:0.00000630,(Brazil/RS-UFCSPA_LACEN-1746/2020:0.00000000,Chile/Santiago-PUC_MVL_0015/2020:0.00000000)NODE_0001904:0.00000630)NODE_0001900:0.00000507,((Brazil/RJ-00360/2020:0.00009028,(Brazil/RJ-00361/2020:0.00003524,(Brazil/RS-0288CVL/2020:0.00002646,Brazil/RS-0529CVL/2020:0.00004831,(Brazil/RS-0337CVL/2020:0.00000461,(Brazil/RS-0395CVL/2020:0.00000401,(Brazil/RS-0471CVL/2020:0.00000000,Brazil/RS-0805CVL/2020:0.00001967)NODE_0001912:0.00001494)NODE_0001910:0.00000497)NODE_0001396:0.00002403)NODE_0001394:0.00002190)NODE_0001393:0.00004412)NODE_0001906:0.00001642,((Brazil/RJ-FIOCRUZ-2938/2020:0.00007548,Brazil/RJ-00322/2020:0.00008641)NODE_0001914:0.00001467,(((Brazil/RJ-FIOCRUZ-1158/2020:0.00000219,Brazil/MS-1323/2020:0.00000000)NODE_0001919:0.00000555,(Brazil/RJ-FIOCRUZ-1119/2020:0.00000000,Brazil/SP-636/2020:0.00000000)NODE_0001920:0.00000555)NODE_0001918:0.00000654,((Brazil/RJ-0249/2020:0.00000000,Brazil/SP-HIAE-ID03/2020:0.00000000)NODE_0001923:0.00000555,(Brazil/RJ-FIOCRUZ-2669/2020:0.00002843,Brazil/RS-CEVS-18256/2020:0.00014209)NODE_0001924:0.00004270)NODE_0001922:0.00000654)NODE_0001917:0.00000155)NODE_0001913:0.00000563)NODE_0001905:0.00000521)NODE_0001899:0.00000153,(((Brazil/ES-FIOCRUZ-6852/2020:0.00008324,(((Brazil/SP-341/2020:0.00010499,Brazil/RJ-00324/2020:0.00001755)NODE_0001932:0.00001531,(Brazil/SE-FIOCRUZ-6602/2020:0.00001345,Brazil/RJ-00455/2020:0.00010525)NODE_0001933:0.00001505)NODE_0001931:0.00001437,((Brazil/SC-UFSC-40/2020:0.00013195,Brazil/SP-L22-CAMPI215/2020:0.00012102)NODE_0001935:0.00002705,((Chile/Santiago-PUC_MVL_0450/2020:0.00002158,(Chile/Santiago-PUC_MVL_0387/2020:0.00000000,Chile/Santiago-PUC_MVL_0386/2020:0.00000000)NODE_0001498:0.00001939)NODE_0001497:0.00003490,(Brazil/RS-3112CVL/2020:0.00010705,(Brazil/MS-1299/2020:0.00000000,Brazil/MS-2026R1/2020:0.00001749)NODE_0001424:0.00003055)NODE_0001423:0.00003467)NODE_0001938:0.00001509)NODE_0001934:0.00002158)NODE_0001930:0.00001196)NODE_0001929:0.00001484,(Brazil/RJ-FIOCRUZ-2847/2020:0.00007224,(Chile/RM-82489/2020:0.00009934,Chile/RM-84496/2020:0.00010372,Chile/RM-CMM-EDB244K/2020:0.00013869,(Chile/Santiago-AAS3062/2020:0.00001156,Chile/Santiago-ASC3794/2020:0.00001156)NODE_0001493:0.00002877,(Chile/RM-73253/2020:0.00007245,(Chile/RM-110881/2020:0.00014035,(Chile/RM-112773/2020:0.00013794,(Chile/RM-110983/2020:0.00012379,(Chile/RM-110750/2020:0.00011869,(Chile/RM-73219/2020:0.00004005,(Chile/RM-110918/2020:0.00011056,(Chile/RM-83553/2020:0.00004599,(Chile/Santiago-PUC_MVL_0430/2020:0.00000219,Chile/Puerto_Montt-PUC_MVL_0353/2020:0.00000000)NODE_0001958:0.00000446)NODE_0001957:0.00000555)NODE_0001955:0.00000600)NODE_0001953:0.00000432)NODE_0001951:0.00000510)NODE_0001950:0.00000760)NODE_0001947:0.00000678)NODE_0001946:0.00000641)NODE_0001939:0.00001378)NODE_0001480:0.00004066)NODE_0001943:0.00001491)NODE_0001928:0.00000799,((Brazil/SP-L1-CAMPI16/2020:0.00002849,Brazil/RJ-INCA-I34/2020:0.00008532)NODE_0001960:0.00002047,(((Brazil/BA-25/2020:0.00000000,Brazil/DF-FIOCRUZ-862/2020:0.00000000)NODE_0001964:0.00000698,(Brazil/SP-L8-CD101/2020:0.00000000,Uruguay/UY-NYUMC857/2020:0.00000000)NODE_0001965:0.00000698)NODE_0001962:0.00000215,((Chile/RM-72851/2020:0.00011024,Brazil/RJ-FIOCRUZ-4365A1/2020:0.00011243)NODE_0001967:0.00002364,((Brazil/RO-07/2020:0.00004809,Brazil/RJ-INCA-I35/2020:0.00004591)NODE_0001969:0.00004620,((Brazil/SP-L18-CD292/2020:0.00000000,Brazil/MA-L19-CD405/2020:0.00000656)NODE_0001973:0.00000987,((Brazil/MG-0219/2020:0.00000656,Brazil/RS-L17-CD370/2020:0.00000000)NODE_0001975:0.00000727,((Chile/Santiago-PUC_MVL_0159/2020:0.00000000,Brazil/RJ-FIOCRUZ-1466/2020:0.00000000)NODE_0001978:0.00001800,((Brazil/RJ-00524/2020:0.00010273,Brazil/BA-L29-CD747/2020:0.00000000)NODE_0001980:0.00002664,((Brazil/RJ-FIOCRUZ-2072/2020:0.00000000,Brazil/RJ-INCA-C82/2020:0.00001749)NODE_0001982:0.00001975,(((Brazil/GO-FIOCRUZ-13743/2020:0.00003530,Brazil/GO-FIOCRUZ-13744/2020:0.00003530)NODE_0001468:0.00006497,(Brazil/SC-FIOCRUZ-33796/2020:0.00005734,Brazil/SC-FIOCRUZ-33800/2020:0.00000270)NODE_0001280:0.00006479)NODE_0001985:0.00002161,(((Brazil/RJ-FIOCRUZ-7346/2020:0.00002427,Brazil/RJ-FIOCRUZ-7350/2020:0.00002427)NODE_0001334:0.00012846,(Brazil/RJ-INCA-C63/2020:0.00000000,Brazil/RJ-00339/2020:0.00000000)NODE_0001993:0.00001065)NODE_0001989:0.00000887,((Brazil/AP-IEC164920/2020:0.00000000,Brazil/RJ-UFRJ-32317/2020:0.00001530)NODE_0001997:0.00001399,(Brazil/MA-IEC166966/2020:0.00005055,((Brazil/RJ-INCA-IC750/2020:0.00002867,Brazil/RJ-INCA-IC999/2020:0.00004615)NODE_0001416:0.00005110,((Brazil/RJ-00346/2020:0.00000874,Brazil/RJ-INCA-I43/2020:0.00000000)NODE_0002004:0.00000915,((Brazil/RJ-FIOCRUZ-7494/2020:0.00009179,Brazil/PE-UFPE006/2020:0.00008086)NODE_0002006:0.00003387,(Brazil/RS-9881/2020:0.00002644,(Chile/RM-87130/2020:0.00000000,Brazil/SP-600/2020:0.00006120)NODE_0002008:0.00003081)NODE_0002007:0.00003364)NODE_0002005:0.00000809)NODE_0002003:0.00000941)NODE_0001999:0.00001232)NODE_0001998:0.00000716)NODE_0001994:0.00000772)NODE_0001988:0.00000618)NODE_0001983:0.00000716)NODE_0001981:0.00001126)NODE_0001979:0.00000885)NODE_0001977:0.00000239)NODE_0001974:0.00000478)NODE_0001970:0.00000573)NODE_0001968:0.00000681)NODE_0001966:0.00000202)NODE_0001961:0.00000486)NODE_0001959:0.00000247)NODE_0001925:0.00000519)NODE_0001897:0.00000633)NODE_0001885:0.00000122)NODE_0001851:0.00000663)NODE_0001846:0.00000668)NODE_0001822:0.00000033,((((Brazil/RN_IMT_2.03/2020:0.00008767,Brazil/MG-LBIb1834/2020:0.00018821)NODE_0001274:0.00004376,(Brazil/SP-L12-CD202/2020:0.00000000,((FrenchGuiana/IPP8878/2020:0.00002186,FrenchGuiana/IPP8877/2020:0.00000000)NODE_0001354:0.00002038,(FrenchGuiana/IPP8882/2020:0.00004870,FrenchGuiana/IPP8879/2020:0.00000279)NODE_0002016:0.00004600)NODE_0001353:0.00006268)NODE_0001352:0.00001339)NODE_0002011:0.00000660,((Brazil/AM-0203/2020:0.00003721,Brazil/PA-0237/2020:0.00003939)NODE_0002018:0.00001350,(((Brazil/PR-FIOCRUZ-33306/2020:0.00000793,((Argentina/PAIS-A0323/2020:0.00001580,Argentina/PAIS-A0313/2020:0.00005514)NODE_0001360:0.00006849,(Brazil/RJ-FIOCRUZ-6068/2020:0.00010803,Brazil/SP-705/2020:0.00015175)NODE_0002012:0.00005057)NODE_0001358:0.00002201)NODE_0002023:0.00000646,((Brazil/SP-838/2020:0.00006835,Brazil/MA-L19-CD407/2020:0.00001589)NODE_0002027:0.00001340,(Brazil/SP-137/2020:0.00001451,(Brazil/RJ-INCA-C72/2020:0.00002866,Brazil/RJ-INCA-C46/2020:0.00001991)NODE_0001412:0.00003613)NODE_0002028:0.00001259)NODE_0002026:0.00000696)NODE_0002021:0.00000386,(((Paraguay/WOR12903A643/2020:0.00017916,Brazil/RJ-00456/2020:0.00013981)NODE_0002032:0.00001513,(Brazil/AC-FIOCRUZ-34772/2020:0.00013246,(Brazil/RJ-FIOCRUZ-1927/2020:0.00002186,Brazil/SP-L22-CD475/2020:0.00000000)NODE_0001349:0.00001661)NODE_0002033:0.00000718)NODE_0002031:0.00000721,((Brazil/SP-L17-CD357/2020:0.00001162,(Brazil/RS-1033CVL/2020:0.00007214,(Brazil/RS-0989CVL/2020:0.00003063,Brazil/RS-1103CVL/2020:0.00003718)NODE_0001420:0.00003714)NODE_0001419:0.00006844)NODE_0002036:0.00000859,((Brazil/RJ-00310/2020:0.00009421,Brazil/SP-L25-CD648/2020:0.00002427)NODE_0002040:0.00001249,((Brazil/BA-01/2020:0.00002008,FrenchGuiana/IPP8881/2020:0.00008347)NODE_0001241:0.00004051,(Argentina/PAIS-A0026/2020:0.00003749,Argentina/INEI012797/2020:0.00010306,((Argentina/PAIS-B0009/2020:0.00005498,Argentina/PAIS-B0001/2020:0.00002001)NODE_0002047:0.00008283,(Argentina/PAIS-B0006/2020:0.00010079,Argentina/Heritas_HG001/2020:0.00000462,Argentina/PAIS-A0058/2020:0.00002648)NODE_0001526:0.00001953)NODE_0001524:0.00002209,(Argentina/PAIS-A0162/2020:0.00007309,(Argentina/INEI013400/2020:0.00005483,Bolivia/SAN-UPCH-1068/2020:0.00011603,Argentina/INEI011800/2020:0.00003297,(Argentina/PAIS-A0144/2020:0.00002416,(Argentina/INEI019568/2020:0.00008588,(Argentina/PAIS-A0435/2020:0.00008025,(Argentina/INEI023720/2020:0.00004556,(Argentina/INEI023371/2020:0.00002623,Argentina/INEI018812/2020:0.00000000)NODE_0002044:0.00001278)NODE_0001541:0.00004562)NODE_0002042:0.00002093)NODE_0002038:0.00001041)NODE_0002037:0.00001755)NODE_0001535:0.00002482)NODE_0001534:0.00002997,((Argentina/PAIS-G0073/2020:0.00002008,Argentina/PAIS-G0072/2020:0.00001571)NODE_0001523:0.00013693,(Argentina/INEI040154/2020:0.00014670,(Argentina/PAIS-B0013/2020:0.00013093,(Argentina/PAIS-A0090/2020:0.00003751,(Argentina/PAIS-A0124/2020:0.00004210,(Argentina/PAIS-A0157/2020:0.00004594,((Argentina/PAIS-E0026/2020:0.00008353,Argentina/INEI013809/2020:0.00000921)NODE_0001532:0.00004315,(Argentina/INEI017138/2020:0.00008096,(Argentina/PAIS-A0074/2020:0.00000000,(Argentina/PAIS-A0174/2020:0.00001564,(Argentina/INEI013198/2020:0.00000051,Argentina/INEI013441/2020:0.00000270)NODE_0002064:0.00001732)NODE_0002063:0.00001715)NODE_0002062:0.00000446)NODE_0002061:0.00000638)NODE_0002059:0.00000669)NODE_0002058:0.00000709)NODE_0002057:0.00000634)NODE_0002055:0.00000817)NODE_0002054:0.00000703)NODE_0002052:0.00001250)NODE_0002045:0.00001381)NODE_0001513:0.00000780)NODE_0002041:0.00000677)NODE_0002039:0.00000750)NODE_0002035:0.00000642)NODE_0002030:0.00000911)NODE_0002019:0.00001060)NODE_0002017:0.00000644)NODE_0002010:0.00000722,(((Brazil/SP-L7-CD67/2020:0.00000959,(Brazil/SP-213/2020:0.00005276,Brazil/MG-L45-CD1172/2020:0.00010740)NODE_0001374:0.00003333)NODE_0002067:0.00001090,((((Brazil/BA-18/2020:0.00000000,Brazil/SP-624/2020:0.00000000)NODE_0002075:0.00000465,(Brazil/AC-IEC162577/2020:0.00000000,Brazil/RJ-00338/2020:0.00010273)NODE_0002076:0.00000465)NODE_0002072:0.00000449,(((Brazil/PR-FIOCRUZ-11633/2020:0.00001752,Brazil/RJ-00532/2020:0.00013774)NODE_0002080:0.00001260,(Brazil/GO-FIOCRUZ-13916/2020:0.00019676,Brazil/RJ-FIOCRUZ-1702/2020:0.00001752)NODE_0002081:0.00001260)NODE_0002079:0.00001492,((Brazil/SP-L33-CD841/2020:0.00002439,(Brazil/ES-L45-CD1160/2020:0.00005106,Brazil/ES-L46-CD1177/2020:0.00004669)NODE_0001309:0.00004983)NODE_0002083:0.00001949,(Brazil/RJ-FIOCRUZ-5430/2020:0.00013086,(Brazil/RO-08/2020:0.00009537,(Brazil/RO-01/2020:0.00000890,Brazil/RO-03/2020:0.00000890)NODE_0001409:0.00003182)NODE_0001408:0.00003987)NODE_0002086:0.00002012)NODE_0002082:0.00001646)NODE_0002078:0.00001001)NODE_0002070:0.00000799,((Brazil/SP-144/2020:0.00001153,Brazil/PB-FIOCRUZ-16546/2020:0.00004432)NODE_0002090:0.00000614,(((Brazil/AM-FIOCRUZ-20891135AS/2020:0.00001752,Brazil/AM-FIOCRUZ-20891120MA/2020:0.00001752)NODE_0001346:0.00011603,(Brazil/RS-1677CVL/2020:0.00006151,Brazil/RS-2088CVL/2020:0.00006807,(Brazil/RS-FIOCRUZ-34190/2020:0.00002913,(Brazil/RS-3204CVL/2020:0.00001544,Brazil/RS-4413CVL/2020:0.00003074)NODE_0001547:0.00004429)NODE_0002087:0.00003019)NODE_0001544:0.00010264)NODE_0002092:0.00002115,(((Brazil/RJ-INCA-C44/2020:0.00003987,Brazil/SP-L26-CD559/2020:0.00004643)NODE_0002098:0.00001953,((Brazil/MA-IEC162157/2020:0.00000000,Brazil/SP-L14-CD243/2020:0.00000656)NODE_0002100:0.00000238,(Brazil/PE-UFPE016/2020:0.00015551,Brazil/RJ-00304/2020:0.00007900)NODE_0002101:0.00005234)NODE_0002099:0.00000456)NODE_0002097:0.00000356,((Brazil/GO-FIOCRUZ-13913/2020:0.00015542,(Brazil/PR-FIOCRUZ-11637-TG-137/2020:0.00003067,(Uruguay/TYT-M70/2020:0.00007103,(Uruguay/TYT-M69/2020:0.00003949,(Uruguay/TYT-M67/2020:0.00002697,(Uruguay/TYT-M94/2020:0.00002427,(Uruguay/TYT-M64/2020:0.00000000,Uruguay/TYT-M87/2020:0.00000656)NODE_0002106:0.00001334)NODE_0002105:0.00001363)NODE_0002104:0.00001252)NODE_0001462:0.00003154)NODE_0001461:0.00006456)NODE_0001460:0.00004388)NODE_0002103:0.00001777,((Brazil/BA-06/2020:0.00002416,(Brazil/BA-99/2020:0.00000000,Brazil/BA-67/2020:0.00000656)NODE_0002109:0.00001542)NODE_0001378:0.00003605,(Brazil/RS-CEVS-16150/2020:0.00011243,Brazil/RS-FIOCRUZ-6179/2020:0.00004904,(Brazil/RS-2648CVL/2020:0.00012400,(Brazil/RS-FIOCRUZ-6197/2020:0.00002843,(Brazil/RS-FIOCRUZ-6187/2020:0.00000000,(Brazil/RS-11569/2020:0.00004850,Brazil/RS-2836CVL/2020:0.00005068,Brazil/RS-2374CVL/2020:0.00004631)NODE_0001387:0.00003675)NODE_0002119:0.00001968)NODE_0002116:0.00001689)NODE_0002113:0.00001903)NODE_0001385:0.00003084)NODE_0002107:0.00001681)NODE_0002102:0.00000780)NODE_0002096:0.00000649)NODE_0002091:0.00000505)NODE_0002089:0.00000820)NODE_0002069:0.00000117)NODE_0002066:0.00000644,(((Brazil/RS-FIOCRUZ-6169/2020:0.00000000,(Brazil/RJ-INCA-I54/2020:0.00006027,Brazil/MG-LBIb0013/2020:0.00012365)NODE_0001458:0.00005777)NODE_0002123:0.00000460,((Brazil/RN-IEC-162277/2020:0.00000000,Chile/RM-CMM-23741/2020:0.00000000)NODE_0002126:0.00000684,((Brazil/GO-FIOCRUZ-13910/2020:0.00016895,Brazil/RJ-00349/2020:0.00003780)NODE_0002128:0.00001555,(Brazil/MA-IEC166716/2020:0.00007936,Paraguay/WOR12903A607/2020:0.00011870)NODE_0002130:0.00001553)NODE_0002127:0.00002562)NODE_0002125:0.00000213)NODE_0002122:0.00000642,((((Brazil/RJ-FIOCRUZ-1574/2020:0.00001586,Brazil/MA-L19-CD403/2020:0.00001586)NODE_0002135:0.00000600,((Brazil/RJ-00355/2020:0.00002842,Brazil/RJ-00315/2020:0.00000000)NODE_0001305:0.00006373,(Brazil/PA-IEC173031/2020:0.00001153,Brazil/PA-IEC173153/2020:0.00010771,Brazil/PA-IEC173146/2020:0.00011864)NODE_0001316:0.00003471)NODE_0002136:0.00000623)NODE_0002134:0.00001483,((Canada/ON-UHTC_0215/2020:0.00019479,(Argentina/PAIS-A0314/2020:0.00004250,(Argentina/PAIS-A0305/2020:0.00001777,Argentina/PAIS-A0307/2020:0.00001777)NODE_0001342:0.00002473)NODE_0001341:0.00008234)NODE_0002142:0.00001197,(Brazil/RJ-00448/2020:0.00005065,(Brazil/RS-FIOCRUZ-6177/2020:0.00006339,(Brazil/RS-0235CVL/2020:0.00002894,Brazil/RS-0313CVL/2020:0.00003987)NODE_0002149:0.00002134,(Brazil/RS-FIOCRUZ-6203/2020:0.00003927,(Brazil/RS-FIOCRUZ-6208/2020:0.00003281,(Uruguay/RIV-M15/2020:0.00001348,Uruguay/RIV-M9/2020:0.00001348,((Uruguay/UY-651/2020:0.00000000,Uruguay/UY-652/2020:0.00000000)NODE_0002153:0.00001440,(Uruguay/UY-650/2020:0.00000000,Uruguay/UY-957/2020:0.00000000)NODE_0002154:0.00001440)NODE_0002152:0.00000783)NODE_0001475:0.00002369)NODE_0002143:0.00001739)NODE_0001473:0.00004161)NODE_0001470:0.00002224)NODE_0002147:0.00000966)NODE_0002140:0.00001573)NODE_0002133:0.00001331,(((Brazil/RJ-FIOCRUZ-912/2020:0.00001583,Brazil/BA-22/2020:0.00001364)NODE_0002157:0.00000880,(Brazil/SP-960/2020:0.00010640,(FrenchGuiana/IPP8883/2020:0.00002867,FrenchGuiana/IPP8885/2020:0.00006146)NODE_0001364:0.00011926)NODE_0002158:0.00001441)NODE_0002156:0.00000919,((Argentina/PAIS-G0013/2020:0.00002498,Paraguay/WOR12903A628/2020:0.00016924)NODE_0002162:0.00000781,(Brazil/MG-LBIb1367/2020:0.00021065,(Chile/RM-222868/2020:0.00004411,Chile/RM-Mayo-0572/2020:0.00003100,((Chile/RM-112763/2020:0.00005504,Chile/RM-112760/2020:0.00005504)NODE_0001441:0.00015745,(Chile/Santiago-PUC_MVL_0429/2020:0.00010604,(Chile/RM-CMM-LRF3924/2020:0.00013619,(Chile/RM-86474/2020:0.00014263,(Chile/Santiago-LRC4163/2020:0.00009216,(Chile/RM-72817/2020:0.00011161,(Chile/Santiago-CPR2424/2020:0.00005154,((Chile/RM-109587/2020:0.00012459,Chile/Santiago-ANS6590/2020:0.00000000)NODE_0001447:0.00004659,(Chile/RM-86086/2020:0.00011745,(Chile/Santiago-CGP014K/2020:0.00005091,((Chile/Santiago-PUC_MVL_0388/2020:0.00001767,Chile/Santiago-PUC_MVL_0484/2020:0.00002205)NODE_0001433:0.00004573,(Chile/Santiago-SSO4546/2020:0.00004886,((Chile/RM-109567/2020:0.00011585,(Chile/Santiago-PUC_MVL_0322/2020:0.00000000,Chile/RM-108996/2020:0.00009617)NODE_0002180:0.00001749)NODE_0001428:0.00002738,(Chile/Santiago-PUC_MVL_0366/2020:0.00004631,(Chile/RM-109139/2020:0.00013621,(Chile/RM-82462/2020:0.00007881,(Chile/Santiago-AMC0337/2020:0.00000541,(Chile/Santiago-CDV2422/2020:0.00000277,(Chile/RM-CMM-0166M/2020:0.00000000,(Chile/RM-CMM-0069M/2020:0.00000000,Chile/Santiago-PUC_MVL_0380/2020:0.00002404)NODE_0002191:0.00000656)NODE_0002190:0.00000277)NODE_0002189:0.00000264)NODE_0002188:0.00000345)NODE_0002187:0.00000276)NODE_0002186:0.00000409)NODE_0002184:0.00000292)NODE_0002182:0.00000837)NODE_0002181:0.00000580)NODE_0002179:0.00000499)NODE_0002178:0.00000533)NODE_0002175:0.00000346)NODE_0002173:0.00000495)NODE_0002172:0.00000761)NODE_0002171:0.00000241)NODE_0002169:0.00000457)NODE_0002168:0.00000230)NODE_0002167:0.00000482)NODE_0002166:0.00000591)NODE_0002159:0.00000211)NODE_0001425:0.00000698)NODE_0002163:0.00000575)NODE_0002161:0.00000321)NODE_0002155:0.00000964)NODE_0002131:0.00000692)NODE_0002121:0.00000061)NODE_0002065:0.00000684)NODE_0002009:0.00000032)NODE_0001821:0.00000687)NODE_0001792:0.00000693)NODE_0001775:0.00000000)NODE_0001208:0.00001010)NODE_0001202:0.00000782,(((((Nigeria/AK-CV314/2020:0.00020762,Canada/Qc-CHUM-2009903631A/2020:0.00002839)NODE_0001790:0.00001927,(Ireland/CN-NVRL-MPB31744/2020:0.00004225,(England/ALDP-95ADBC/2020:0.00000000,England/ALDP-5A4C23/2020:0.00000000)NODE_0001603:0.00017559)NODE_0001602:0.00002071)NODE_0002208:0.00002063,((Chile/RM-CMM-05426/2020:0.00000000,Chile/RM-83539/2020:0.00006557)NODE_0000145:0.00008933,((Chile/RM-111216/2020:0.00011476,Chile/RM-110804/2020:0.00011476)NODE_0000147:0.00008395,(Chile/Santiago-PUC_MVL_0487/2020:0.00009900,Chile/RM-Mayo-0566/2020:0.00001376)NODE_0000148:0.00000790)NODE_0000146:0.00001303)NODE_0000144:0.00002705)NODE_0002206:0.00003433,(((Kazakhstan/KZY-CSP-9206_S54/2020:0.00020613,USA/AZ-TG668358/2020:0.00011214)NODE_0000102:0.00003552,(Iran/GRC-10356/2020:0.00020247,England/ALDP-5C94A8/2020:0.00021122,(NorthernIreland/NIRE-FC5F9/2020:0.00005683,USA/AZ-TGEN-TG268350/2020:0.00000000)NODE_0000107:0.00000575)NODE_0000105:0.00001513)NODE_0002223:0.00001417,((Brazil/RS-FIOCRUZ-2549/2020:0.00000998,Colombia/GUR-06575/2020:0.00009523)NODE_0001731:0.00002134,(USA/WA-UW-4228/2020:0.00002445,England/CAMB-8308D/2020:0.00005287,(England/CAMB-1B20DF/2020:0.00010538,Brazil/PE-UFPE060/2020:0.00014254)NODE_0000510:0.00002181)NODE_0000508:0.00002654)NODE_0002227:0.00001467)NODE_0002222:0.00001948)NODE_0002202:0.00000667,(((Colombia/GUR-02933/2020:0.00004598,Australia/NSW631/2020:0.00015527)NODE_0001033:0.00004438,(Belgium/MBLG61807/2020:0.00000889,(SouthAfrica/Tygerberg_236/2020:0.00004604,SouthAfrica/NHLS-UCT-GP-5256/2020:0.00003074)NODE_0000376:0.00004809)NODE_0000375:0.00003338)NODE_0000373:0.00002550,(((England/BRIS-1854512/2020:0.00000000,(Switzerland/GE-ETHZ-100188/2020:0.00000000,Chile/RM-ISPCH-38/2020:0.00000219)NODE_0002196:0.00003279)NODE_0002195:0.00000503,(((Peru/LIM-INS-006/2020:0.00000683,(Scotland/CVR2639/2020:0.00006182,(England/BRIS-125CC4/2020:0.00000000,(England/ALDP-950DE3/2020:0.00003101,England/MILK-4B3378/2020:0.00000260,(England/ALDP-92BD2D/2020:0.00001749,England/ALDP-9511E6/2020:0.00000000)NODE_0002203:0.00002446)NODE_0000156:0.00014166)NODE_0000155:0.00002248)NODE_0000154:0.00002589)NODE_0002199:0.00000672,((England/SHEF-C623D/2020:0.00010072,Russia/StPetersburg-RII15518S/2020:0.00010946)NODE_0001616:0.00003924,(Peru/LIM-INS-319/2020:0.00000312,Peru/LIM-INS-161/2020:0.00000749,(Oman/1099675/2020:0.00019489,Oman/RESP-20-B-2964/2020:0.00005281,(Oman/RESP-20-B-16239/2020:0.00004878,Oman/RESP-20-B-16254/2020:0.00004878)NODE_0000675:0.00006524)NODE_0000673:0.00003555,(Peru/LOR-INS-752/2020:0.00008472,((Peru/LIM-INS-8465/2020:0.00002414,(England/ALDP-94F691/2020:0.00006607,England/ALDP-91D720/2020:0.00007700)NODE_0000680:0.00006299)NODE_0002212:0.00003903,((England/ALDP-954523/2020:0.00002686,England/ALDP-4A635A/2020:0.00001812)NODE_0000686:0.00007287,(England/ALDP-94F38B/2020:0.00009517,(England/MILK-93C873/2020:0.00008102,(England/ALDP-94A4E7/2020:0.00004593,(England/ALDP-9537C4/2020:0.00000000,England/ALDP-704CF2/2020:0.00004809)NODE_0000682:0.00003937)NODE_0002270:0.00001323)NODE_0002269:0.00001633)NODE_0002267:0.00001987)NODE_0000681:0.00005743)NODE_0002211:0.00001718)NODE_0002210:0.00002332)NODE_0000671:0.00001443)NODE_0002205:0.00000693)NODE_0002198:0.00001312,((((NewZealand/20VR3482/2020:0.00001749,Bolivia/26946/2020:0.00009399)NODE_0001626:0.00002394,(UnitedArabEmirates/0452/2020:0.00011615,Wales/PHWC-2772C/2020:0.00001342,Sweden/20VPC523928/2020:0.00018173,(Nicaragua/MAN-10432/2020:0.00007740,Nicaragua/MAN-4913_01_SR2/2020:0.00008396)NODE_0000646:0.00010432)NODE_0000645:0.00002363)NODE_0002221:0.00001564,((Brazil/PE-FIOCRUZ-IAM273/2020:0.00002848,USA/IL-NM-1385/2020:0.00020553)NODE_0001735:0.00003210,(Portugal/PT0887/2020:0.00000463,(USA/VA-DCLS-0306/2020:0.00011610,Japan/PG-1575/2020:0.00006364,Uruguay/UY-NYUMC877/2020:0.00005927)NODE_0000413:0.00001967,((England/ALDP-952B23/2020:0.00015886,Belgium/rega-0422588/2020:0.00003864)NODE_0000418:0.00003573,((England/NOTT-1116AF/2020:0.00000054,England/ALDP-94FC62/2020:0.00005737)NODE_0000420:0.00011832,(Ecuador/EC-R-65804/2020:0.00019046,((England/ALDP-95A8BB/2020:0.00012582,(SouthAfrica/Tygerberg_278/2020:0.00003507,(USA/CA-IGI-0253/2020:0.00012504,(Africa/Johannesburg-3037/2020:0.00009184,England/ALDP-4A6E86/2020:0.00005905)NODE_0002242:0.00001790)NODE_0002241:0.00002369)NODE_0002240:0.00001425)NODE_0002239:0.00001721,((Argentina/PAIS-A0228/2020:0.00003553,Argentina/PAIS-A0324/2020:0.00001586)NODE_0000424:0.00003133,(Argentina/PAIS-F0006/2020:0.00004993,(Argentina/PAIS-F0011/2020:0.00005933,Argentina/PAIS-F0002/2020:0.00001124,(Argentina/PAIS-F0030/2020:0.00006356,(Argentina/PAIS-F0020/2020:0.00001530,Argentina/PAIS-F0009/2020:0.00000000)NODE_0002302:0.00001984)NODE_0000428:0.00002856)NODE_0000426:0.00003650)NODE_0000425:0.00002787)NODE_0000423:0.00002371)NODE_0002237:0.00002119)NODE_0002236:0.00000709)NODE_0002234:0.00001672)NODE_0002230:0.00000457)NODE_0000409:0.00001224)NODE_0002225:0.00000741)NODE_0002220:0.00000611,(((Romania/Bucuresti-12547/2020:0.00005965,Ireland/WW-NVRL-MPH44355/2020:0.00008806)NODE_0002250:0.00001111,(Colombia/VAC-GVI-97210/2020:0.00004302,(Montenegro/ChVir-1267392002/2020:0.00000000,Ireland/LK-NVRL-MPT82886/2020:0.00012240)NODE_0001645:0.00000805)NODE_0002253:0.00000806)NODE_0002249:0.00000704,((Chile/RM-ISPCH-65/2020:0.00001580,(Portugal/IGC00010/2020:0.00000000,Portugal/PT0095/2020:0.00001311)NODE_0001636:0.00001580)NODE_0002256:0.00000576,(((England/NORT-28421B/2020:0.00000000,Australia/NSW-SAVID-3552/2020:0.00000000)NODE_0002261:0.00000226,((England/LIVE-A404A/2020:0.00015770,UnitedArabEmirates/1872/2020:0.00015333)NODE_0002264:0.00004168,(Poland/208p79/2020:0.00008331,(Brazil/PR-FIOCRUZ-34283/2020:0.00000539,Brazil/PR-FIOCRUZ-34284/2020:0.00000539)NODE_0001682:0.00013912)NODE_0002266:0.00004175)NODE_0002263:0.00002584)NODE_0002260:0.00000655,((England/202881376/2020:0.00015552,Canada/ON-S778/2020:0.00002437)NODE_0000324:0.00003216,(Colombia/GUR-37097/2020:0.00019985,(England/LEED-2A92F2/2020:0.00001154,(England/ALDP-5AA908/2020:0.00005737,England/ALDP-955416/2020:0.00005081,England/ALDP-5A5563/2020:0.00005737)NODE_0000609:0.00010718)NODE_0000608:0.00001782,(Wales/PHWC-329A0/2020:0.00000000,(Wales/PHWC-166BBB/2020:0.00008599,Wales/PHWC-15DE90/2020:0.00000074,(England/LIVE-A0C68/2020:0.00004869,Wales/PHWC-162584/2020:0.00003558)NODE_0002275:0.00001106)NODE_0000600:0.00006483)NODE_0000599:0.00004685,(England/20164072304/2020:0.00002199,(England/ALDP-51FBAE/2020:0.00012145,(Lithuania/C20-05-R8/2020:0.00007489,(England/ALDP-9ED1EF/2020:0.00001888,(England/ALDP-9535BB/2020:0.00005820,(England/ALDP-9205A8/2020:0.00006371,England/ALDP-5D8AE0/2020:0.00005496)NODE_0002346:0.00002728)NODE_0000605:0.00003500)NODE_0002278:0.00002104)NODE_0002277:0.00002032)NODE_0002276:0.00001858)NODE_0002333:0.00001393)NODE_0000595:0.00001843)NODE_0002268:0.00000911)NODE_0002259:0.00000619)NODE_0002255:0.00000159)NODE_0002248:0.00000505)NODE_0002217:0.00001377)NODE_0002197:0.00000022)NODE_0002194:0.00000032,((((((Belgium/rega-0411456/2020:0.00003518,England/ALDP-4A4574/2020:0.00015103)NODE_0000005:0.00002144,(Brazil/PR-IPEC-115/2020:0.00020241,(Wales/PHWC-1642E5/2020:0.00003076,Wales/PHWC-3612C/2020:0.00000890)NODE_0000302:0.00006236)NODE_0000301:0.00002251)NODE_0002284:0.00001800,(((England/MILK-957C67/2020:0.00016424,Russia/SAR-CSP-14458_S46/2020:0.00017517)NODE_0000117:0.00004141,(Colombia/SAN-INS-80123/2020:0.00000000,Peru/CAL-INS-644/2020:0.00001967)NODE_0001745:0.00000893)NODE_0002290:0.00000656,((NorthernIreland/NIRE-FD640/2020:0.00008531,England/NORT-297048/2020:0.00006345)NODE_0000484:0.00003323,(England/CAMB-76D4A/2020:0.00002870,England/LOND-1286B1B/2020:0.00001121)NODE_0001734:0.00001989)NODE_0002293:0.00000625)NODE_0002289:0.00000012)NODE_0002283:0.00000664,((((England/EXET-135502/2020:0.00002436,Wales/PHWC-166650/2020:0.00017081)NODE_0000444:0.00002747,(England/NORW-EBE89/2020:0.00007817,Brazil/PE-UFPE005/2020:0.00018309)NODE_0001694:0.00003487)NODE_0002301:0.00001349,((Chile/RM-72815/2020:0.00014082,Ecuador/EC-G-1785/2020:0.00000312)NODE_0000442:0.00001188,(USA/WA-S1410/2020:0.00011951,(USA/WA-S820/2020:0.00002348,USA/WA-S1859/2020:0.00011747)NODE_0001739:0.00002171)NODE_0001738:0.00002445)NODE_0002304:0.00000661)NODE_0002298:0.00000696,(((Russia/MOW-RSMU-GC-SAR025/2020:0.00012064,Bangladesh/DNAS_DRICM_CPH_isl_521_BGD/2020:0.00006600)NODE_0001702:0.00002751,(England/PORT-2D2B31/2020:0.00001285,USA/CA-ALSR-3570/2020:0.00017241)NODE_0001709:0.00002602)NODE_0002309:0.00001377,((England/LOND-D514D/2020:0.00004375,(England/BRIS-12C0B2/2020:0.00000025,England/BRIS-13314C/2020:0.00010298)NODE_0000365:0.00009814)NODE_0000364:0.00001999,(Nigeria/OY636-CV192/2020:0.00018787,USA/OH-ODH-SC049226/2020:0.00021628,(England/CAMB-74517/2020:0.00000219,England/BRIS-124CB6/2020:0.00000000)NODE_0000347:0.00000645)NODE_0000345:0.00001358)NODE_0002312:0.00001294)NODE_0002308:0.00000654)NODE_0002296:0.00000679)NODE_0002282:0.00000673,((((Portugal/PT0059/2020:0.00000681,Finland/20MS4E5/2020:0.00000681)NODE_0002323:0.00001333,(Chile/Santiago-PUC_MVL_0085/2020:0.00002867,Ecuador/EC-G-5369/2020:0.00002867)NODE_0002324:0.00001333)NODE_0002320:0.00000648,((Canada/QC-1nDJXQ-2007902970A/2020:0.00001028,Portugal/PT1338/2020:0.00001028)NODE_0002329:0.00000746,((Netherlands/ZH-EMC-278/2020:0.00015534,Brazil/PE-UFPE058/2020:0.00012255)NODE_0000251:0.00004796,(England/CAMB-720DC/2020:0.00000973,England/CAMB-7AAF4/2020:0.00003159)NODE_0001751:0.00001433)NODE_0002332:0.00001334)NODE_0002328:0.00000670)NODE_0002318:0.00000652,(((Switzerland/TI-ETHZ-100127/2020:0.00001167,Ecuador/EC-G-5289/2020:0.00004227)NODE_0002337:0.00000604,((((Portugal/PT1408/2020:0.00000684,England/LEED-2A9FEC/2020:0.00004181)NODE_0002341:0.00000652,(Portugal/PT0581/2020:0.00007681,Ecuador/EC-SE-2550/2020:0.00000686)NODE_0002342:0.00000650)NODE_0002340:0.00000661,((England/NOTT-111126/2020:0.00008059,England/20172000604/2020:0.00005436)NODE_0002344:0.00001954,((Mexico/CMX-INER-IBT-1098/2020:0.00010784,Mexico/CMX-INER-IBT-1108/2020:0.00011658)NODE_0000258:0.00008991,(UnitedArabEmirates/0206/2020:0.00009356,UnitedArabEmirates/0775/2020:0.00009793,(UnitedArabEmirates/1032/2020:0.00012913,(UnitedArabEmirates/L3290362429/2020:0.00008763,(UnitedArabEmirates/0929/2020:0.00014201,(UnitedArabEmirates/0987/2020:0.00009408,(UnitedArabEmirates/4168/2020:0.00000000,(UnitedArabEmirates/0002/2020:0.00000000,UnitedArabEmirates/0038/2020:0.00002186)NODE_0002351:0.00001311)NODE_0002350:0.00000665)NODE_0002349:0.00001077)NODE_0002348:0.00000683)NODE_0002423:0.00001526)NODE_0002422:0.00001907)NODE_0000432:0.00002551)NODE_0002345:0.00001385)NODE_0002343:0.00000728)NODE_0002339:0.00000642,(((NewZealand/20VR2576/2020:0.00001132,(England/CAMB-1B42C8/2020:0.00010724,England/MILK-957DCE/2020:0.00012473)NODE_0001665:0.00005271)NODE_0002355:0.00000658,((England/ALDP-95AEAA/2020:0.00011429,England/ALDP-8DF7B2/2020:0.00014052)NODE_0000352:0.00007815,(Australia/VIC-CBA1/2020:0.00000000,Bangladesh/BCSIR-NILMRC-172/2020:0.00019016)NODE_0000162:0.00001321)NODE_0002357:0.00000032)NODE_0002354:0.00000634,((Colombia/MET-GVI-97783/2020:0.00003290,Brazil/RS-12423/2020:0.00012907)NODE_0002362:0.00000694,((Russia/MOW-RSMU-GC-SAR020/2020:0.00011806,England/NORW-EE387/2020:0.00006560)NODE_0002366:0.00001770,((Switzerland/BS-UHB-42260094/2020:0.00009196,Canada/NB-NML-267/2020:0.00002858)NODE_0002369:0.00001342,((England/QEUH-54590F/2020:0.00010743,England/TFCI-26FA119/2020:0.00003749)NODE_0002371:0.00000737,((Italy/SAR-ATS-AMC1-4634/2020:0.00000000,Germany/TH-IIMK-CaSe-25/2020:0.00000000)NODE_0002373:0.00000458,(France/PAC-IHU-0168_Illu3/2020:0.00000000,Guadeloupe/IPG-7341/2020:0.00000000)NODE_0002374:0.00000458)NODE_0002372:0.00000092)NODE_0002370:0.00000588)NODE_0002368:0.00000634)NODE_0002365:0.00000024)NODE_0002361:0.00000627)NODE_0002353:0.00000651)NODE_0002338:0.00000663)NODE_0002336:0.00000069,(((England/20166072904/2020:0.00003506,England/CAMB-1B0C82/2020:0.00009408,England/TFCI-27046EF/2020:0.00002850)NODE_0000360:0.00003521,(Portugal/PT0682/2020:0.00001106,(Ecuador/USFQ-207/2020:0.00003170,((Ecuador/USFQ-054/2020:0.00000000,Ecuador/USFQ-066/2020:0.00000000)NODE_0000120:0.00003412,(Ecuador/USFQ-106/2020:0.00001783,(Ecuador/USFQ-112/2020:0.00000000,Ecuador/USFQ-707/2020:0.00003497)NODE_0002454:0.00001783)NODE_0000123:0.00008624)NODE_0002380:0.00001943)NODE_0002379:0.00000778)NODE_0000119:0.00001330)NODE_0002376:0.00001312,((Wales/PHWC-24DD2/2020:0.00001520,(Argentina/PAIS-G0004/2020:0.00001154,Argentina/PAIS-G0005/2020:0.00002247,Argentina/PAIS-G0006/2020:0.00003121)NODE_0000035:0.00002552)NODE_0002384:0.00000706,(((England/ALDP-94AF5F/2020:0.00014137,(USA/CA-SEARCH-100077/2020:0.00012336,(UnitedArabEmirates/1035/2020:0.00005066,UnitedArabEmirates/0905/2020:0.00008344)NODE_0000355:0.00005522)NODE_0002390:0.00003549)NODE_0000353:0.00004444,((Brazil/PE-FIOCRUZ-IAM311/2020:0.00000684,Brazil/PE-FIOCRUZ-IAM305/2020:0.00000684)NODE_0000011:0.00002405,(England/BIRM-5FBA7/2020:0.00000000,(England/BIRM-612F8/2020:0.00001348,England/QEUH-5DE4A0/2020:0.00003097)NODE_0002476:0.00002149)NODE_0000012:0.00012051)NODE_0000010:0.00002595)NODE_0002388:0.00000895,((NorthernIreland/NIRE-101E31/2020:0.00001463,(NorthernIreland/NIRE-103691/2020:0.00003528,Netherlands/Gelderland_26/2020:0.00005495)NODE_0000503:0.00003181)NODE_0002396:0.00000168,((NorthernIreland/NIRE-1069D1/2020:0.00011255,UnitedArabEmirates/0553/2020:0.00011036)NODE_0002399:0.00001911,(((France/ARA-12217/2020:0.00000000,Ecuador/EC-G-2512/2020:0.00000219)NODE_0002402:0.00000494,(((Guam/TR18/2020:0.00000437,Germany/BAV-PL-virotum_zrpl/2020:0.00000000)NODE_0002408:0.00000944,(Belgium/ULG-10014/2020:0.00000437,Scotland/GCVR-170EC4/2020:0.00000000)NODE_0002409:0.00000944)NODE_0002407:0.00000670,((England/CAMB-7377C/2020:0.00000219,Greece/HPI-6478/2020:0.00000000)NODE_0002413:0.00000900,(Bolivia/SAN-UPCH-1072/2020:0.00009183,England/ALDP-94D4F3/2020:0.00008965)NODE_0002414:0.00008984)NODE_0002410:0.00000714)NODE_0002405:0.00000192)NODE_0002401:0.00000164,(((England/CAMB-1AAB9D/2020:0.00003062,USA/CO-CDPHE-2004210042/2020:0.00003281)NODE_0002420:0.00001395,((Chile/Santiago-PUC_MVL_0400/2020:0.00005605,(Chile/Santiago-PUC_MVL_0393/2020:0.00004153,Chile/Santiago-LL5209/2020:0.00000000)NODE_0002504:0.00001452)NODE_0000196:0.00003374,(Chile/RM-110987/2020:0.00015547,Chile/Santiago-PUC_MVL_0531/2020:0.00008990,(Chile/RM-112634/2020:0.00014426,Chile/Santiago-GPJ5829/2020:0.00000000)NODE_0002426:0.00001558)NODE_0000489:0.00003268)NODE_0002421:0.00000724)NODE_0002417:0.00001282,((England/ALDP-92DF34/2020:0.00015351,USA/TX-DSHS-0455/2020:0.00014914)NODE_0002430:0.00002851,((Brazil/PB-FIOCRUZ-16584/2020:0.00000437,Brazil/PB-FIOCRUZ-16576/2020:0.00000000)NODE_0000195:0.00002340,((England/ALDP-6FCE9E/2020:0.00008768,England/ALDP-950D3E/2020:0.00005489,England/ALDP-94E076/2020:0.00006145)NODE_0000113:0.00006141,(England/ALDP-94C755/2020:0.00008558,(England/ALDP-9009B1/2020:0.00001888,England/ALDP-90321D/2020:0.00001888)NODE_0000112:0.00008637)NODE_0002437:0.00003291)NODE_0000110:0.00003169)NODE_0002431:0.00002092)NODE_0002427:0.00001308)NODE_0002415:0.00000820)NODE_0002400:0.00000487)NODE_0002398:0.00000050)NODE_0002395:0.00000576)NODE_0002387:0.00000675)NODE_0002383:0.00000649)NODE_0002375:0.00000059)NODE_0002335:0.00000598)NODE_0002317:0.00000677)NODE_0002281:0.00000695,(((((England/LOND-D49EC/2020:0.00004924,England/SHEF-CB5E4/2020:0.00001864)NODE_0002443:0.00000853,(Ireland/MH-U-MAY-000324/2020:0.00002932,(Ecuador/36230/2020:0.00007965,(USA/WA-S1292/2020:0.00005924,(England/ALDP-955DA2/2020:0.00002427,England/ALDP-95C60A/2020:0.00004176)NODE_0001687:0.00010054)NODE_0001686:0.00003134)NODE_0001685:0.00002836)NODE_0002444:0.00001096)NODE_0002442:0.00001495,(((England/QEUH-5EF1C3/2020:0.00015142,Kyrgyzstan/ChVir-150776/2020:0.00014049)NODE_0000152:0.00004893,(England/20129036404/2020:0.00000000,(England/ALDP-94492A/2020:0.00010273,England/CAMB-1AB6F5/2020:0.00000000)NODE_0002452:0.00006995)NODE_0000127:0.00000800)NODE_0002449:0.00000549,((Spain/PV-IBV-2108/2020:0.00001343,Spain/PV-IBV-2118/2020:0.00001343,Spain/PV-IBV-2109/2020:0.00001343)NODE_0000202:0.00004399,(Bangladesh/BLRI_COVID-19_4836/2020:0.00011593,(Brazil/PE-FIOCRUZ-IAM965/2020:0.00000881,Brazil/PE-FIOCRUZ-IAM1082/2020:0.00001099)NODE_0000029:0.00006341,(India/TN-CCMB-C16/2020:0.00001154,(India/KA-IB11/2020:0.00000270,India/KA-IB26/2020:0.00000270)NODE_0002459:0.00010064)NODE_0000031:0.00006943)NODE_0000028:0.00003110)NODE_0002453:0.00000416)NODE_0002448:0.00001333)NODE_0002441:0.00001290,((Greece/235_31783/2020:0.00000000,((Russia/StPetersburg-RII4781S/2020:0.00000000,Russia/StPetersburg-RII5654S/2020:0.00001530)NODE_0000138:0.00003193,(Russia/StPetersburg-RII8388S/2020:0.00004833,Russia/StPetersburg-RII5642S/2020:0.00003084)NODE_0002543:0.00001639)NODE_0000137:0.00003583)NODE_0002461:0.00000457,(((Peru/LIM-INS-317/2020:0.00000437,Bolivia/26954/2020:0.00000000)NODE_0002468:0.00000604,(((Ecuador/EC-G-2565/2020:0.00001173,Chile/LI-ISPCH-9/2020:0.00001173)NODE_0002472:0.00000644,(England/CAMB-72704/2020:0.00001173,Australia/NSW-SAVID-3188/2020:0.00001173)NODE_0002473:0.00000644)NODE_0002470:0.00000919,((England/GSTT-6742/2020:0.00002226,(England/CAMB-738B5/2020:0.00000000,Portugal/PT0943/2020:0.00002404)NODE_0001589:0.00002007)NODE_0002475:0.00000644,((USA/CA-CZB-1799/2020:0.00000000,USA/CA-CZB-2215/2020:0.00009180)NODE_0001654:0.00005856,((UnitedArabEmirates/0369/2020:0.00003281,UnitedArabEmirates/0689/2020:0.00003281)NODE_0000075:0.00004751,(UnitedArabEmirates/0745/2020:0.00006129,(UnitedArabEmirates/0362/2020:0.00003442,(UnitedArabEmirates/0598/2020:0.00000000,UnitedArabEmirates/0746/2020:0.00000000)NODE_0000078:0.00003442)NODE_0002486:0.00002687)NODE_0002481:0.00001904)NODE_0000074:0.00004162)NODE_0002477:0.00000730)NODE_0002474:0.00001395)NODE_0002469:0.00000492)NODE_0002465:0.00000722,(((England/20119062704/2020:0.00000000,Peru/LIM-INS-296/2020:0.00000000)NODE_0002490:0.00000540,((Japan/PG-1283/2020:0.00001343,Iceland/1509/2020:0.00001343)NODE_0002493:0.00000939,((Germany/BAV-PL-virotum_9q1w/2020:0.00001751,Venezuela/VEN-89312/2020:0.00001751)NODE_0002495:0.00001092,(England/TFCI-26FA36E/2020:0.00006591,Colombia/VAC-GVI-93467/2020:0.00001345)NODE_0002496:0.00001280)NODE_0002494:0.00000969)NODE_0002492:0.00000881)NODE_0002489:0.00000780,(((NewZealand/20VR1964/2020:0.00002415,Ecuador/36226/2020:0.00009410)NODE_0002502:0.00001295,(Sweden/01_SE100_21CS508517/2020:0.00003454,(UnitedArabEmirates/38/2020:0.00001802,UnitedArabEmirates/0597/2020:0.00002457)NODE_0000130:0.00008647)NODE_0002503:0.00001130)NODE_0002501:0.00001081,((England/CAMB-836C7/2020:0.00004029,Ecuador/EC-M-48779/2020:0.00012991)NODE_0002506:0.00001380,(Colombia/GVI-133304/2020:0.00014032,(Nicaragua/MAN-882/2020:0.00000000,Nicaragua/MAN-881/2020:0.00000000,((Nicaragua/MAN-10433/2020:0.00005080,(Nicaragua/MAN-8351/2020:0.00000006,(CostaRica/INC-0054/2020:0.00000270,CostaRica/INC-0055/2020:0.00000270)NODE_0002511:0.00001266)NODE_0002582:0.00002233)NODE_0000512:0.00008878,(CostaRica/INC-0053/2020:0.00007721,(CostaRica/HNN-0362/2020:0.00004592,(CostaRica/INC-0064/2020:0.00006559,(CostaRica/HNN-0361/2020:0.00000000,CostaRica/HNN-0363/2020:0.00000437)NODE_0002513:0.00002843)NODE_0002631:0.00001749)NODE_0002590:0.00001818)NODE_0000517:0.00004270)NODE_0002580:0.00000031)NODE_0000511:0.00004196)NODE_0002507:0.00001213)NODE_0002505:0.00001131)NODE_0002497:0.00001557)NODE_0002488:0.00000662)NODE_0002464:0.00000006)NODE_0002460:0.00000673)NODE_0002440:0.00000021,((((Mexico/VER-InDRE-104/2020:0.00008828,England/20139046704/2020:0.00002926)NODE_0002519:0.00001413,(Brazil/SC-0243/2020:0.00000755,(England/LOND-D3543/2020:0.00000891,Ireland/RN-NVRL-MPA48010/2020:0.00003951)NODE_0000008:0.00001831)NODE_0002520:0.00001399)NODE_0002517:0.00000687,(((((Chile/RM-CMM-HRG4342/2020:0.00014659,Peru/LIM-INS-307/2020:0.00000888)NODE_0002528:0.00001154,(England/LOND-D574B/2020:0.00005479,Italy/VEN-UniVR-108/2020:0.00000889)NODE_0002530:0.00001154)NODE_0002527:0.00000694,((Ecuador/52389/2020:0.00014441,Scotland/EDB270/2020:0.00000889)NODE_0002532:0.00001155,(England/BRIS-1250D7/2020:0.00000890,Colombia/GUR-02244/2020:0.00005261)NODE_0002533:0.00001154)NODE_0002531:0.00000692)NODE_0002524:0.00000730,(((Portugal/PT1403/2020:0.00001749,Argentina/PAIS-A0011/2020:0.00001749)NODE_0002538:0.00000643,(England/OXON-B46BE/2020:0.00001757,(England/ALDP-950703/2020:0.00012285,Ecuador/52438/2020:0.00009006)NODE_0001584:0.00005647)NODE_0002539:0.00001291)NODE_0002537:0.00001240,((Greece/36/2020:0.00001627,(England/20166008604/2020:0.00004153,England/PORT-2D267C/2020:0.00000000)NODE_0001781:0.00001409)NODE_0002542:0.00000431,((Brazil/PE-FIOCRUZ-IAM1254/2020:0.00004854,Brazil/PE-UFPE057/2020:0.00010319)NODE_0001816:0.00005286,((India/HR-NIBG-TF32/2020:0.00012485,India/DL-ILBS-21807/2020:0.00010300)NODE_0002683:0.00003286,(CostaRica/HNN-0360/2020:0.00004400,(CostaRica/INC-0059/2020:0.00000562,CostaRica/INC-0073/2020:0.00002967,CostaRica/INC-0076/2020:0.00002967,CostaRica/INC-0075/2020:0.00002967)NODE_0000498:0.00007554)NODE_0000497:0.00006782)NODE_0000495:0.00003986)NODE_0002544:0.00001099)NODE_0002541:0.00000918)NODE_0002534:0.00000708)NODE_0002523:0.00000737,((((England/20188072401/2020:0.00007930,(Portugal/PT1137/2020:0.00004919,(Portugal/IGC3859/2020:0.00006885,Denmark/DCGC-1768/2020:0.00013880)NODE_0002556:0.00002842)NODE_0000168:0.00004322)NODE_0002552:0.00001832,(USA/AZ-TG724352/2020:0.00001764,(Ecuador/EC-G-5339/2020:0.00000000,(Colombia/NAR-INS-103303/2020:0.00000000,Colombia/NAR-INS-103303-2/2020:0.00000437)NODE_0001767:0.00005902)NODE_0001766:0.00001545)NODE_0002557:0.00001440)NODE_0002551:0.00000659,(((Portugal/PT0345/2020:0.00000000,Spain/VC-FISABIO-143/2020:0.00000000)NODE_0002562:0.00000329,((Brazil/PE-FIOCRUZ-IAM209/2020:0.00003283,Brazil/PE-FIOCRUZ-IAM1315/2020:0.00010277)NODE_0002565:0.00001670,((U.S.VirginIslands/VI-CDC-03083802-001/2020:0.00000000,Lebanon/S3_S23/2020:0.00000000)NODE_0002567:0.00000545,((England/QEUH-54D749/2020:0.00004425,Brazil/PE-FIOCRUZ-IAM1309/2020:0.00003988)NODE_0002569:0.00003130,(USA/WA-S965/2020:0.00003082,Bangladesh/DNAS_DRCIM_CPH_isl_428_BGD/2020:0.00002645)NODE_0002570:0.00002069)NODE_0002568:0.00003919)NODE_0002566:0.00000692)NODE_0002563:0.00000185)NODE_0002561:0.00000553,(((USA/CO-CDPHE-2004040047/2020:0.00001093,Brazil/PE-UFPE009/2020:0.00019017)NODE_0002574:0.00000947,(Brazil/PE-FIOCRUZ-IAM957/2020:0.00007016,(USA/MD-HP10047-PIDOSXCUZL/2020:0.00010990,Brazil/PR-FIOCRUZ-34285/2020:0.00010553)NODE_0001657:0.00007173)NODE_0002575:0.00001363)NODE_0002573:0.00001508,((Sweden/01_SE100_21CS505373/2020:0.00001749,(Denmark/DCGC-1270/2020:0.00000000,Denmark/DCGC-1694/2020:0.00003060)NODE_0000254:0.00015082)NODE_0002579:0.00001218,((USA/TX-HMH-3836/2020:0.00010725,(USA/TX-HMH-2235/2020:0.00003751,USA/TX-HMH-7539/2020:0.00010745)NODE_0002715:0.00003040)NODE_0001609:0.00004829,(NorthernIreland/NIRE-10188E/2020:0.00004402,(NorthernIreland/NIRE-106F57/2020:0.00005930,(NorthernIreland/NIRE-106DC6/2020:0.00000000,NorthernIreland/QEUH-5E5330/2020:0.00005027)NODE_0000192:0.00004838)NODE_0002718:0.00002843)NODE_0000190:0.00004158)NODE_0002581:0.00001401)NODE_0002577:0.00001457)NODE_0002572:0.00001049)NODE_0002560:0.00000139)NODE_0002550:0.00000552,(((England/MILK-957D64/2020:0.00018401,(Sweden/01_SE100_21CS504506/2020:0.00001154,Sweden/01_SE100_21CS505815/2020:0.00000717)NODE_0001777:0.00006100)NODE_0002589:0.00001107,(((England/CAMB-80C7D/2020:0.00002651,Cyprus/BMVUCY48/2020:0.00002213)NODE_0002594:0.00001364,(England/SHEF-CFFF1/2020:0.00007503,Wales/PHWC-16417F/2020:0.00008158)NODE_0002595:0.00001539)NODE_0002593:0.00001234,(((Sweden/20-22137/2020:0.00006131,Ecuador/51908/2020:0.00006350)NODE_0002599:0.00002661,(Australia/VIC2150/2020:0.00009642,England/ALDP-5B4E66/2020:0.00010079)NODE_0002600:0.00004177)NODE_0002597:0.00005692,((England/OXON-B35C1/2020:0.00000000,PuertoRico/PR-CDC-S6/2020:0.00000000)NODE_0002605:0.00000460,(Portugal/PT1410/2020:0.00000219,USA/CA-SR017/2020:0.00000000)NODE_0002606:0.00000460)NODE_0002603:0.00000472)NODE_0002596:0.00000382)NODE_0002592:0.00000708)NODE_0002587:0.00000826,((England/PORT-2CFA0D/2020:0.00012483,England/CAMB-1B2F78/2020:0.00012483)NODE_0002608:0.00001824,(((Chile/RM-ISPCH-23/2020:0.00000000,Germany/BY-MVP-V2012856/2020:0.00000000)NODE_0002611:0.00000677,(England/CAMB-7328A/2020:0.00000000,England/CAMB-73518/2020:0.00000000)NODE_0002612:0.00000677)NODE_0002610:0.00000302,((Brazil/PE-FIOCRUZ-IAM889/2020:0.00008424,Switzerland/BE-ETHZ-120238/2020:0.00007987)NODE_0002615:0.00001441,(((SouthKorea/KCDC2186/2020:0.00000000,Peru/CAL-INS-650/2020:0.00000219)NODE_0002620:0.00000677,(England/LIVE-A8671/2020:0.00000000,England/201360137/2020:0.00000000)NODE_0002621:0.00000677)NODE_0002619:0.00000204,(England/NORW-E712A/2020:0.00005286,(England/ALDP-8E2567/2020:0.00011438,(England/ALDP-94F233/2020:0.00008102,(England/SHEF-D1509/2020:0.00004191,(England/ALDP-95A5B4/2020:0.00003279,(England/ALDP-954884/2020:0.00001099,(England/ALDP-95A806/2020:0.00000488,England/ALDP-949B2F/2020:0.00000270)NODE_0002625:0.00001266)NODE_0002624:0.00001743)NODE_0002842:0.00001568)NODE_0002836:0.00001507)NODE_0002753:0.00002025)NODE_0000312:0.00008492)NODE_0002622:0.00000842)NODE_0002616:0.00000678)NODE_0002614:0.00000513)NODE_0002609:0.00000431)NODE_0002607:0.00000782)NODE_0002585:0.00000037)NODE_0002549:0.00000663)NODE_0002522:0.00000604)NODE_0002516:0.00000662,(((England/CAMB-7C38E/2020:0.00006565,USA/NY-NYCPHL-000421/2020:0.00003505)NODE_0002628:0.00001633,(England/LIVE-A495E/2020:0.00000000,(Brazil/PE-UFPE059/2020:0.00012356,(Brazil/PE-UFPE053/2020:0.00006439,Brazil/PE-UFPE008/2020:0.00011466)NODE_0000326:0.00005698)NODE_0000325:0.00006442)NODE_0002629:0.00000329)NODE_0002627:0.00000580,(((((Italy/CAM-TIGEM-564/2020:0.00001342,(England/QEUH-54DDB0/2020:0.00001618,England/ALDP-95A921/2020:0.00008176)NODE_0001725:0.00008249)NODE_0002639:0.00000902,(England/CAMB-1ACA8F/2020:0.00005301,(USA/TX-HMH-6751/2020:0.00014263,(PuertoRico/PR-AGN5/2020:0.00004189,PuertoRico/PR-CDC-S31/2020:0.00000255,PuertoRico/PR-CDC-S34/2020:0.00000255)NODE_0000142:0.00010948)NODE_0000141:0.00005027)NODE_0002641:0.00001097)NODE_0002636:0.00001755,((England/201620042/2020:0.00003950,(England/BIRM-61665/2020:0.00002179,England/ALDP-9ED1FE/2020:0.00003272)NODE_0001723:0.00005487)NODE_0002645:0.00001411,(((Sweden/01_SE100_21CS505843/2020:0.00002674,England/TFCI-26FA155/2020:0.00002236)NODE_0002650:0.00001450,(Nigeria/EK220-CV54/2020:0.00007937,Chile/RM-110884/2020:0.00017336)NODE_0002651:0.00002089)NODE_0002648:0.00001225,((Canada/ON-SLB3081/2020:0.00002867,Ireland/WH-NVRL-MPW60621/2020:0.00003086)NODE_0002654:0.00001121,(Scotland/CVR1698/2020:0.00000981,Latvia/054/2020:0.00012566)NODE_0002655:0.00001040)NODE_0002653:0.00000705)NODE_0002647:0.00000887)NODE_0002644:0.00000823)NODE_0002635:0.00001311,(((HongKong/HKU-200723-078/2020:0.00000000,India/DL-NIBG-MN7/2020:0.00020546)NODE_0002658:0.00000453,(((Australia/NSW2226/2020:0.00000000,England/CAMB-7440B/2020:0.00000000)NODE_0002661:0.00000677,(Finland/20MS8H10/2020:0.00000000,Portugal/PT0817/2020:0.00000000)NODE_0002662:0.00000677)NODE_0002660:0.00000499,((Singapore/271/2020:0.00000000,Russia/OMS-ORINFI-6675S/2020:0.00011585)NODE_0002666:0.00000515,(England/CAMB-7F51C/2020:0.00003067,Russia/SPE-CSP-497_S57/2020:0.00016182)NODE_0002667:0.00001601)NODE_0002665:0.00000661)NODE_0002659:0.00000151)NODE_0002657:0.00000583,(((England/BHRT-24B38DD/2020:0.00012104,Germany/BY-MVP-0155/2020:0.00001394)NODE_0002672:0.00001355,((England/NORT-29D947/2020:0.00009004,Japan/PG-1389/2020:0.00002010)NODE_0002676:0.00000964,((Italy/CAM-TIGEM-454/2020:0.00017050,Norway/02512/2020:0.00001312)NODE_0002679:0.00001855,((England/MILK-4BC773/2020:0.00011369,Colombia/GUR-06614/2020:0.00001751)NODE_0002681:0.00001618,(Ecuador/36192/2020:0.00005316,(Chile/RM-83568/2020:0.00006802,(Chile/RM-109521/2020:0.00010580,(Chile/RM-72821/2020:0.00002009,(Chile/RM-86723/2020:0.00002452,Chile/RM-110981/2020:0.00007698)NODE_0002904:0.00001524)NODE_0002903:0.00001577)NODE_0002895:0.00001468)NODE_0000366:0.00003541)NODE_0002682:0.00001333)NODE_0002680:0.00001983)NODE_0002678:0.00000900)NODE_0002675:0.00001305)NODE_0002671:0.00000771,(England/BRIS-12CD33/2020:0.00012099,(Peru/ARE-INS-629/2020:0.00000000,(Nicaragua/MAN-2235/2020:0.00001751,Nicaragua/MAN-9100/2020:0.00009839,(CostaRica/INC-0057/2020:0.00000270,CostaRica/INC-0074/2020:0.00003111)NODE_0000173:0.00011099)NODE_0000172:0.00006117,((CostaRica/INC-0060/2020:0.00006788,CostaRica/INC-0061/2020:0.00007007)NODE_0000178:0.00005907,(Nicaragua/MAN-2283/2020:0.00000000,Nicaragua/MAN-11605/2020:0.00010929)NODE_0002695:0.00002641)NODE_0002692:0.00005228,(CostaRica/INC-0092/2020:0.00014063,(CostaRica/INC-0065/2020:0.00012927,Nicaragua/MAN-7916/2020:0.00008774,(Nicaragua/MAN-2280/2020:0.00000000,CostaRica/INC-0056/2020:0.00008525)NODE_0002919:0.00002435)NODE_0000180:0.00003322)NODE_0000179:0.00002112)NODE_0000170:0.00002045)NODE_0002688:0.00000819)NODE_0002669:0.00001014)NODE_0002656:0.00000339)NODE_0002633:0.00000632,((((England/NORT-283188/2020:0.00001584,Ecuador/EC-G-5305/2020:0.00001584)NODE_0002702:0.00000769,(England/CAMB-7DFA7/2020:0.00003270,England/OXON-B228F/2020:0.00006767)NODE_0002703:0.00000832)NODE_0002701:0.00000989,((Guam/TR9/2020:0.00001638,(Portugal/PT1463/2020:0.00000000,(Wales/PHWC-1633C5/2020:0.00000542,(Wales/PHWC-162988/2020:0.00000000,Wales/PHWC-166429/2020:0.00003497)NODE_0000297:0.00005133)NODE_0000296:0.00007764)NODE_0000295:0.00001638)NODE_0002705:0.00001063,((Bolivia/SAN-UPCH-1070/2020:0.00017247,England/20192083901/2020:0.00008066)NODE_0002712:0.00001397,(Chile/Santiago-PUC_MVL_0124/2020:0.00001968,(Bangladesh/ECHD_00380/2020:0.00008398,Bangladesh/DNAS-BSH-isl-1/2020:0.00006650,(Bangladesh/BCSIR-NILMRC-017/2020:0.00010872,((Bangladesh/BCSIR-NILMRC-179/2020:0.00006822,Bangladesh/CHRF-0047/2020:0.00002013)NODE_0000218:0.00007617,((Australia/VIC2548/2020:0.00003984,Australia/VIC2421/2020:0.00003984,Australia/VIC2680/2020:0.00004421,Australia/VIC2511/2020:0.00004421)NODE_0000222:0.00011985,(Bangladesh/BCSIR-NILMRC-107/2020:0.00010505,(Bangladesh/BCSIR-NILMRC-009/2020:0.00006541,(Italy/SAR-Cagliari03/2020:0.00012571,(Bangladesh/DNAS_DRICM_isl_18964/2020:0.00011914,(Australia/VIC2423/2020:0.00011233,(Bangladesh/BCSIR-NILMRC-074/2020:0.00004400,(Bangladesh/BLRI_COVID-19_4653/2020:0.00000245,Bangladesh/DNAS_isl_Sik-bip/2020:0.00008988)NODE_0002726:0.00001751)NODE_0002725:0.00001150)NODE_0002724:0.00000681)NODE_0002722:0.00000876)NODE_0002721:0.00001402)NODE_0002720:0.00000685)NODE_0002719:0.00001092)NODE_0002717:0.00001093)NODE_0002937:0.00001242)NODE_0002935:0.00001242)NODE_0000209:0.00001001)NODE_0002713:0.00000501)NODE_0002711:0.00001107)NODE_0002704:0.00000641)NODE_0002699:0.00000859,(((Nicaragua/MAN-1300/2020:0.00005697,(Ireland/CN-NVRL-MPS66713/2020:0.00001581,(Guatemala/ASI01055/2020:0.00007971,Guatemala/ASI1123/2020:0.00012561)NODE_0000336:0.00005632)NODE_0000335:0.00002805)NODE_0002733:0.00001457,((Chile/RM-CMM-MMB0372/2020:0.00012893,Venezuela/11MZ/2020:0.00012019)NODE_0002737:0.00001288,(U.S.VirginIslands/VI-CDC-03087734-001/2020:0.00000782,(UnitedArabEmirates/0441/2020:0.00004017,(UnitedArabEmirates/0313/2020:0.00002442,Russia/MOW-CSP-CVD-171_S16/2020:0.00004409)NODE_0002744:0.00002231)NODE_0000185:0.00006382)NODE_0002739:0.00001159)NODE_0002736:0.00000841)NODE_0002732:0.00001010,((Ecuador/EC-G-5319/2020:0.00002206,Ecuador/EC-G-5355/2020:0.00002206)NODE_0002747:0.00000640,((Japan/PG-2439/2020:0.00001772,Brazil/PE-FIOCRUZ-IAM766/2020:0.00007237)NODE_0002749:0.00001019,((England/BRIS-12F1DA/2020:0.00003985,(England/ALDP-5C9657/2020:0.00012977,Brazil/PE-FIOCRUZ-IAM1127/2020:0.00003578)NODE_0000350:0.00005653)NODE_0002752:0.00000841,((England/CAMB-1B1F1F/2020:0.00009203,England/QEUH-5E65B1/2020:0.00017072)NODE_0002755:0.00001535,((England/NORT-29DF72/2020:0.00003301,Ecuador/USFQ-147/2020:0.00015322)NODE_0002757:0.00005909,((England/BRIS-125A60/2020:0.00000000,Ecuador/EC-G-5336/2020:0.00000000)NODE_0002759:0.00000932,((Italy/CAM-CRGS-72/2020:0.00000000,Cyprus/BMVUCY6/2020:0.00000000)NODE_0002761:0.00001604,((Australia/NSW624/2020:0.00000109,Cyprus/BMVUCY16/2020:0.00000765)NODE_0002763:0.00000868,(((Australia/VIC1138/2020:0.00000000,Japan/PG-1396/2020:0.00000219)NODE_0002767:0.00001374,(Peru/LIM-INS-041/2020:0.00000000,(England/CWAR-24FE038/2020:0.00004593,Ecuador/52872/2020:0.00000440)NODE_0001650:0.00009833)NODE_0002768:0.00002030)NODE_0002766:0.00000678,((France/PAC-IHU-10795_Illu1/2020:0.00000000,Colombia/SAN-INS-94514/2020:0.00000000)NODE_0002771:0.00001193,((Cyprus/006/2020:0.00000437,Israel/CVL-n-6750/2020:0.00000000)NODE_0002773:0.00001356,((SouthAfrica/KRISP-0124/2020:0.00004597,England/LIVE-A25D4/2020:0.00005908)NODE_0002776:0.00003786,((Canada/ON-PHL-20-90184/2020:0.00000000,Ecuador/USFQ-065/2020:0.00000219)NODE_0002778:0.00001858,(((Ecuador/23890/2020:0.00000000,USA/TX-HMH-MCoV-8376/2020:0.00012678)NODE_0002781:0.00001821,((India/MH-ACTREC-215/2020:0.00006122,USA/CA-IGI-0105/2020:0.00000439)NODE_0001595:0.00008309,(England/ALDP-95AD61/2020:0.00004593,(Wales/PHWC-16667E/2020:0.00004421,(Wales/ALDP-94C746/2020:0.00000037,Wales/PHWC-166C12/2020:0.00001348)NODE_0002786:0.00002636)NODE_0003022:0.00003232)NODE_0000204:0.00005466)NODE_0002783:0.00001598)NODE_0002780:0.00001298,((USA/CO-CDPHE-2004220088/2020:0.00000000,Ecuador/23055/2020:0.00000219)NODE_0002788:0.00001651,((Israel/CVL-n-11594/2020:0.00000000,England/CAMB-1AF1F0/2020:0.00001093)NODE_0002792:0.00001910,(((Ireland/WW-NVRL-AIIDV0073v2/2020:0.00000000,Chile/Santiago-JDP7073/2020:0.00000000)NODE_0002797:0.00001131,((Wales/MILK-956916/2020:0.00003991,England/ALDP-4A52C7/2020:0.00005303)NODE_0002799:0.00003201,((Zambia/ZMB-30834/2020:0.00005721,Russia/LEN-CSP-5763_S37/2020:0.00005502)NODE_0002802:0.00003945,(SaudiArabia/KAUST-JEDDAH993/2020:0.00004624,USA/NC-UNC-LCCC0038/2020:0.00003750)NODE_0002803:0.00002855)NODE_0002800:0.00002117)NODE_0002798:0.00002464)NODE_0002796:0.00000802,(((Nicaragua/MAN-2316/2020:0.00000437,England/NOTT-1122D7/2020:0.00000000)NODE_0002807:0.00001316,(England/ALDP-955AC9/2020:0.00006788,England/ALDP-95AC28/2020:0.00007006)NODE_0002808:0.00003490)NODE_0002805:0.00000871,((SaudiArabia/KAUST-JEDDAH1027/2020:0.00007663,England/ALDP-5CB38B/2020:0.00006788)NODE_0002812:0.00005055,((Nicaragua/MAN-2978/2020:0.00000000,UnitedArabEmirates/L3290250781/2020:0.00002842)NODE_0002815:0.00001621,((Wales/PHWC-15CDFE/2020:0.00000000,England/NORT-285AB8/2020:0.00000656)NODE_0002818:0.00001129,((USA/TX-HMH-2553/2020:0.00000000,Canada/Qc-JEW-R0053055/2020:0.00000874)NODE_0002824:0.00004457,((PuertoRico/PR-CDC-S39/2020:0.00001967,England/ALDP-59F06B/2020:0.00000000)NODE_0002827:0.00003692,(England/ALDP-94ECEB/2020:0.00001079,HongKong/HKPU-01178/2020:0.00001734)NODE_0002828:0.00004144)NODE_0002825:0.00003387)NODE_0002823:0.00001700)NODE_0002816:0.00000929)NODE_0002813:0.00000824)NODE_0002811:0.00000836)NODE_0002804:0.00000620)NODE_0002793:0.00000632)NODE_0002791:0.00000616)NODE_0002787:0.00000593)NODE_0002779:0.00000706)NODE_0002777:0.00000623)NODE_0002775:0.00000404)NODE_0002772:0.00000493)NODE_0002770:0.00000422)NODE_0002764:0.00000236)NODE_0002762:0.00000409)NODE_0002760:0.00000202)NODE_0002758:0.00000189)NODE_0002756:0.00000436)NODE_0002754:0.00000208)NODE_0002751:0.00000587)NODE_0002748:0.00000492)NODE_0002745:0.00000509)NODE_0002727:0.00000846)NODE_0002698:0.00000866)NODE_0002632:0.00000432)NODE_0002626:0.00000625)NODE_0002515:0.00000054)NODE_0002439:0.00000692)NODE_0002280:0.00000003)NODE_0002193:0.00000121)NODE_0002235:0.00001967)NODE_0002201:0.00000022)NODE_0001831:0.00000562)NODE_0001833:0.00001918)NODE_0000989:0.00000806)NODE_0000978:0.00000618)NODE_0000966:0.00000776,(((((Netherlands/NA_601/2020:0.00002041,Netherlands/NoordHolland_13/2020:0.00003134)NODE_0004130:0.00002565,(Guadeloupe/IPG-7347/2020:0.00003060,(USA/WI-UW-101/2020:0.00001154,(USA/WI-UW-90/2020:0.00000681,USA/IL-UW-130/2020:0.00002867)NODE_0002839:0.00001128)NODE_0004161:0.00002125)NODE_0004160:0.00002639)NODE_0002835:0.00005668,((England/LOND-1260A38/2020:0.00010168,Germany/BE-ChVir1670/2020:0.00002955,England/ALDP-52A89A/2020:0.00022845,Belgium/KA-03042/2020:0.00003392,Belgium/rega-03051162/2020:0.00003610,(Guadeloupe/IPG-7322/2020:0.00001637,Guadeloupe/IPG-7321/2020:0.00001419)NODE_0003706:0.00004159,(Canada/QC_AI9/2020:0.00001749,(Canada/Qc-JEW-Q9142130/2020:0.00002200,Canada/Qc-CHUM-2017802304a/2020:0.00011599)NODE_0002846:0.00007636)NODE_0003723:0.00009075,(Peru/CAL-INS-645/2020:0.00004561,((Peru/LIM-INS-013/2020:0.00000000,Peru/LIM-INS-167/2020:0.00001530)NODE_0002853:0.00001358,(Peru/LIM-INS-004/2020:0.00000000,Peru/LIM-INS-003/2020:0.00000000)NODE_0002855:0.00000483)NODE_0002852:0.00000362,((Peru/LIM-INS-344/2020:0.00011157,(Peru/LIM-INS-435/2020:0.00000437,Peru/LIM-INS-054/2020:0.00000000)NODE_0002862:0.00002633)NODE_0002860:0.00004325,(Peru/ARE-UPCH-0016/2020:0.00000936,(Peru/LIM-INS-048/2020:0.00003776,(Peru/ICA-INS-108/2020:0.00005246,Peru/ICA-INS-055/2020:0.00000000)NODE_0003735:0.00003338)NODE_0002866:0.00002406)NODE_0003733:0.00000995)NODE_0003730:0.00001756)NODE_0003725:0.00002983,(((Netherlands/ZuidHolland_176/2020:0.00007009,Norway/2166/2020:0.00000888)NODE_0003709:0.00002375,((England/CAMB-7DC55/2020:0.00001156,England/BIRM-5F442/2020:0.00007713)NODE_0003716:0.00003321,(Luxembourg/LNS1148230/2020:0.00000730,Luxembourg/LNS6326231/2020:0.00003134)NODE_0002850:0.00000687)NODE_0003714:0.00002501)NODE_0003075:0.00003079,(Italy/LOM-INMI-BG-5825/2020:0.00000000,((Norway/1772/2020:0.00000536,(Australia/VIC530/2020:0.00001802,Japan/PG-1130/2020:0.00004862)NODE_0002871:0.00002013)NODE_0002870:0.00000631,((BosniaandHerzegovina/ChVir7357/2020:0.00002686,(Peru/LIM-INS-113/2020:0.00008753,(Peru/LIM-INS-8417/2020:0.00007983,Peru/LIM-UPCH-0004/2020:0.00016945)NODE_0002878:0.00001426)NODE_0003719:0.00003113)NODE_0002875:0.00000777,((Denmark/DCGC-1585/2020:0.00006776,Australia/VIC63/2020:0.00000000)NODE_0002880:0.00000551,((England/PORT-2CF6CD/2020:0.00000015,England/PORT-2CF78E/2020:0.00002201)NODE_0003718:0.00011691,(Ecuador/USFQ-026/2020:0.00000000,Ecuador/USFQ-113/2020:0.00016175)NODE_0003711:0.00006242)NODE_0002881:0.00001959)NODE_0002879:0.00000727)NODE_0002872:0.00000983)NODE_0002869:0.00002112)NODE_0002868:0.00000659)NODE_0003074:0.00000329)NODE_0003695:0.00000927,(SaudiArabia/KAUST-MAKKAH197/2020:0.00008353,France/PAC-IHU-10044_Illu1/2020:0.00005293,(Germany/SH-ChVir3214/2020:0.00004978,DominicanRepublic/ICGEB_UNIBE258/2020:0.00000825,DominicanRepublic/ICGEB_UNIBE051/2020:0.00000169)NODE_0003779:0.00000316,(Austria/CeMM0307/2020:0.00003229,Netherlands/NA_126/2020:0.00000388,Netherlands/Gelderland_81/2020:0.00014158,(Netherlands/OV-EMC-39/2020:0.00002681,Germany/NW-HHU-201/2020:0.00000058)NODE_0002887:0.00004483,(Netherlands/ZuidHolland_120/2020:0.00002868,(Netherlands/ZH-EMC-230/2020:0.00002187,Netherlands/ZH-EMC-288/2020:0.00012679,(Netherlands/ZuidHolland_218/2020:0.00001311,Netherlands/ZuidHolland_203/2020:0.00000000)NODE_0003099:0.00000875)NODE_0003855:0.00004835)NODE_0003854:0.00004951)NODE_0003849:0.00003594,(((Guatemala/un-CDC-3536653-001/2020:0.00000000,(FrenchGuiana/IPP8876/2020:0.00001803,FrenchGuiana/IPP8875/2020:0.00000491)NODE_0003788:0.00004536)NODE_0002894:0.00000453,((France/IDF-IPP3725/2020:0.00001343,India/GJ-GBRC160b/2020:0.00014895)NODE_0002897:0.00000962,((France/PAC-IHU-0218/2020:0.00000219,USA/CT-UW-3100/2020:0.00000000)NODE_0002899:0.00001567,(USA/AZ-TG381597/2020:0.00017923,France/PAC-IHU-0169_Illu2/2020:0.00000000)NODE_0002900:0.00001130)NODE_0002898:0.00000956)NODE_0002896:0.00000552)NODE_0002892:0.00001201,((USA/NM-UNM-00527/2020:0.00002186,France/PAC-IHU-10800_Illu1/2020:0.00000000)NODE_0002902:0.00004664,(SaudiArabia/KAUST-JEDDAH680/2020:0.00007944,(SaudiArabia/KAUST-JEDDAH900/2020:0.00002046,(SaudiArabia/KAUST-MADINAH1116/2020:0.00014717,(SaudiArabia/KAUST-MADINAH1096/2020:0.00012264,SaudiArabia/KAUST-MAKKAH290/2020:0.00000680)NODE_0003799:0.00002890)NODE_0003798:0.00001756,(SaudiArabia/KAUST-MAKKAH784/2020:0.00005065,(Nigeria/BO-CV337/2020:0.00002323,(SaudiArabia/KAUST-JEDDAH837/2020:0.00002629,SaudiArabia/KAUST-MADINAH1110/2020:0.00006563)NODE_0002909:0.00004722)NODE_0003800:0.00004273)NODE_0002907:0.00000915)NODE_0003795:0.00001089)NODE_0003794:0.00001529)NODE_0002901:0.00001798)NODE_0002890:0.00001891,(Chile/AR-ISPCH-10/2020:0.00004886,USA/IL-IDPH-MAC-S-000823/2020:0.00018000,Chile/AR-ISPCH-9/2020:0.00004886,((Chile/RM-CMM-0000D/2020:0.00001395,Chile/RM-ISPCH-58/2020:0.00004018)NODE_0002912:0.00001495,((Chile/AR-ISPCH-4/2020:0.00001976,Chile/MA-CADIUMAG-14/2020:0.00009845)NODE_0002914:0.00000648,((Argentina/PAIS-D0052/2020:0.00004871,Chile/AR-39885/2020:0.00002029)NODE_0002916:0.00000745,((Chile/MA-ISPCH-8/2020:0.00000000,(Chile/RM-72852/2020:0.00006764,(Chile/RM-72846/2020:0.00003850,Chile/Santiago-PUC_MVL_0443/2020:0.00001883)NODE_0003818:0.00002914)NODE_0003817:0.00007007)NODE_0002918:0.00000706,((Argentina/PAIS-D0042/2020:0.00000000,Argentina/PAIS-D0053/2020:0.00004372)NODE_0002922:0.00002441,(Chile/LI-ISPCH-7/2020:0.00000000,Chile/LL-ISPCH-3/2020:0.00001749)NODE_0002923:0.00000474)NODE_0002921:0.00000451)NODE_0002917:0.00000319)NODE_0002915:0.00000506)NODE_0002913:0.00001140)NODE_0002911:0.00000903,(Chile/AR-ISPCH-13/2020:0.00004005,(Chile/Santiago-PUC_MVL_0018/2020:0.00001544,Chile/RM-ISPCH-37/2020:0.00000889,(Chile/Santiago-PUC_MVL_0011/2020:0.00000236,Chile/MA-CADIUMAG-23/2020:0.00020782)NODE_0003832:0.00000871,(Chile/Santiago-PUC_MVL_0055/2020:0.00001025,(Chile/Santiago-PUC_MVL_0040/2020:0.00000715,(Chile/Santiago-PUC_MVL_0083/2020:0.00000000,Chile/Santiago-PUC_MVL_0111/2020:0.00000437)NODE_0002929:0.00001152)NODE_0002928:0.00001185)NODE_0003828:0.00001394,(Chile/Santiago-PUC_MVL_0470/2020:0.00012704,(Chile/Santiago-PUC_MVL_0104/2020:0.00002654,(Chile/Santiago-p1d10/2020:0.00000000,(Chile/Santiago-PUC_MVL_0149/2020:0.00002053,(Chile/Santiago-PUC_MVL_0131/2020:0.00000219,Chile/Santiago-PUC_MVL_0232/2020:0.00000000)NODE_0002934:0.00001616)NODE_0002933:0.00000351)NODE_0002932:0.00000905)NODE_0002931:0.00000869)NODE_0002930:0.00000644,(Chile/Santiago-PUC_MVL_0039/2020:0.00001790,Chile/Santiago-PUC_MVL_0154/2020:0.00003757,Chile/Santiago-PUC_MVL_0095/2020:0.00002664,(Chile/Santiago-PUC_MVL_0056/2020:0.00000535,((Chile/Curico-PUC_MVL_0186/2020:0.00000000,Chile/Santiago-op25d8/2020:0.00001311)NODE_0003846:0.00005299,(Chile/Santiago-op24d6/2020:0.00005275,(Chile/Santiago-PUC_MVL_0036/2020:0.00000254,((Chile/Santiago-PUC_MVL_0076/2020:0.00000000,Chile/Santiago-PUC_MVL_0081/2020:0.00000000)NODE_0002941:0.00000698,(Chile/Santiago-PUC_MVL_0108/2020:0.00000605,(Chile/Talagante-PUC_MVL_0118/2020:0.00000233,(Chile/Arica-PUC_MVL_0173/2020:0.00000000,Chile/Santiago-PUC_MVL_0175/2020:0.00000219)NODE_0002945:0.00002201)NODE_0002944:0.00000590)NODE_0002943:0.00000530)NODE_0002940:0.00000212)NODE_0002939:0.00000430)NODE_0002938:0.00000243)NODE_0002936:0.00000264)NODE_0003157:0.00000599)NODE_0003834:0.00001284)NODE_0003820:0.00001368)NODE_0003819:0.00000662)NODE_0003802:0.00001063,(England/20140048704/2020:0.00005112,USA/NY-PV09407/2020:0.00001833,USA/FL-BPHL-1457/2020:0.00008172,USA/NY-NYUMC550/2020:0.00006205,England/OXON-AF838/2020:0.00009702,USA/UT-QDX-1801/2020:0.00002926,Wales/PHWC-162F59/2020:0.00020412,CostaRica/INC-0031/2020:0.00002707,Finland/17MS2G3/2020:0.00003363,Scotland/EDB6136/2020:0.00016041,USA/NY-QDX-2508/2020:0.00002926,USA/CA-SR0132/2020:0.00006205,Denmark/DCGC-1094/2020:0.00000084,USA/MD-HP27982-PIDZLAVFZA/2020:0.00009483,USA/WA-UW-2235/2020:0.00004893,Norway/1805/2020:0.00000959,Switzerland/BS-UHB-42206374/2020:0.00005112,PuertoRico/PR-CDC-S18/2020:0.00006642,Germany/NW-HHU-180/2020:0.00005330,USA/CT-QDX-768/2020:0.00003582,USA/MD-HP27523-PIDSLMNWQQ/2020:0.00000084,France/HDF-IPP2489/2020:0.00002926,Norway/2114/2020:0.00003582,Venezuela/3NE/2020:0.00008609,Germany/HH-hpi-p1508/2020:0.00002926,USA/OH-ODH-SC036271/2020:0.00012762,Germany/HH-hpi-p1535/2020:0.00002926,USA/CO-CDPHE-2005150279/2020:0.00016259,Belgium/UGent-93/2020:0.00002489,(Germany/BB-ChVir-W1067-7224/2020:0.00003550,USA/LA-EVTL186/2020:0.00014479)NODE_0003890:0.00003091,(USA/CO-CDPHE-2006161470/2020:0.00018179,Haiti_49210240:0.00012277)NODE_0003901:0.00005075,(Belize/un-CDC-3595771-001/2020:0.00002461,Nicaragua/MAN-163/2020:0.00002461)NODE_0003935:0.00003088,(Denmark/DCGC-1193/2020:0.00013770,Denmark/DCGC-1162/2020:0.00000000,Denmark/DCGC-6715/2020:0.00007650)NODE_0003895:0.00003145,(((FrenchGuiana/IPP8873/2020:0.00002901,USA/MD-HP27765-PIDFTOPAUF/2020:0.00000059)NODE_0002953:0.00000120,(((Belgium/UGent-87/2020:0.00000000,Switzerland/BS-UHB-42185807/2020:0.00000000)NODE_0002958:0.00000543,(Belgium/ULG-10078/2020:0.00005296,(USA/MN-CDC-3714867-001/2020:0.00004622,USA/NY-MSK-2698/2020:0.00001343)NODE_0003869:0.00003734)NODE_0002959:0.00000275)NODE_0002957:0.00000706,((NewZealand/20CV0311/2020:0.00003498,France/PAC-IHU-0412/2020:0.00003717)NODE_0002962:0.00001655,(USA/NJ-NYUMC106/2020:0.00001409,((USA/FL-BPHL-2237/2020:0.00013597,USA/VA-DCLS-0209/2020:0.00005291)NODE_0002965:0.00001142,((Singapore/110nan/2020:0.00000000,USA/CA-QDX-1398/2020:0.00000000)NODE_0002967:0.00000460,((Canada/Qc-LSPQ-L00232439/2020:0.00000437,USA/MI-MDHHS-SC21456/2020:0.00000000)NODE_0002971:0.00000869,(USA/CO-CDPHE-2004170081/2020:0.00003498,England/BRIS-12BCEC/2020:0.00010055)NODE_0002972:0.00003055)NODE_0002970:0.00000247)NODE_0002966:0.00000072)NODE_0002964:0.00000658)NODE_0002963:0.00000684)NODE_0002961:0.00000686)NODE_0002955:0.00000024)NODE_0002952:0.00000695,(((Austria/CeMM0037/2020:0.00000000,Norway/1872/2020:0.00000000)NODE_0002976:0.00000785,(Denmark/DCGC-931/2020:0.00000000,USA/TX-HMH042/2020:0.00000000)NODE_0002980:0.00000785)NODE_0002975:0.00000728,(((((USA/NY-MSHSPSP-PV15653/2020:0.00006807,USA/RI_RKL_001_31745_AM614/2020:0.00005496)NODE_0002985:0.00001409,(USA/CO-CDPHE-2006030934/2020:0.00013778,USA/NV-NSPHL-A0195/2020:0.00012247)NODE_0002988:0.00001433)NODE_0002984:0.00002802,((USA/NJ-QDX-1211/2020:0.00000000,USA/CA-QDX-1027/2020:0.00000000)NODE_0002990:0.00000302,(USA/NY-QDX-1266/2020:0.00000000,USA/MI-MDHHS-SC20330/2020:0.00000656)NODE_0002991:0.00000302)NODE_0002989:0.00000662)NODE_0002983:0.00000663,(((USA/WI-UW-338/2020:0.00001583,USA/MI-MDHHS-SC20077/2020:0.00001583)NODE_0002994:0.00000734,(USA/CA-CSMC72/2020:0.00001580,(Haiti_49230076:0.00005258,(Haiti_49230126:0.00002631,Haiti_49230074:0.00003068)NODE_0003003:0.00002408)NODE_0003955:0.00008344)NODE_0003001:0.00000737)NODE_0002993:0.00000864,(((Aruba/AW-RIVM-10114/2020:0.00000000,England/LIVE-A644C/2020:0.00000000)NODE_0003008:0.00000687,(USA/MI-QDX-613/2020:0.00000000,USA/MI-QDX-630/2020:0.00000000)NODE_0003010:0.00000687)NODE_0003006:0.00000099,(Haiti_49210225:0.00014474,(USA/AZ-TG640853/2020:0.00008710,((USA/MD-HP00128/2020:0.00000219,Canada/MB-NML-603/2020:0.00000000)NODE_0003014:0.00000730,((USA/MD-HP06589-PIDYURJPZR/2020:0.00000000,Chile/Santiago-PUC_MVL_0074/2020:0.00000656)NODE_0003016:0.00000935,(Chile/MA-CMM-31600/2020:0.00000000,Nicaragua/MAN-158/2020:0.00000219)NODE_0003017:0.00000716)NODE_0003015:0.00000451)NODE_0003013:0.00000330)NODE_0003012:0.00000736)NODE_0003011:0.00000082)NODE_0003004:0.00000647)NODE_0002992:0.00000631)NODE_0002982:0.00000643,((Chile/MA-ISPCH-15/2020:0.00001580,Chile/MA-30037/2020:0.00001580)NODE_0003019:0.00001333,((Austria/CeMM0694/2020:0.00006760,(USA/OR-PROV-137/2020:0.00006130,USA/WA-UW-5500797/2020:0.00003944)NODE_0003876:0.00003690)NODE_0003021:0.00000723,((USA/MD-HP09689-PIDWFRVZKN/2020:0.00008857,USA/IL-UW-358/2020:0.00005360)NODE_0003024:0.00000753,(USA/MD-MDH-0065/2020:0.00014742,((USA/NE-10865/2020:0.00008563,USA/TX-HMH-1316/2020:0.00004191)NODE_0003027:0.00000966,((Haiti_49230084:0.00011183,U.S.VirginIslands/VI-CDC-03542154-001/2020:0.00005500)NODE_0003030:0.00001818,(((Colombia/VAC-GVI-93476/2020:0.00000437,USA/TX-DSHS-1279/2020:0.00000000)NODE_0003033:0.00001255,((Canada/QC-JUS-V6011661/2020:0.00000051,Canada/NS-NML-1204/2020:0.00000270)NODE_0003036:0.00000842,(Colombia/ANT-GUV-92250/2020:0.00000066,USA/MI-MDHHS-SC21231/2020:0.00001159)NODE_0003038:0.00000827)NODE_0003035:0.00000580)NODE_0003032:0.00000344,((Austria/CeMM0052/2020:0.00000000,USA/CO-CDPHE-2003310313/2020:0.00000000)NODE_0003042:0.00001107,((Canada/QC-JUS-V6011633/2020:0.00000000,Canada/QC-1nDJXQ-2009101201A/2020:0.00000000)NODE_0003044:0.00000932,((Canada/QC-JUS-V6040669/2020:0.00000000,Colombia/VAC-GVI-97203/2020:0.00000000)NODE_0003046:0.00001099,((Canada/QC-JUS-V6110834/2020:0.00000656,Austria/CeMM0539/2020:0.00000000)NODE_0003049:0.00001112,(USA/AZ-TG664305/2020:0.00005101,(U.S.VirginIslands/VI-CDC-3553173-001/2020:0.00004189,(England/NORT-28C028/2020:0.00003993,(USA/NM-UNM-00704/2020:0.00001530,U.S.VirginIslands/VI-CDC-03546414-001/2020:0.00000000)NODE_0003053:0.00001152)NODE_0003052:0.00001507)NODE_0003051:0.00002224)NODE_0003050:0.00000819)NODE_0003048:0.00000862)NODE_0003045:0.00000489)NODE_0003043:0.00000393)NODE_0003041:0.00000273)NODE_0003031:0.00000255)NODE_0003028:0.00000243)NODE_0003026:0.00000624)NODE_0003025:0.00000114)NODE_0003023:0.00000714)NODE_0003020:0.00001331)NODE_0003018:0.00000669)NODE_0002981:0.00000773)NODE_0002974:0.00000017)NODE_0002951:0.00000084)NODE_0003858:0.00000619)NODE_0003777:0.00003178)NODE_0002841:0.00001365)NODE_0002831:0.00000722,(((Poland/PL_P11/2020:0.00003964,NewZealand/20VR1797/2020:0.00001778)NODE_0003646:0.00003559,((Panama/GMI-PA334017/2020:0.00001777,Panama/GMI-PA333646/2020:0.00001559)NODE_0004013:0.00003840,(CzechRepublic/FNHK-082/2020:0.00002684,(Panama/GMI-PA1873/2020:0.00013338,Panama/332629/2020:0.00001098)NODE_0003060:0.00000931)NODE_0003059:0.00002714,(CostaRica/INC-0090/2020:0.00001318,CostaRica/INC-0034/2020:0.00001318,CostaRica/INC-0037/2020:0.00002848,(CostaRica/INC-0028/2020:0.00001093,CostaRica/INC-0026/2020:0.00000000)NODE_0003062:0.00000225)NODE_0004015:0.00000584)NODE_0004010:0.00000813)NODE_0003055:0.00003333,((((Scotland/CVR1434/2020:0.00002051,Haiti_49130151:0.00011013)NODE_0004122:0.00002989,(Italy/LOM-UniMI-L450/2020:0.00000847,CostaRica/INC-0058/2020:0.00019863)NODE_0004186:0.00002007)NODE_0003065:0.00000560,((Scotland/EDB2567/2020:0.00006371,England/SHEF-C58A5/2020:0.00006808)NODE_0004043:0.00003385,(Aruba/AW-RIVM-10326/2020:0.00000116,(USA/MA-MGH-00654/2020:0.00000000,USA/MA-MGH-01623/2020:0.00008087)NODE_0003419:0.00002957)NODE_0003418:0.00001990)NODE_0003068:0.00000653)NODE_0003064:0.00004619,((Denmark/SSI-02/2020:0.00000235,(England/20129017104/2020:0.00001104,Portugal/PT0851/2020:0.00002634,Haiti_49220022:0.00014656,(England/BRIS-12F969/2020:0.00002386,Wales/ALDP-52C063/2020:0.00016157)NODE_0004098:0.00000904,((Finland/23MS2F30/2020:0.00000680,U.S.VirginIslands/VI-CDC-03088826-001/2020:0.00003084)NODE_0003077:0.00000325,(DRC/5377/2020:0.00008763,(Ukraine/203100335/2020:0.00015693,Scotland/CVR3631/2020:0.00008480)NODE_0003079:0.00004655)NODE_0003078:0.00001422)NODE_0003076:0.00000755)NODE_0004091:0.00003721)NODE_0003073:0.00001927,((((Belgium/UGent-91/2020:0.00002821,(Chile/RM-ISPCH-48/2020:0.00001464,(Spain/VC-FISABIO-302/2020:0.00000756,Spain/VC-FISABIO-114/2020:0.00000756)NODE_0003085:0.00000927)NODE_0004086:0.00003105)NODE_0003083:0.00000337,((Netherlands/Blaricum_1364780/2020:0.00000219,Switzerland/VD-CHUV-GEN5300/2020:0.00000000)NODE_0003088:0.00000253,((Brazil/RJ-FIOCRUZ-314/2020:0.00000219,Denmark/SSI-09/2020:0.00000000)NODE_0003090:0.00000647,((Scotland/CVR364/2020:0.00003588,((Germany/HH-hpi-p1563/2020:0.00000000,USA/VA-DCLS-0141/2020:0.00007213)NODE_0004141:0.00001268,(SaudiArabia/KAUST-MAKKAH786/2020:0.00006597,(Brazil/RJ-IC01067_111-20/2020:0.00007691,CostaRica/CRV-0024/2020:0.00001352)NODE_0003096:0.00001310)NODE_0004007:0.00003415)NODE_0003093:0.00000790)NODE_0003092:0.00000719,(Germany/BY-MVP-0010/2020:0.00001508,((Guadeloupe/IPG-7330/2020:0.00000270,(Guadeloupe/IPG-7327/2020:0.00000000,Guadeloupe/IPG-7328/2020:0.00000000)NODE_0003100:0.00000488)NODE_0004150:0.00001546,(CostaRica/CRV-0014/2020:0.00003546,(CostaRica/CRV-0009/2020:0.00000000,(USA/MA-MGH-00251/2020:0.00001591,USA/MA-MGH-00476/2020:0.00001154)NODE_0003686:0.00002562)NODE_0003685:0.00001142,(CostaRica/CRV-0022/2020:0.00003792,((CostaRica/CRV-0008/2020:0.00000000,CostaRica/CRV-0010/2020:0.00000000)NODE_0003106:0.00000461,(Qatar/QA-WCMQ_FD18272719/2020:0.00007233,(CostaRica/CRV-0021/2020:0.00000119,(Denmark/ALAB-SSI-580/2020:0.00000842,(CostaRica/CRV-0016/2020:0.00000000,CostaRica/CRV-0017/2020:0.00001749)NODE_0003110:0.00001060)NODE_0003109:0.00000152)NODE_0003108:0.00001431)NODE_0003107:0.00000660)NODE_0003105:0.00000271)NODE_0003104:0.00000410)NODE_0003684:0.00001112)NODE_0003098:0.00000566)NODE_0003097:0.00000614)NODE_0003091:0.00000493)NODE_0003089:0.00000043)NODE_0003087:0.00000282)NODE_0003082:0.00000434,(((Sweden/20-51160/2020:0.00011001,CostaRica/INC-0091/2020:0.00000728)NODE_0004264:0.00003277,(Italy/LOM-Hsacco-9/2020:0.00000570,(Netherlands/NoordBrabant_101/2020:0.00002719,Netherlands/NA_444/2020:0.00007528,(Netherlands/ZuidHolland_31/2020:0.00000000,Iceland/200/2020:0.00000874)NODE_0004070:0.00000970,(Netherlands/ZuidHolland_109/2020:0.00003164,Netherlands/NB-EMC-184/2020:0.00009721)NODE_0004079:0.00003490,(Belgium/DJ-0323409/2020:0.00002868,(Netherlands/Utrecht_10041/2020:0.00002417,((Netherlands/NoordBrabant_96/2020:0.00000000,Hungary/US-636w/2020:0.00002623)NODE_0003121:0.00000711,(Peru/LIM-INS-148/2020:0.00000000,Austria/CeMM0222/2020:0.00000000)NODE_0003122:0.00000493)NODE_0003120:0.00000394)NODE_0003119:0.00000670)NODE_0003118:0.00000507)NODE_0004069:0.00001567)NODE_0003114:0.00000156)NODE_0003112:0.00000338,((Sweden/20-50173/2020:0.00001717,((Slovenia/4915/2020:0.00000656,Norway/1774/2020:0.00000000)NODE_0003126:0.00000477,(England/NOTT-10E65A/2020:0.00003851,(Brazil/RS-UFCSPA_LACEN-1655/2020:0.00001346,Belgium/SC-0319113/2020:0.00001346)NODE_0003128:0.00001630)NODE_0003127:0.00000560)NODE_0003125:0.00000585)NODE_0003124:0.00000333,(PuertoRico/PR-CDC-03068933-001/2020:0.00001840,(((Scotland/GCVR-171A0B/2020:0.00001581,(Scotland/CVR3580/2020:0.00006045,Scotland/CVR2863/2020:0.00000144)NODE_0004133:0.00006902)NODE_0004132:0.00003672,(Portugal/PT0014/2020:0.00000000,Portugal/PT0395b/2020:0.00009399,(Iceland/103/2020:0.00000035,(Georgia/Tb/2020:0.00000000,((England/BRIS-12D87D/2020:0.00008992,Iceland/1359/2020:0.00001342)NODE_0003140:0.00001731,(Brazil/RS-12256/2020:0.00006564,(Brazil/RS-FIOCRUZ-6218/2020:0.00000000,Brazil/RS-FIOCRUZ-34193/2020:0.00005683)NODE_0003422:0.00008094)NODE_0003421:0.00007220)NODE_0003139:0.00001080)NODE_0003138:0.00000691)NODE_0003137:0.00000621)NODE_0003420:0.00000881)NODE_0003133:0.00000021,(((Guadeloupe/IPG-7324/2020:0.00000656,Italy/EMR-UA-02_00107/2020:0.00000000)NODE_0003146:0.00000730,((Canada/QC-JUS-V5221404/2020:0.00001799,(Argentina/PAIS-G0012/2020:0.00003764,(CostaRica/INC-0052/2020:0.00000000,CostaRica/06/2020:0.00000874)NODE_0003344:0.00000486)NODE_0004025:0.00001314)NODE_0003150:0.00000808,(((England/SHEF-CD421/2020:0.00007775,USA/MI-MDHHS-SC20721/2020:0.00006900)NODE_0003155:0.00000720,(India/WB-S41/2020:0.00009330,(Denmark/ALAB-SSI475/2020:0.00000000,(Denmark/DCGC-998/2020:0.00000000,Denmark/DCGC-1577/2020:0.00009180)NODE_0003159:0.00010273)NODE_0004216:0.00001242)NODE_0003156:0.00000695)NODE_0003154:0.00000713,((Belgium/ULG-10189/2020:0.00010558,(Wales/PHWC-1626AF/2020:0.00010552,Wales/PHWC-160AA5/2020:0.00001153,Wales/PHWC-16CAE5/2020:0.00013175)NODE_0004167:0.00004378)NODE_0003161:0.00001744,(((Canada/Qc-LSPQ-L00233063/2020:0.00000000,Canada/ON-S167/2020:0.00000656)NODE_0003165:0.00000698,(England/SHEF-C08E6/2020:0.00000219,Guadeloupe/IPG-7336/2020:0.00000000)NODE_0003166:0.00000698)NODE_0003164:0.00000445,((Iceland/1113/2020:0.00000000,Finland/23MS2A57/2020:0.00000000)NODE_0003168:0.00000888,((Chile/Santiago-RVN7782/2020:0.00003757,(India/GJ-GBRC113/2020:0.00000000,India/GJ-GBRC297a/2020:0.00009399)NODE_0004183:0.00005943)NODE_0003170:0.00002528,(England/BRIS-129307/2020:0.00003988,(Netherlands/Gelderland_22/2020:0.00000000,Netherlands/ZuidHolland_146/2020:0.00000656)NODE_0004159:0.00003332)NODE_0003172:0.00001423)NODE_0003169:0.00001378)NODE_0003167:0.00000474)NODE_0003163:0.00000230)NODE_0003160:0.00000622)NODE_0003152:0.00000831)NODE_0003147:0.00000527)NODE_0003144:0.00000762,(((Scotland/GCVR-171740/2020:0.00001811,Scotland/CVR681/2020:0.00001155,Scotland/CVR2815/2020:0.00007057,Scotland/CVR3042/2020:0.00007713,(Scotland/CVR2719/2020:0.00005091,(Scotland/CVR3282/2020:0.00005464,Scotland/CVR1679/2020:0.00000000)NODE_0003178:0.00002468)NODE_0003177:0.00001310)NODE_0003998:0.00002343,(Italy/VEN-UniVR-77/2020:0.00001230,Japan/PG-0825/2020:0.00002979,NewZealand/20VR0465/2020:0.00000574,England/CAMB-745BD/2020:0.00002760,((Luxembourg/LNS2458673/2020:0.00000000,(England/BRIS-121DE3/2020:0.00000000,Australia/SA0039/2020:0.00000000)NODE_0003184:0.00000874)NODE_0003183:0.00000439,(Germany/NW-hpi-p1761/2020:0.00000000,(Brazil/RS-FIOCRUZ-2556/2020:0.00000270,(Brazil/RJ-FIOCRUZ-1870/2020:0.00000656,Brazil/GO-L19-CD410/2020:0.00000000)NODE_0003187:0.00001581)NODE_0003186:0.00001479)NODE_0003185:0.00000876)NODE_0003180:0.00000136)NODE_0004059:0.00001176)NODE_0003175:0.00000656,((((Brazil/PE-AMU0036/2020:0.00021236,India/WB-IK27/2020:0.00008558)NODE_0003193:0.00000691,(Egypt/NRC-6143/2020:0.00022411,(CostaRica/CRV-0020/2020:0.00000219,Russia/SAM-Vector_73406/2020:0.00000000)NODE_0003195:0.00000334)NODE_0003194:0.00000609)NODE_0003191:0.00000647,((Italy/APU-UniMI-141PT/2020:0.00003285,Italy/VEN-IZSVe-55-18/2020:0.00003503)NODE_0003198:0.00001513,(SaintMartin/IPG-7352/2020:0.00001217,(Haiti_49210206:0.00009200,(Haiti_49220034:0.00006191,(Haiti_49150074:0.00003284,(Haiti_49210093:0.00002860,Haiti/34007/2020:0.00001767)NODE_0003416:0.00001517)NODE_0003397:0.00001814)NODE_0004220:0.00003227)NODE_0004219:0.00003383)NODE_0003199:0.00001394)NODE_0003196:0.00000727)NODE_0003190:0.00000744,(((Scotland/EDB291/2020:0.00001581,Austria/CeMM0372/2020:0.00001362)NODE_0003206:0.00000921,(India/DL-NCDC-4475/2020:0.00004596,USA/WI-WSLH-200293/2020:0.00005908)NODE_0003208:0.00001621)NODE_0003205:0.00000629,((France/ARA-SC157/2020:0.00006048,India/WB-IK95/2020:0.00015009)NODE_0003210:0.00000352,(CzechRepublic/FNHK-18503/2020:0.00008996,(Brazil/RS-1685CVL/2020:0.00017986,Brazil/AM-FIOCRUZ-20890111DM/2020:0.00005745,(Uruguay/UY-272/2020:0.00002676,(Uruguay/UY-82/2020:0.00000897,(Uruguay/UY-75/2020:0.00000000,Uruguay/UY-59/2020:0.00000000,Uruguay/UY-70/2020:0.00000000,Uruguay/UY-16/2020:0.00000000,Uruguay/UY-AT/2020:0.00005464)NODE_0003450:0.00004831)NODE_0003449:0.00001779)NODE_0003448:0.00001540,(Colombia/AMA-INS-109363/2020:0.00009494,(Colombia/AMA-GUR-06747/2020:0.00006120,Colombia/AMA-GUR-06807/2020:0.00006339,Colombia/AMA-GUR-06784/2020:0.00006339,Colombia/AMA-GUR-06770/2020:0.00000000,(Colombia/AMA-GUR-06743/2020:0.00003992,(Colombia/AMA-GUR-06722/2020:0.00001756,(Colombia/AMA-GUR-06811/2020:0.00000876,(Colombia/AMA-GUR-06790/2020:0.00000000,Colombia/AMA-GUR-06800/2020:0.00000000)NODE_0003222:0.00000876)NODE_0003221:0.00001317)NODE_0003220:0.00002454)NODE_0003219:0.00001691)NODE_0003455:0.00001626)NODE_0003454:0.00002153,(Brazil/SP-825/2020:0.00001006,(Brazil/AM-FIOCRUZ-20140452MJ-R1/2020:0.00006842,(Brazil/AM-L87-CD2691/2020:0.00014290,(Brazil/AM-FIOCRUZ-20890206CF/2020:0.00007651,(Brazil/AM-FIOCRUZ-20890084SS/2020:0.00016280,((Uruguay/UY-NYUMC939/2020:0.00000000,Uruguay/UY-NYUMC938/2020:0.00000000)NODE_0003438:0.00013215,(Brazil/AM-FIOCRUZ-20892241JS/2020:0.00018899,(Brazil/RN-IMT_3747/2020:0.00015375,((Brazil/SC-FIOCRUZ-33802/2020:0.00000000,Brazil/RS-3733CVL/2020:0.00008962)NODE_0003442:0.00009854,(Brazil/AM-FIOCRUZ-20892136AL/2020:0.00006066,(Colombia/AMA-GUR-06729/2020:0.00006229,(Colombia/AMA-GUR-06754/2020:0.00005930,(Brazil/AM-FIOCRUZ-20890024PL/2020:0.00001311,Brazil/AM-FIOCRUZ-20890128FE/2020:0.00000000)NODE_0003237:0.00000247)NODE_0003236:0.00000299)NODE_0003235:0.00000493)NODE_0003234:0.00000509)NODE_0003232:0.00000275)NODE_0003231:0.00000245)NODE_0003230:0.00000436)NODE_0003228:0.00000223)NODE_0003226:0.00000333)NODE_0003225:0.00000300)NODE_0003223:0.00000202)NODE_0003445:0.00000503)NODE_0003444:0.00000149)NODE_0003429:0.00000627)NODE_0003212:0.00000246)NODE_0003209:0.00000447)NODE_0003204:0.00000734)NODE_0003189:0.00000728)NODE_0003174:0.00000616)NODE_0003143:0.00000065)NODE_0003132:0.00000719)NODE_0003131:0.00000210)NODE_0003123:0.00000107)NODE_0003111:0.00000342)NODE_0003081:0.00000907,(((((Wales/PHWC-27461/2020:0.00003473,Nicaragua/MAN-214/2020:0.00003473)NODE_0003244:0.00001642,(Ireland/D-20G47000/2020:0.00000000,(USA/TX-HMH-3695/2020:0.00007235,USA/TX-HMH-7952/2020:0.00010076)NODE_0004232:0.00009815)NODE_0004231:0.00004896)NODE_0003242:0.00001933,(Brazil/SP-05/2020:0.00000000,(Cuba/USAFSAM-S031/2020:0.00001770,(Bahamas/33820/2020:0.00000000,Bahamas/33821/2020:0.00000437)NODE_0004050:0.00002863,(USA/IL-NM-0397/2020:0.00004593,(USA/IL-UW-357/2020:0.00000000,(USA/WI-UW-581/2020:0.00007230,(USA/WI-UW-732/2020:0.00003300,USA/WI-UW-658/2020:0.00002426)NODE_0004057:0.00005897)NODE_0004056:0.00007633)NODE_0004055:0.00004374)NODE_0004054:0.00001986,(Cuba/USAFSAM-S030/2020:0.00000000,(USA/IL-IDPH-S-000318/2020:0.00008119,(USA/IL-IDPH-SAN-S-000951/2020:0.00014644,(USA/IL-IDPH-KAN-S-0001085/2020:0.00016612,USA/IL-NM-8524/2020:0.00000000)NODE_0003258:0.00001092)NODE_0003257:0.00002000)NODE_0003256:0.00000187)NODE_0003254:0.00000677)NODE_0004046:0.00003476)NODE_0003247:0.00000272)NODE_0003240:0.00000303,(((USA/FL-BPHL-1855/2020:0.00007032,(Australia/VIC527/2020:0.00000000,(NewZealand/20VR1981/2020:0.00000000,NewZealand/20VR2086/2020:0.00000874)NODE_0003267:0.00003060)NODE_0004146:0.00003535)NODE_0003265:0.00000980,(France/OCC-SC529/2020:0.00000000,Switzerland/VD-CHUV-GEN2973/2020:0.00000219,(Scotland/CVR3271/2020:0.00010539,Scotland/EDB5270/2020:0.00013162,(Scotland/GCVR-16FDE9/2020:0.00000150,(Scotland/EDB1898/2020:0.00005494,(Scotland/EDB6152/2020:0.00010916,(Scotland/EDB2730/2020:0.00000000,(Iceland/1418/2020:0.00001530,(Scotland/CVR1506/2020:0.00000271,(Scotland/EDB3132/2020:0.00000000,(Scotland/EDB6193/2020:0.00005464,Scotland/CVR2987/2020:0.00000000)NODE_0003278:0.00003934)NODE_0003277:0.00000708)NODE_0003276:0.00001260)NODE_0003274:0.00000000)NODE_0003273:0.00000424)NODE_0003272:0.00000480)NODE_0003271:0.00000121)NODE_0003486:0.00000771)NODE_0004029:0.00001702)NODE_0004027:0.00001673)NODE_0003261:0.00000744,((USA/IA-SHL-965617/2020:0.00005249,USA/IL-IDPH-WAR-S-000940/2020:0.00015085)NODE_0003977:0.00004324,(Peru/ARE-INS-636/2020:0.00003553,Scotland/EDB2000/2020:0.00008361,England/BRIS-122025/2020:0.00002023,England/CAMB-7DB58/2020:0.00005738,(England/CAMB-811F5/2020:0.00005040,USA/CT-Yale-271/2020:0.00003073)NODE_0003669:0.00001791,(Canada/NB_243/2020:0.00001870,((England/CAMB-75A9F/2020:0.00002013,England/MILK-958A6C/2020:0.00019281)NODE_0003289:0.00000756,((Canada/QC-JUS-V5210176/2020:0.00000000,(Wales/PHWC-162D40/2020:0.00008784,Wales/PHWC-1681F3/2020:0.00002008)NODE_0003658:0.00004986)NODE_0003291:0.00000479,((England/NORW-E7667/2020:0.00004616,England/NORW-EC969/2020:0.00005491)NODE_0003657:0.00005678,(Canada/NB-215/2020:0.00001311,Canada/QC-JUS-V5221282/2020:0.00000000)NODE_0003295:0.00000676)NODE_0003293:0.00000239)NODE_0003290:0.00000323)NODE_0003287:0.00000194)NODE_0003283:0.00000808,(SouthAfrica/NHLS-UCT-GP-5597/2020:0.00012493,Scotland/EDB5441/2020:0.00005936,Scotland/EDB1095/2020:0.00004843,Scotland/CVR2110/2020:0.00005499,Scotland/EDB4169/2020:0.00007684,England/20126007102/2020:0.00000471,(USA/WA-UW-3600095/2020:0.00022310,(England/NOTT-1114D2/2020:0.00010656,((England/ALDP-953BB9/2020:0.00005746,(England/ALDP-9552A3/2020:0.00000809,England/ALDP-94EC72/2020:0.00001902)NODE_0003677:0.00005812)NODE_0003676:0.00010949,(Scotland/EDB254/2020:0.00000111,(Wales/PHWC-2B737/2020:0.00003716,Scotland/CVR800/2020:0.00000000)NODE_0003304:0.00000329)NODE_0003303:0.00000410)NODE_0003300:0.00000518)NODE_0003298:0.00000725)NODE_0003297:0.00000456)NODE_0003670:0.00001114)NODE_0003654:0.00000994)NODE_0003279:0.00001368)NODE_0003259:0.00000562)NODE_0003239:0.00000118,((((Wales/PHWC-1635B0/2020:0.00011609,Scotland/EDB113/2020:0.00000680)NODE_0004179:0.00002698,(Morocco/ouar377bis/2020:0.00011013,USA/TX-HMH-853/2020:0.00004018)NODE_0003309:0.00001983)NODE_0003307:0.00001548,((Scotland/CVR3165/2020:0.00009532,(Wales/PHW21/2020:0.00000000,(Wales/PHWC-286D3/2020:0.00002649,(Wales/PHWC-25C10/2020:0.00000000,Wales/PHWC-272FE/2020:0.00001093)NODE_0003524:0.00001119)NODE_0003649:0.00001941)NODE_0003312:0.00000352)NODE_0003647:0.00000969,((USA/VA-DCLS-0679/2020:0.00004604,Canada/AB-95051/2020:0.00000888)NODE_0003743:0.00002053,(USA/TX_GCID_192004341D/2020:0.00013582,((USA/TX-HMH-3187/2020:0.00005289,USA/TX-HMH-6102/2020:0.00007257)NODE_0003529:0.00003872,((USA/TX-HMH-6666/2020:0.00006608,(USA/TX-HMH-4669/2020:0.00003985,(USA/TX-HMH-4705/2020:0.00001348,USA/TX-HMH-5630/2020:0.00000693)NODE_0003536:0.00002636)NODE_0003535:0.00002186)NODE_0003751:0.00002844,(USA/TX-HMH-6616/2020:0.00005073,USA/TX-HMH-3579/2020:0.00003105,USA/TX-HMH-4409/2020:0.00003543,USA/TX-HMH-7246/2020:0.00006166)NODE_0003747:0.00004380)NODE_0003530:0.00002113)NODE_0003528:0.00002453)NODE_0003744:0.00007283)NODE_0003742:0.00002969)NODE_0003310:0.00001202)NODE_0003306:0.00000614,((((Senegal/86/2020:0.00001395,(USA/IA-CDC-03068852-001/2020:0.00000000,(Iceland/965/2020:0.00002423,Egypt/CCHE57357-A-10/2020:0.00012478)NODE_0003326:0.00002386)NODE_0004204:0.00000739)NODE_0003323:0.00000412,(Iceland/432/2020:0.00003535,((Italy/CAL-UNICZ_12/2020:0.00003497,Italy/CAL-UNICZ_38/2020:0.00000000)NODE_0004126:0.00003624,((USA/UT-01566/2020:0.00000000,USA/UT-UPHL-2009149/2020:0.00010929)NODE_0003757:0.00002463,(USA/UT-02844/2020:0.00004599,(USA/UT-UPHL-2009151/2020:0.00005736,USA/UT-UPHL-2009203/2020:0.00003987)NODE_0003759:0.00005639)NODE_0003561:0.00002673)NODE_0003756:0.00003784)NODE_0003330:0.00001222)NODE_0003329:0.00000238)NODE_0003322:0.00000683,(((USA/WA-UW-9536/2020:0.00015350,(England/LEED-2A93C2/2020:0.00003844,USA/MO-MSPHL-000485/2020:0.00004062)NODE_0003342:0.00001889)NODE_0003339:0.00001007,(Italy/LOM-UniMI10/2020:0.00000697,(England/LIVE-A256B/2020:0.00015087,England/201360298/2020:0.00003065,England/20118054004/2020:0.00000223,USA/AZ-TG654366/2020:0.00007218,(USA/CA-ALSR-1505/2020:0.00003075,Canada/QC-L00247022/2020:0.00000889)NODE_0003773:0.00005018,((England/SHEF-C045B/2020:0.00003109,((Chile/MA-ISPCH-14/2020:0.00000219,Iceland/467/2020:0.00000000)NODE_0003350:0.00000685,(England/LIVE-A55A4/2020:0.00000000,(England/LOND-D7BE3/2020:0.00003279,England/GSTT-265E24D/2020:0.00000000)NODE_0003352:0.00002186)NODE_0003351:0.00000685)NODE_0003349:0.00000457)NODE_0003347:0.00000607,((Australia/NSW-SAVID-3217/2020:0.00000437,Chile/MA-ISPCH-3/2020:0.00000000)NODE_0003356:0.00000470,(England/ALDP-49978B/2020:0.00006792,(England/ALDP-94CBB3/2020:0.00007231,(England/ALDP-951F55/2020:0.00001343,England/ALDP-94C96E/2020:0.00002873)NODE_0003776:0.00004576)NODE_0003775:0.00003715)NODE_0003774:0.00009197)NODE_0003354:0.00000623)NODE_0003346:0.00000223)NODE_0003760:0.00000692)NODE_0003343:0.00000577)NODE_0003338:0.00000754,((SaintBarthelemy/IPG-7329/2020:0.00001098,Switzerland/TI-ETHZ-100085/2020:0.00001098)NODE_0003361:0.00000716,((Portugal/PT0140/2020:0.00003930,(England/LOND-D68ED/2020:0.00000954,England/201861242/2020:0.00002047)NODE_0004112:0.00009096)NODE_0003363:0.00000677,((((Guadeloupe/IPG-7331/2020:0.00000219,Guadeloupe/IPG-7323/2020:0.00000000)NODE_0003369:0.00000495,(Switzerland/BL-UHB-42192277/2020:0.00000000,Germany/HH-hpi-p1736/2020:0.00000000)NODE_0003370:0.00000495)NODE_0003368:0.00000650,(((CostaRica/CRV-0018/2020:0.00000219,Germany/BE-ChVir1900/2020:0.00000000)NODE_0003373:0.00000453,(SouthAfrica/KRISP-0066/2020:0.00003281,(Italy/CAM-TIGEM-949/2020:0.00006557,SaintMartin/IPG-7354/2020:0.00000000)NODE_0004113:0.00003063)NODE_0003374:0.00000887)NODE_0003372:0.00000466,((Germany/BE-ChVir-W1078-7878/2020:0.00002644,CostaRica/CRV-0023/2020:0.00002644)NODE_0003377:0.00001550,((USA/UT-UPHL-201016479/2020:0.00015254,(Italy/APU-PODV-15711018/2020:0.00002842,Italy/APU-PODV-15698470/2020:0.00000000)NODE_0004201:0.00003014)NODE_0003379:0.00000981,((England/NORW-E9261/2020:0.00005979,(USA/IL-IDPH-LAS-S-0001128/2020:0.00011067,(USA/AZ-TG408214/2020:0.00007677,USA/AZ-TG491709/2020:0.00009425)NODE_0003385:0.00002079)NODE_0004022:0.00007371)NODE_0003383:0.00001935,((Australia/VIC652/2020:0.00000437,USA/OH-ODH-SC22140/2020:0.00000000)NODE_0003387:0.00000676,(England/LOND-124F880/2020:0.00000219,Colombia/BOY-INS-88871/2020:0.00000000)NODE_0003388:0.00000676)NODE_0003386:0.00000243)NODE_0003381:0.00000671)NODE_0003378:0.00000636)NODE_0003376:0.00000659)NODE_0003371:0.00000664)NODE_0003367:0.00000389,(((USA/IL-RUSH-10037/2020:0.00004041,Finland/4AS10G55/2020:0.00003386)NODE_0003395:0.00000846,((USA/MO-MSPHL-000043/2020:0.00000000,USA/MO-MSPHL-004985/2020:0.00018579)NODE_0004045:0.00002474,(Ecuador/USFQ-004/2020:0.00000000,((Ecuador/USFQ-110/2020:0.00003236,Ecuador/USFQ-1112/2020:0.00003236)NODE_0003401:0.00014305,(Ecuador/USFQ-020/2020:0.00000000,Ecuador/USFQ-039/2020:0.00000000)NODE_0003402:0.00001367)NODE_0003399:0.00002568)NODE_0004105:0.00002474)NODE_0003396:0.00000665)NODE_0003394:0.00001049,((Guadeloupe/IPG-7338/2020:0.00001343,India/WB-IK17/2020:0.00008556)NODE_0003404:0.00000377,((Guadeloupe/IPG-7319/2020:0.00000000,Chile/RM-CMM-0000E/2020:0.00000219)NODE_0003410:0.00000460,(((USA/TX-HMH-5536/2020:0.00019288,(USA/OR-OHSU-0047/2020:0.00000000,USA/OR-OHSU-0509/2020:0.00010055)NODE_0004207:0.00004643)NODE_0003415:0.00002011,((SaintMartin/IPG-7348/2020:0.00000000,SaintMartin/IPG-7349/2020:0.00000000)NODE_0003423:0.00000931,((France/PAC-IHU-0553_Illu2/2020:0.00000000,Denmark/DCGC-1919/2020:0.00002623)NODE_0003425:0.00002693,(SaintMartin/IPG-7355/2020:0.00000000,USA/KS-KHEL-0035/2020:0.00000000)NODE_0003426:0.00001381)NODE_0003424:0.00000642)NODE_0003417:0.00000696)NODE_0003412:0.00000743,((Peru/LIM-UPCH-0103/2020:0.00017110,England/CAMB-82B50/2020:0.00004870)NODE_0003428:0.00002366,((England/NOTT-10E97F/2020:0.00000000,SaintMartin/IPG-7351/2020:0.00000000)NODE_0003431:0.00001316,((Finland/30M77S3/2020:0.00000000,Colombia/CAU-INS-89002/2020:0.00000219)NODE_0003433:0.00000916,((Canada/ON-CVD01006/2020:0.00003497,England/LOND-D3DF0/2020:0.00000000)NODE_0003435:0.00001376,((USA/WI-UW-151/2020:0.00000219,SaintMartin/IPG-7357/2020:0.00000000)NODE_0003437:0.00001316,((USA/MI-MDHHS-SC20534/2020:0.00000032,India/OR-ILSCV35457/2020:0.00005933)NODE_0003440:0.00003846,(USA/TX-HMH-5183/2020:0.00009836,DominicanRepublic/ICGEB_UNIBE022/2020:0.00000000)NODE_0003441:0.00001911)NODE_0003439:0.00005526)NODE_0003436:0.00000716)NODE_0003434:0.00000633)NODE_0003432:0.00000619)NODE_0003430:0.00000673)NODE_0003427:0.00000599)NODE_0003411:0.00000276)NODE_0003408:0.00000385)NODE_0003403:0.00000719)NODE_0003389:0.00000625)NODE_0003366:0.00000450)NODE_0003362:0.00000266)NODE_0003360:0.00000652)NODE_0003336:0.00000461)NODE_0003320:0.00000214,(Spain/VC-IBV-98003107/2020:0.00003327,(France/IDF_HB_112004015977/2020:0.00007516,Switzerland/VD-CHUV-GEN2513/2020:0.00002051,Switzerland/BS-UHB-42222049/2020:0.00007734,Belgium/rega-0423595/2020:0.00011450,France/NAQ-SC204/2020:0.00000958,Australia/NSW2147/2020:0.00002488,Canada/QC-L00220159/2020:0.00002926,France/BFC-2094/2020:0.00000740,France/ARA-SC392/2020:0.00006204,Switzerland/BE-ETHZ-100113/2020:0.00003144,Portugal/PT0175/2020:0.00005767,France/PAC-IHU-11560_Illu1/2020:0.00010357,France/GES-8783/2020:0.00004456,Switzerland/BS-UHB-42183137/2020:0.00001614,Chile/VS-ISPCH-1/2020:0.00002926,Belgium/UNJP-0324125/2020:0.00004893,Brazil/CE-L10-CD167/2020:0.00003144,Switzerland/SG-ETHZ-100152/2020:0.00003144,(Ireland/LS-NVRL-MPI69470/2020:0.00003818,Ireland/D-NVRL-20Z17903/2020:0.00010375)NODE_0003474:0.00006321,(Belgium/AGR-0324174/2020:0.00001749,Canada/QC-1nDJXQ-2013204334A/2020:0.00012241)NODE_0003483:0.00003144,(Switzerland/BL-ETHZ-120044/2020:0.00007726,France/IDF-IPP3713/2020:0.00002043)NODE_0003496:0.00003069,(DRC/4084/2020:0.00006141,DRC/11031/2020:0.00012043)NODE_0003500:0.00006183,(Morocco/6894/2020:0.00000000,Morocco/HMIMV-Rabat102-03/2020:0.00002404)NODE_0003504:0.00004018,(France/PAC-IHU-10651_Illu1/2020:0.00003279,France/NAQ-SC253/2020:0.00000000)NODE_0003515:0.00002707,(France/IDF_PSL_155/2020:0.00003091,France/PAC-IHU-0033/2020:0.00001780)NODE_0003526:0.00001801,((Scotland/GCVR-173D1F/2020:0.00000000,Netherlands/UT-EMC-55/2020:0.00012459)NODE_0003532:0.00006089,(Haiti/33970/2020:0.00000874,Haiti_47180229:0.00000000)NODE_0003533:0.00001717)NODE_0003531:0.00001864,(India/KA-nimh-3959/2020:0.00006672,India/MH-NIV-QC-799/2020:0.00007328,(India/MH-ACTREC-139/2020:0.00012475,(India/MH-ACTREC-108/2020:0.00007490,India/UP-NBRI-N20-TDU302/2020:0.00005304)NODE_0003457:0.00004111)NODE_0003456:0.00001847)NODE_0003537:0.00004778,(France/GES-3372/2020:0.00001121,Brazil/PA-IEC173005/2020:0.00002870,Brazil/PA-IEC173002/2020:0.00001777,Brazil/CE-0206/2020:0.00003963,Brazil/CE-FIOCRUZ-17835/2020:0.00010520,(Brazil/CE-L11-CD196/2020:0.00000000,Brazil/CE-L19-CD408/2020:0.00002186)NODE_0003550:0.00001777,((Brazil/CE-FIOCRUZ-17833/2020:0.00009836,Brazil/AC-IEC162526/2020:0.00000000)NODE_0003461:0.00000479,(Brazil/PE-UFPE022/2020:0.00022654,(Brazil/MG-CV49/2020:0.00000000,Brazil/CE-L16-CD344/2020:0.00001749)NODE_0003464:0.00001014)NODE_0003462:0.00000339)NODE_0003460:0.00000205)NODE_0003542:0.00002897,((France/ARA-487/2020:0.00000219,FrenchGuiana/IPP9110/2020:0.00000000)NODE_0003466:0.00000151,((Switzerland/GE-HUG-3144/2020:0.00002651,France/ARA-06391/2020:0.00000028)NODE_0003468:0.00000770,(((Switzerland/BS-ETHZ-100034/2020:0.00000244,Switzerland/un-UHG-H1024/2020:0.00000462)NODE_0003471:0.00000286,(Germany/BW-FR0176/2020:0.00002036,((England/NORT-297479/2020:0.00008745,Canada/MB-NML-776/2020:0.00001751)NODE_0003475:0.00000701,((CostaRica/INC-0048/2020:0.00000000,Austria/CeMM0708/2020:0.00014645)NODE_0003477:0.00000451,(Latvia/08/2020:0.00002471,Brazil/BA-78/2020:0.00007499)NODE_0003478:0.00000821)NODE_0003476:0.00000471)NODE_0003473:0.00000896)NODE_0003472:0.00000025)NODE_0003470:0.00000714,((Switzerland/BL-UHB-42201781/2020:0.00002061,Brazil/PA-IEC173000/2020:0.00001623)NODE_0003480:0.00000676,(((France/IDF-3703/2020:0.00001535,FrenchGuiana/IPP9109/2020:0.00001535)NODE_0003484:0.00001345,(France/NAQ-SC271/2020:0.00001557,(SaintMartin/IPG-7343/2020:0.00000000,SaintMartin/IPG-7356/2020:0.00002186)NODE_0003522:0.00001557)NODE_0003485:0.00001323)NODE_0003482:0.00000690,(((Switzerland/BL-UHB-42192855/2020:0.00000000,Switzerland/VD-CHUV-GEN3462/2020:0.00000000)NODE_0003489:0.00000689,(Germany/BW-FR0233/2020:0.00001762,(Germany/BW-FR0106/2020:0.00000000,Chile/MA-ISPCH-4/2020:0.00000000)NODE_0003491:0.00000888)NODE_0003490:0.00000456)NODE_0003488:0.00000248,((Brazil/SP-176/2020:0.00005070,Germany/BW-FR0086/2020:0.00002447)NODE_0003493:0.00001304,((Switzerland/BL-UHB-42197574/2020:0.00000000,Switzerland/VD-CHUV-GEN5288/2020:0.00000219)NODE_0003495:0.00000507,((France/ARA-27109/2020:0.00005028,Belgium/rega-0427611/2020:0.00007214)NODE_0003498:0.00001967,((DRC/521/2020:0.00000000,Switzerland/BE-ETHZ-100806/2020:0.00000000)NODE_0003501:0.00001152,((France/ARA-19570/2020:0.00000000,Belgium/rega-0411470/2020:0.00001749)NODE_0003503:0.00002425,(Canada/Qc-LSPQ-L00239182/2020:0.00000000,France/PAC-IHU-10632_Illu1/2020:0.00000437)NODE_0003505:0.00000676)NODE_0003502:0.00000694)NODE_0003499:0.00000816)NODE_0003497:0.00000069)NODE_0003494:0.00000621)NODE_0003492:0.00000246)NODE_0003487:0.00000667)NODE_0003481:0.00000040)NODE_0003479:0.00000694)NODE_0003469:0.00000647)NODE_0003467:0.00000008)NODE_0003465:0.00000152,(((Suriname/SR-42/2020:0.00011603,(Suriname/SR-13/2020:0.00007669,Suriname/SR-12/2020:0.00006795)NODE_0003557:0.00003496)NODE_0003703:0.00003486,(Suriname/SR-05/2020:0.00002238,FrenchGuiana/IPP8888/2020:0.00012948,((Suriname/SR-14/2020:0.00006374,FrenchGuiana/IPP8889/2020:0.00007248)NODE_0003559:0.00005119,(Suriname/SR-35/2020:0.00010412,((Suriname/SR-41/2020:0.00002429,Suriname/SR-43/2020:0.00002647)NODE_0003571:0.00006169,(Suriname/SR-37/2020:0.00007234,(Suriname/SR-36/2020:0.00005546,(Suriname/SR-10/2020:0.00001789,(Suriname/SR-15/2020:0.00003506,(Suriname/SR-11/2020:0.00000576,(FrenchGuiana/IPP8887/2020:0.00002011,(Suriname/SR-40/2020:0.00001376,Suriname/SR-39/2020:0.00001376)NODE_0003523:0.00000854)NODE_0003521:0.00000314)NODE_0003520:0.00001181)NODE_0003519:0.00000687)NODE_0003518:0.00001134)NODE_0003517:0.00001688)NODE_0003516:0.00001364)NODE_0003513:0.00001815)NODE_0003512:0.00001299)NODE_0003510:0.00001456)NODE_0003558:0.00001922)NODE_0003555:0.00005317,(FrenchGuiana/IPP8884/2020:0.00005635,((Suriname/SR-22/2020:0.00003752,(Suriname/SR-32/2020:0.00002111,Suriname/SR-31/2020:0.00002111)NODE_0003728:0.00001642)NODE_0003727:0.00002367,(Suriname/SR-28/2020:0.00003508,Suriname/SR-29/2020:0.00003508,Suriname/SR-30/2020:0.00003508,Suriname/SR-27/2020:0.00003508,Suriname/SR-26/2020:0.00003508,Suriname/SR-25/2020:0.00003508,Suriname/SR-24/2020:0.00003508,Suriname/SR-23/2020:0.00003508,(Suriname/SR-16/2020:0.00002869,Suriname/SR-21/2020:0.00002869,Suriname/SR-20/2020:0.00002869,Suriname/SR-33/2020:0.00002869,Suriname/SR-19/2020:0.00002869,Suriname/SR-34/2020:0.00002869,(Suriname/SR-18/2020:0.00000789,Suriname/SR-17/2020:0.00000789)NODE_0003583:0.00002079)NODE_0003577:0.00000640)NODE_0003576:0.00002611)NODE_0003573:0.00003231)NODE_0003572:0.00010837)NODE_0003554:0.00005033,(Canada/Qc-LSPQ-L00238862/2020:0.00002636,Canada/QC-HMR-97223756/2020:0.00015095,(Canada/Qc-PSM-9967717401/2020:0.00000000,Canada/Qc-PSM-9967718347/2020:0.00000437)NODE_0003623:0.00002636,(Canada/QC-JUS-V6061257/2020:0.00000000,Canada/QC-JUS-V6100643/2020:0.00000656)NODE_0003639:0.00005040,(France/ARA-10163/2020:0.00000000,(France/ARA-SC027/2020:0.00000000,England/OXON-B17EB/2020:0.00007213)NODE_0003534:0.00001311)NODE_0003592:0.00000450,(Canada/QC-L00257205/2020:0.00002636,(Canada/QC-HGA-T32019852D/2020:0.00001581,Canada/QC-HGA-T31420632D/2020:0.00000269,Canada/QC-HGA-T31922152D/2020:0.00001362)NODE_0003611:0.00004334)NODE_0003610:0.00008743,(((Canada/Qc-LSPQ-L00243673/2020:0.00001749,((Canada/Qc-JEW-Q9091167/2020:0.00003759,Canada/Qc-JEW-Q9181173/2020:0.00005726)NODE_0003636:0.00005278,(Canada/Qc-L00260284/2020:0.00001780,Canada/Qc-L00259902/2020:0.00001343)NODE_0003607:0.00009224)NODE_0003541:0.00001237)NODE_0003540:0.00001122,((Canada/QC_AG3/2020:0.00002010,(Canada/QC-L00251063/2020:0.00002261,Canada/Qc-JEW-Q9131572/2020:0.00007726)NODE_0003546:0.00001934)NODE_0003545:0.00000842,(Canada/Qc-JEW-Q9081752/2020:0.00000724,(Canada/QC-JEW-Q9111639/2020:0.00000270,(Canada/Qc-JEW-Q9211914/2020:0.00000270,Canada/Qc-JEW-Q9262500/2020:0.00001363)NODE_0003549:0.00002186)NODE_0003548:0.00001110)NODE_0003640:0.00008685)NODE_0003544:0.00001769)NODE_0003539:0.00000683,((Canada/QC-1nDWVQ-MX20014970/2020:0.00007503,((Canada/QC-L00248414/2020:0.00002655,Switzerland/BS-UHB-42220622/2020:0.00001344)NODE_0003556:0.00000908,(Canada/QC-L00251642/2020:0.00004180,(Canada/Qc-JEW-Q8221354/2020:0.00000000,Canada/Qc-JEW-Q8301648/2020:0.00001749)NODE_0003602:0.00004617)NODE_0003560:0.00001351)NODE_0003553:0.00001317)NODE_0003552:0.00000465,(Canada/QC-1nDJXQ-2012003553A/2020:0.00008977,((Canada/QC_BB9/2020:0.00003985,Canada/QC-1nKGZ-Q8131716/2020:0.00003985)NODE_0003564:0.00001078,((Canada/QC-L00254488/2020:0.00005981,(Canada/QC-L00255118/2020:0.00002442,Canada/ON-E76/2020:0.00004191)NODE_0003567:0.00003757)NODE_0003566:0.00001706,((Canada/QC-1nDJXQ-2008901666A/2020:0.00000656,Canada/Qc-LSPQ-L00239612/2020:0.00000000)NODE_0003569:0.00000497,((Canada/QC-1nDJXQ-2009002136A/2020:0.00000052,Belgium/LHUB11589811/2020:0.00000270)NODE_0003574:0.00001060,(Canada/QC-JUS-V6021016/2020:0.00000896,((Canada/QC-L00246329/2020:0.00000289,(Canada/QC-1nKGZ-Q8081642/2020:0.00000219,Canada/QC_AB2/2020:0.00000000)NODE_0003580:0.00000727)NODE_0003579:0.00001074,(Canada/QC_AE7/2020:0.00000912,((Canada/QC-L00248248/2020:0.00000000,Canada/QC-JUS-V6110710/2020:0.00000000)NODE_0003584:0.00001093,(Canada/QC-HMR-96110921/2020:0.00000641,(Canada/QC-JUS-V6120295/2020:0.00000411,(Canada/QC_AN5/2020:0.00001315,(Canada/QC-JOL-S2061098UW/2020:0.00010710,Canada/QC-L00251065/2020:0.00000000)NODE_0003588:0.00001097)NODE_0003587:0.00000407)NODE_0003586:0.00000667)NODE_0003585:0.00000671)NODE_0003582:0.00000912)NODE_0003581:0.00000451)NODE_0003578:0.00000406)NODE_0003575:0.00000654)NODE_0003570:0.00000259)NODE_0003568:0.00000196)NODE_0003565:0.00000436)NODE_0003563:0.00000416)NODE_0003562:0.00000303)NODE_0003551:0.00000614)NODE_0003538:0.00000174)NODE_0003591:0.00002694)NODE_0003463:0.00000402)NODE_0003443:0.00000250)NODE_0003319:0.00000432)NODE_0003305:-0.00000039)NODE_0003238:0.00000965)NODE_0003080:0.00000723)NODE_0003072:0.00000625)NODE_0003063:0.00000637)NODE_0003054:0.00001888)NODE_0002830:0.00000646,((USA/FL-BPHL-0402/2020:0.00014047,(Peru/LIM-INS-018/2020:0.00001367,Brazil/MS-1317/2020:0.00001804)NODE_0004120:0.00001970)NODE_0004119:0.00007119,((Denmark/ALAB-SSI-1260/2020:0.00000027,FrenchGuiana/IPP8874/2020:0.00003524)NODE_0003593:0.00003823,(Switzerland/BL-ETHZ-100363/2020:0.00004007,France/HDF-IPP2200/2020:0.00001821,France/HDF-IPP2484/2020:0.00002914,Canada/Qc-LSPQ-L00237078/2020:0.00005100,USA/HI-H200005/2020:0.00002258,Canada/AB-79281/2020:0.00004444,France/ARA-SC386/2020:0.00003351,USA/VA-DCLS-0355/2020:0.00015592,England/BRIS-12F6F9/2020:0.00001821,USA/WI-MCW-CA018/2020:0.00006630,Peru/LIM-INS-295/2020:0.00002477,(FrenchGuiana/IPP8872/2020:0.00001246,(Guadeloupe/IPG-7320/2020:0.00000680,Guadeloupe/IPG-7337/2020:0.00002428,(Canada/Qc-LSPQ-L00238819/2020:0.00002404,Guadeloupe/IPG-7325/2020:0.00000000)NODE_0003597:0.00000898)NODE_0002074:0.00000785)NODE_0002073:0.00001231,((Uruguay/DLSP_1046/2020:0.00007761,Peru/CAL-UPCH-0044/2020:0.00018034)NODE_0003599:0.00002134,(England/CAMB-7C47C/2020:0.00002868,England/CAMB-7D54B/2020:0.00003524,(England/201360187/2020:0.00000000,(England/BRIS-12D321/2020:0.00006339,England/CAMB-7CE50/2020:0.00000000)NODE_0003601:0.00002623)NODE_0003813:0.00000464)NODE_0002141:0.00001343)NODE_0002139:0.00003074,(USA/MA-MGH-00420/2020:0.00000000,USA/MA-MGH-00703/2020:0.00006557,USA/MA-MGH-00542/2020:0.00002623,USA/FL-BPHL-2211/2020:0.00014208,USA/MD-HP29839-PIDICWCFEA/2020:0.00010492,(USA/MA-MASPHL-00029/2020:0.00001093,USA/MA-MASPHL-00013/2020:0.00000000)NODE_0002071:0.00004590,(CzechRepublic/NRL-7322-3/2020:0.00021271,(USA/MA-MGH-00157/2020:0.00001580,(USA/MA-MGH-00506/2020:0.00001133,(USA/VA-DCLS-0200/2020:0.00003345,(USA/MD-HP06698-PIDTGBWATC/2020:0.00000219,USA/MA-MASPHL-00168/2020:0.00000000)NODE_0003609:0.00001596)NODE_0003608:0.00000849)NODE_0003606:0.00000883)NODE_0003605:0.00000675)NODE_0003604:0.00001898)NODE_0002060:0.00001166,(Haiti_49210168:0.00013941,((Haiti_49250213:0.00009182,Haiti_49210051:0.00008089)NODE_0003837:0.00003980,(Haiti/34005/2020:0.00008965,(Haiti_49210215:0.00008140,Haiti_49210053:0.00008140,Haiti_49230104:0.00008359,Haiti_49220018:0.00008359,(Haiti_49210173:0.00003294,Haiti_49230055:0.00003731)NODE_0002129:0.00004627,(Haiti/34002/2020:0.00002427,(Haiti/34003/2020:0.00000017,(Haiti_49230056:0.00000437,Haiti_49210178:0.00000000)NODE_0003618:0.00000891)NODE_0002118:0.00002410)NODE_0002117:0.00004620,((Haiti_49210148:0.00001543,Haiti_49210160:0.00001543)NODE_0002132:0.00005501,(Haiti_49240118:0.00007442,(Haiti_49240111:0.00006565,(Haiti/34000/2020:0.00004308,(Haiti_49210189:0.00003880,(Haiti_49210166:0.00003757,(Haiti_49230042:0.00003758,(Haiti_49230112:0.00003279,(Haiti_49220000:0.00002860,(Haiti_49240102:0.00002859,(Haiti_49210236:0.00001539,(Haiti_49230110:0.00001311,Haiti_49160075:0.00000000)NODE_0003625:0.00000446)NODE_0003624:0.00000446)NODE_0003622:0.00000657)NODE_0003621:0.00000419)NODE_0003620:0.00000479)NODE_0003619:0.00000436)NODE_0003883:0.00000561)NODE_0003873:0.00000646)NODE_0003871:0.00000509)NODE_0003866:0.00000877)NODE_0003864:0.00000695)NODE_0003844:0.00000877)NODE_0002115:0.00002574)NODE_0002114:0.00001356)NODE_0002112:0.00002090)NODE_0002111:0.00003181,(Canada/AB-97143/2020:0.00002187,((Canada/AB-13038/2020:0.00000000,Canada/AB-10078/2020:0.00002404)NODE_0002176:0.00009827,(Canada/AB-16467/2020:0.00004018,(Canada/AB-56469/2020:0.00004217,Canada/AB-98718/2020:0.00002031)NODE_0002170:0.00002424,(Canada/AB-50877/2020:0.00003280,((Canada/AB-12948/2020:0.00000000,Canada/AB-97872/2020:0.00000656)NODE_0002174:0.00006571,(Canada/AB-65152/2020:0.00007256,(Canada/AB-81002/2020:0.00000000,(Canada/AB-17607/2020:0.00007401,(Canada/AB-71274/2020:0.00000277,(Canada/AB-42470/2020:0.00003497,Canada/AB-97211/2020:0.00000000)NODE_0003638:0.00000932)NODE_0003637:0.00001441)NODE_0003635:0.00000031)NODE_0003634:0.00000917)NODE_0003633:0.00000845)NODE_0003899:0.00001299)NODE_0003897:0.00000957)NODE_0002164:0.00001001,(Canada/AB-19573/2020:0.00006605,Canada/AB-47311/2020:0.00003763,Canada/AB-60620/2020:0.00007916,(Canada/AB-51819/2020:0.00003279,(Canada/AB-83357/2020:0.00001169,(Canada/AB-80433/2020:0.00000259,(Canada/AB-55893/2020:0.00000000,Canada/AB-78457/2020:0.00002186)NODE_0003661:0.00000696)NODE_0003660:0.00001128)NODE_0003659:0.00001454)NODE_0003908:0.00002015,(Canada/AB-48425/2020:0.00001580,Canada/AB-51397/2020:0.00003766,Canada/AB-74079/2020:0.00002673,Canada/AB-34035/2020:0.00002891,(Canada/AB-51352/2020:0.00002867,(Canada/AB-84869/2020:0.00001256,(Canada/AB-57059/2020:0.00000000,Canada/AB-61565/2020:0.00000219)NODE_0003664:0.00000819)NODE_0003663:0.00001392)NODE_0003913:0.00000680)NODE_0002185:0.00002621)NODE_0002177:0.00001474,(Canada/AB-44899/2020:0.00007047,((Canada/AB-32964/2020:0.00001618,Canada/AB-95765/2020:0.00001400)NODE_0002160:0.00004324,(Canada/AB-99138/2020:0.00003983,(Canada/AB-86666/2020:0.00003978,(Canada/AB-99418/2020:0.00005526,((Canada/AB-16873/2020:0.00000000,Canada/AB-79033/2020:0.00004153)NODE_0003643:0.00001098,((Canada/AB-48635/2020:0.00000270,(Canada/AB-49589/2020:0.00000219,Canada/AB-74884/2020:0.00000000)NODE_0003648:0.00000925)NODE_0003645:0.00001004,(Canada/AB-71222/2020:0.00000705,(Canada/AB-15138/2020:0.00000471,(Canada/AB-56292/2020:0.00000860,(Canada/AB-22148/2020:0.00000003,(Canada/AB-65157/2020:0.00000874,Canada/AB-77959/2020:0.00000000)NODE_0003655:0.00001096)NODE_0003653:0.00000857)NODE_0003652:0.00000485)NODE_0003651:0.00000672)NODE_0003650:0.00000569)NODE_0003644:0.00000261)NODE_0003642:0.00000493)NODE_0003641:0.00000857)NODE_0003920:0.00000442)NODE_0003919:0.00000429)NODE_0003917:0.00000449)NODE_0003916:0.00000595)NODE_0002146:0.00001539)NODE_0002145:0.00003132,((Aruba/AW-RIVM-10115/2020:0.00002240,Canada/QC-JUS-V5191918/2020:0.00001803)NODE_0003666:0.00001558,((((Haiti_49220184:0.00015082,Slovenia/2944/2020:0.00000000)NODE_0003672:0.00000596,((DRC/4279/2020:0.00007257,Haiti_49230075:0.00012285)NODE_0003674:0.00001429,(USA/MD-HP30595-PIDANHCKPN/2020:0.00004672,(USA/MA-MASPHL-00240/2020:0.00001947,USA/MA-Yale-1378/2020:0.00012439)NODE_0002046:0.00002726)NODE_0003675:0.00001391)NODE_0003673:0.00001964)NODE_0003671:0.00001437,(((Canada/ON-S152/2020:0.00001311,Canada/ON-S55/2020:0.00000000)NODE_0003680:0.00000458,(Haiti/33984/2020:0.00007225,France/PAC-IHU-10613_Illu1/2020:0.00001761)NODE_0003681:0.00000665)NODE_0003679:0.00001128,((USA/FL-BPHL-0763/2020:0.00020579,USA/WI-WSLH-200494/2020:0.00012273)NODE_0003683:0.00001543,(Canada/MB-NML-799/2020:0.00020113,((USA/UT-UPHL-201130447/2020:0.00000219,USA/FL-BPHL-1822/2020:0.00000000)NODE_0003689:0.00002665,(Canada/ON-QGLO-049/2020:0.00000000,USA/WI-MCW-CA033/2020:0.00000437)NODE_0003690:0.00000698)NODE_0003688:0.00000835)NODE_0003687:0.00000917)NODE_0003682:0.00001759)NODE_0003678:0.00001540)NODE_0003668:-0.00000002,(((Canada/NS-NML-1203/2020:0.00001344,Canada/ON-PHL-20-80384/2020:0.00000907)NODE_0002056:0.00002293,(Israel/130711082/2020:0.00005306,Israel/CVL-n-13881/2020:0.00001153)NODE_0002053:0.00002265)NODE_0003692:0.00002603,(France/IDF_PSL_55/2020:0.00003228,France/PAC-IHU-10606_Illu1/2020:0.00004102,France/PAC-IHU-0584/2020:0.00007162,(HongKong/CUHK-NC3597/2020:0.00018732,France/PAC-IHU-0796/2020:0.00008459)NODE_0002084:0.00003730,(France/PAC-IHU-0243_Illu2/2020:0.00001155,France/PAC-IHU-0246/2020:0.00001155)NODE_0002108:0.00003603,((France/PAC-IHU-0230/2020:0.00002870,(France/PAC-IHU-0247_Illu2/2020:0.00001405,France/PAC-IHU-0332_Illu2/2020:0.00001842)NODE_0003963:0.00001684)NODE_0003962:0.00001228,(France/PAC-IHU-11562_Illu1/2020:0.00008351,((France/OCC-24/2020:0.00004856,France/OCC-29/2020:0.00006604,France/OCC-39/2020:0.00005293)NODE_0002085:0.00014692,(France/PAC-IHU-0462/2020:0.00004963,((Luxembourg/LNS5507695/2020:0.00011012,(England/ALDP-95AF2F/2020:0.00015237,(Portugal/IGC4108/2020:0.00011366,France/NAQ-SC287/2020:0.00000000)NODE_0003704:0.00001248)NODE_0003973:0.00002114)NODE_0002094:0.00002286,(France/PAC-IHU-12247_Nova1/2020:0.00010183,(France/PAC-IHU-0044/2020:0.00000000,(France/PAC-IHU-10834_Illu1/2020:0.00005669,((France/PAC-IHU-0127_Illu2/2020:0.00000000,France/PAC-IHU-0122_Illu2/2020:0.00000000)NODE_0003712:0.00000656,(France/PAC-IHU-0154_Illu2/2020:0.00000047,((France/PAC-IHU-12192_Nova1/2020:0.00000000,France/PAC-SC241/2020:0.00000219)NODE_0003717:0.00001067,(France/PAC-IHU-0267_Illu2/2020:0.00000884,(France/IDF_HB_112004007501/2020:0.00000683,(France/PAC-IHU-11434_Illu1/2020:0.00000612,(Bahrain/110003611/2020:0.00017671,(France/PAC-IHU-0611/2020:0.00000000,France/ARA-SC120/2020:0.00000656)NODE_0003726:0.00001277)NODE_0003724:0.00000647)NODE_0003722:0.00000727)NODE_0003721:0.00000857)NODE_0003720:0.00000620)NODE_0003715:0.00000073)NODE_0003713:0.00000390)NODE_0003710:0.00000642)NODE_0003708:0.00000014)NODE_0003707:0.00000347)NODE_0003705:0.00000273)NODE_0003702:0.00000408)NODE_0003701:0.00000159)NODE_0003699:0.00000388)NODE_0003698:0.00000118)NODE_0003961:0.00000442)NODE_0002077:0.00000827)NODE_0003691:0.00000162)NODE_0003667:0.00000237)NODE_0003665:0.00000209)NODE_0002024:0.00001809,(SouthKorea/KDCA0479/2020:0.00018171,Brazil/MG-CV12/2020:0.00002651,Egypt/MASRI-022/2020:0.00016422,USA/WI-UW-144/2020:0.00008334,Canada/QC-CHUM-2007802905A/2020:0.00004181,Colombia/CAL-GUR-1043/2020:0.00008553,USA/VA-DCLS-0456/2020:0.00014673,USA/NY-NYCPHL-000094/2020:0.00005274,USA/OH-ODH-SC036641/2020:0.00014455,(Colombia/MAG-INS-81035/2020:0.00000809,Colombia/MAG-INS-87968/2020:0.00001902)NODE_0001881:0.00003810,(Brazil/MG-CV21/2020:0.00003503,(NorthMacedonia/ChVir7904/2020:0.00024699,Togo/BMC-4-20/2020:0.00000000,(Ecuador/USFQ-163/2020:0.00004591,Belgium/ULG-10224/2020:0.00003498)NODE_0003731:0.00012240)NODE_0001902:0.00000880)NODE_0001901:0.00000241,(Haiti_49230140:0.00015956,Argentina/PAIS-E0002/2020:0.00006776,Argentina/PAIS-E0114/2020:0.00000000,(Argentina/PAIS-E0010/2020:0.00005154,(Argentina/PAIS-E0004/2020:0.00000000,Argentina/PAIS-E0005/2020:0.00001093)NODE_0003734:0.00002531)NODE_0001891:0.00004464)NODE_0001888:0.00002433,(((Colombia/CAU-INS-80705/2020:0.00002522,(SaudiArabia/KAUST-Makkah126/2020:0.00003118,Nigeria/OS-CV286/2020:0.00023008,SaudiArabia/KAUST-Makkah228/2020:0.00005959,(Turkey/HSGM-4505/2020:0.00001178,(SaudiArabia/KAUST-MADINAH273/2020:0.00004069,((England/OXON-AECD3/2020:0.00002866,England/SHEF-CA71C/2020:0.00015106,(England/CAMB-1B319F/2020:0.00010929,England/LEED-2A8563/2020:0.00000000)NODE_0004008:0.00001336)NODE_0001963:0.00002185,(SaudiArabia/KAUST-JEDDAH535/2020:0.00008156,(Turkey/HSGM-5602/2020:0.00000000,(SaudiArabia/KAUST-MAKKAH798/2020:0.00000270,(Afghanistan/IMB07962/2020:0.00015522,(SaudiArabia/KAUST-Jeddah73/2020:0.00000000,India/GJ-GBRC134/2020:0.00012022)NODE_0003753:0.00001533)NODE_0003752:0.00000704)NODE_0003750:0.00000386)NODE_0003749:0.00000287)NODE_0003748:0.00000173)NODE_0003745:0.00000548)NODE_0003741:0.00000388)NODE_0004003:0.00000410,(Belgium/rega-0501632/2020:0.00008630,(Egypt/MASRI-015/2020:0.00009905,Canada/ON-UHTC-0270/2020:0.00018429,(India/MH-ACTREC-195/2020:0.00013590,(India/DL-NCDC2283-CSIR-IGIB/2020:0.00001322,SaudiArabia/KAUST-MADINAH1142/2020:0.00009847)NODE_0003761:0.00004836)NODE_0003758:0.00005495,(India/DL-ILBS-4871T/2020:0.00000000,India/DL-ILBS-18289/2020:0.00013333,India/DL-ILBS-21098/2020:0.00014426,(India/UT-AR34/2020:0.00009847,(India/DL-ILBS-21507/2020:0.00006784,India/DL-ILBS-18467/2020:0.00005473)NODE_0003764:0.00003937)NODE_0003763:0.00003924)NODE_0001984:0.00002254,(India/GJ-GBRC311b/2020:0.00016641,India/GJ-GBRC17a/2020:0.00004619,India/un-ILS12/2020:0.00009428,(India/GJ-GBRC-374b/2020:0.00012142,(India/GJ-GBRC280/2020:0.00009848,(India/GJ-GBRC172/2020:0.00003971,India/GJ-GBRC133/2020:0.00001348)NODE_0003768:0.00003035)NODE_0003767:0.00002950)NODE_0003766:0.00003406)NODE_0001976:0.00002007)NODE_0001972:0.00000911)NODE_0001971:0.00002794)NODE_0001956:0.00000935)NODE_0003739:0.00000657,((USA/TX-QDX-666/2020:0.00000680,(Canada/NS-NML-1739/2020:0.00002653,((Nicaragua/MAN-317/2020:0.00000000,Nicaragua/MAN-591/2020:0.00000656)NODE_0003778:0.00002962,((Nicaragua/MAN-2321/2020:0.00003975,Nicaragua/MAN-9255/2020:0.00012281)NODE_0001916:0.00002515,(Nicaragua/MAN-869/2020:0.00000673,(Nicaragua/MAN-9105/2020:0.00012240,Nicaragua/MAN-897/2020:0.00000000)NODE_0003781:0.00000891)NODE_0004032:0.00001445)NODE_0001915:0.00002155)NODE_0003772:0.00001440)NODE_0003771:0.00000868)NODE_0001911:0.00002084,(Colombia/BOL-INS-79890/2020:0.00001603,Colombia/AMA-GUR-06732/2020:0.00012095,(Peru/ARE-INS-637/2020:0.00002807,(Peru/ARE-INS-633/2020:0.00000000,Peru/ARE-INS/633/2020:0.00000000)NODE_0001992:0.00001277)NODE_0001991:0.00001419,((Colombia/AMA-GUR-06814/2020:0.00004372,(Colombia/AMA-GUR-06813/2020:0.00001678,Colombia/AMA-GUR-06812/2020:0.00001678)NODE_0002002:0.00002693)NODE_0002001:0.00007712,(Colombia/TOL-GVI-97921/2020:0.00005123,(Colombia/AMA-GUR-06815/2020:0.00011157,((Colombia/GUR-40200/2020:0.00020110,Colombia/AMA-GUR-06786/2020:0.00006558)NODE_0003792:0.00002428,(Canada/ON-S32/2020:0.00000000,((Chile/RM-CMM-29192/2020:0.00000270,(Colombia/AMA-GUR-06751/2020:0.00005510,(Colombia/AMA-GUR-06817/2020:0.00003068,Colombia/AMA-GUR-06723/2020:0.00002630)NODE_0003803:0.00002661)NODE_0003801:0.00004159)NODE_0003797:0.00000823,((Canada/QC-CHUM-2008301624A/2020:0.00000093,((Colombia/BOY-GUR-0209/2020:0.00000000,Colombia/BOY-GUR-0210/2020:0.00000000)NODE_0003807:0.00001113,(Canada/ON-S302/2020:0.00000433,(Colombia/ANT-GVI-92161/2020:0.00000007,(Venezuela/VEN-95072/2020:0.00000000,(Colombia/AMA-GUR-06816/2020:0.00000000,Colombia/ATL-INS-04/2020:0.00007213)NODE_0003811:0.00005464)NODE_0003810:0.00001975)NODE_0003809:0.00001081)NODE_0003808:0.00000680)NODE_0003806:0.00000073)NODE_0003805:0.00000790,((Colombia/AMA-GUR-06744/2020:0.00002209,Colombia/AMA-GUR-06741/2020:0.00002427,(Colombia/AMA-GUR-06809/2020:0.00000219,Colombia/AMA-GUR-06736/2020:0.00000000)NODE_0002022:0.00002427)NODE_0002020:0.00005040,(Colombia/GVI-141243/2020:0.00009228,(Venezuela/20MZ/2020:0.00004596,(Venezuela/12MZ/2020:0.00000000,(Colombia/GVI-161115/2020:0.00002018,Colombia/GVI-152352/2020:0.00000270)NODE_0003821:0.00005195)NODE_0001996:0.00003941)NODE_0001995:0.00003976)NODE_0003815:0.00003704)NODE_0003812:0.00002377)NODE_0003804:0.00000647)NODE_0003796:0.00000000)NODE_0003793:0.00000243)NODE_0003791:0.00000203)NODE_0003790:0.00000524)NODE_0003789:0.00000403)NODE_0003785:0.00000230)NODE_0001990:0.00000724)NODE_0003769:0.00000634)NODE_0003737:0.00000766,(((Colombia/BOY-GVI-97349/2020:0.00004156,USA/NM-UNM-00114/2020:0.00003719)NODE_0003824:0.00001670,(((Argentina/PAIS-E0014/2020:0.00006995,Peru/LIM-INS-328/2020:0.00000000)NODE_0003827:0.00000676,(USA/PA-VSP0155/2020:0.00013573,USA/AZ-TG670264/2020:0.00009201)NODE_0003829:0.00001311)NODE_0003826:0.00000718,((Israel/CVL-n-6118/2020:0.00000000,USA/NY-WCM-0522-1-P/2020:0.00000000)NODE_0003831:0.00000453,((Colombia/GUR-03583/2020:0.00006135,USA/MO-MSPHL-000033/2020:0.00000889)NODE_0003835:0.00001350,(Canada/Qc-JEW-Q9100058/2020:0.00009837,(USA/AZ-TG363375/2020:0.00006374,USA/NM-NCGR-203741/2020:0.00007904)NODE_0001944:0.00010458)NODE_0003836:0.00001363)NODE_0003833:0.00001274)NODE_0003830:0.00000724)NODE_0003825:0.00000278)NODE_0003823:0.00001231,((Peru/JUN-UPCH-0118/2020:0.00001582,(Haiti/34001/2020:0.00010764,Haiti_49210201:0.00011638,(Haiti_49230053:0.00006779,Haiti_49230079:0.00006561)NODE_0001926:0.00005296,(Haiti_49210196:0.00008992,Haiti_49240136:0.00009648)NODE_0004090:0.00002646,(Haiti_49210272:0.00007958,Haiti_49210195:0.00007740,(Haiti_49220181:0.00005951,(Haiti_49210141:0.00001345,Haiti_49210248:0.00001345)NODE_0001940:0.00004387,(Haiti_49220035:0.00000270,Haiti_49230068:0.00000270)NODE_0003847:0.00005682)NODE_0001937:0.00002225,(Haiti_49200328:0.00006357,((Haiti_49220162:0.00000000,Haiti_49220164:0.00000000)NODE_0001936:0.00005533,(Haiti_49200331:0.00003498,(Haiti_49230009:0.00003069,(Haiti_49240104:0.00002205,(Haiti_49210293:0.00000000,Haiti_49210312:0.00000000)NODE_0003852:0.00001768)NODE_0003851:0.00001082)NODE_0003850:0.00000867)NODE_0003848:0.00001598)NODE_0004096:0.00001261)NODE_0004095:0.00001382)NODE_0001927:0.00003899)NODE_0001921:0.00003277)NODE_0003839:0.00001319,(((Chile/VS-ISPCH-2/2020:0.00000000,USA/KY-KSPHL-100180/2020:0.00005464)NODE_0003857:0.00000573,((Canada/QC-HMR-96143227/2020:0.00005735,USA/NY-NYUMC363/2020:0.00004424)NODE_0003860:0.00000935,((Serbia/Novi_Sad-32631903/2020:0.00000000,USA/NY-MSHSPSP-PV12399/2020:0.00009836)NODE_0003862:0.00000527,(USA/KY-DC-DW083_B05/2020:0.00011078,(USA/WI-UW-426/2020:0.00004214,(USA/WI-UW-348/2020:0.00000000,(USA/WI-WSLH-200657/2020:0.00002187,USA/IL-IDPH-JOD-C-001514/2020:0.00003936)NODE_0001954:0.00012021)NODE_0003865:0.00001591)NODE_0001952:0.00003367)NODE_0003863:0.00001471)NODE_0003861:0.00000460)NODE_0003859:0.00000679)NODE_0003856:0.00000593,(((USA/MI-MDHHS-SC21653/2020:0.00002450,(Colombia/GUR-06388/2020:0.00007357,(Colombia/MAG-GVI-93457/2020:0.00000219,Colombia/MAG-INS-95839/2020:0.00000000)NODE_0004121:0.00000800)NODE_0001909:0.00001431)NODE_0003870:0.00001017,(USA/AZ-ASPHL-647/2020:0.00010620,(USA/WA-S1142/2020:0.00004867,(USA/WA-S2383/2020:0.00009405,USA/WA-S974/2020:0.00000007)NODE_0003874:0.00003986)NODE_0001862:0.00004441)NODE_0003872:0.00001589)NODE_0003868:0.00000975,((Canada/QC-CHUM-2016802269A/2020:0.00018155,USA/VT-CDC-2-4044523/2020:0.00016188)NODE_0003877:0.00002235,((Argentina/PAIS-E0131/2020:0.00019902,USA/NY-NYUMC284/2020:0.00002416)NODE_0003879:0.00001667,(((Argentina/PAIS-C0037/2020:0.00012242,(USA/UT-UPHL-2009313/2020:0.00001105,(USA/WI-UW-664/2020:0.00003776,USA/WI-WSLH-200712/2020:0.00004432)NODE_0001949:0.00006072)NODE_0001948:0.00009825)NODE_0003882:0.00001529,((Peru/LIM-INS-017/2020:0.00000000,USA/CT-Yale-310/2020:0.00001093)NODE_0003886:0.00000328,(Belarus/HM-RRPCEM-5047/2020:0.00014127,(Colombia/MAG-INS-101935/2020:0.00000034,(Colombia/GUR-06474/2020:0.00002042,(Colombia/GUR-06405/2020:0.00000000,Colombia/GUR-06406/2020:0.00000000)NODE_0003891:0.00001604)NODE_0003889:0.00000178)NODE_0001898:0.00005787)NODE_0003887:0.00000627)NODE_0003885:0.00000547)NODE_0003881:0.00000552,((Colombia/CES-INS-87973/2020:0.00000000,USA/IN-Lilly-IPB0173-04bc30/2020:0.00000219)NODE_0003893:0.00000665,((Colombia/DC-R11/2020:0.00017086,(Argentina/PAIS-C0025/2020:0.00003061,(Argentina/PAIS-C0028/2020:0.00003764,(Argentina/PAIS-C0036/2020:0.00003716,(Argentina/PAIS-E0032/2020:0.00004836,(Argentina/PAIS-C0041/2020:0.00007650,Argentina/PAIS-C0030/2020:0.00000000)NODE_0003900:0.00001339)NODE_0004148:0.00001503)NODE_0001866:0.00001796)NODE_0003898:0.00001264)NODE_0001864:0.00005720)NODE_0003896:0.00000773,((Brazil/SP-L15-CD272/2020:0.00000000,USA/CA-CSMC45/2020:0.00000219)NODE_0003903:0.00001070,((Colombia/CUN-GVI-98087/2020:0.00000874,Colombia/MAG-GVI-93450/2020:0.00000000)NODE_0003905:0.00000782,(Italy/LAZ-OPBG_114/2020:0.00008564,(Peru/LIM-INS-346/2020:0.00003060,USA/MD-HP33371-PIDADDTXTR/2020:0.00000000)NODE_0003907:0.00002006)NODE_0003906:0.00006426)NODE_0003904:0.00000725)NODE_0003902:0.00000614)NODE_0003894:0.00000511)NODE_0003892:0.00000325)NODE_0003880:0.00000252)NODE_0003878:0.00000569)NODE_0003875:0.00000663)NODE_0003867:0.00000660)NODE_0003853:0.00000643)NODE_0003838:0.00000658)NODE_0003822:0.00000823)NODE_0003736:0.00000018)NODE_0001839:0.00001198,(USA/FL-BPHL-1467/2020:0.00015358,Spain/NC-CHN-01000048/2020:0.00005304,Argentina/PAIS-A0254/2020:0.00012517,Japan/PG-0442/2020:0.00004648,USA/MI-MDHHS-SC20041/2020:0.00004648,USA/CA-QDX-2418/2020:0.00003992,USA/MI-MDHHS-SC21567/2020:0.00005304,USA/NC-UNC-LCCC0013/2020:0.00009675,Belize/un-CDC-3595772-001/2020:0.00009238,USA/NY-Wadsworth-11244-01/2020:0.00001807,Wales/PHWC-357EF/2020:0.00012736,France/PAC-IHU-0662/2020:0.00003992,USA/MI-MDHHS-SC21139/2020:0.00007052,USA/MI-MDHHS-SC21504/2020:0.00007271,USA/WA-UW-2213/2020:0.00005960,PuertoRico/PR-CDC-S19/2020:0.00007490,(SaintBarthelemy/IPG-7358/2020:0.00000000,USA/NH-UW-5500796/2020:0.00026448)NODE_0002200:0.00000277,(USA/CA-ALSR-0517-SAN/2020:0.00003504,USA/CA-ALSR-0975-SAN/2020:0.00003286)NODE_0002204:0.00003985,(USA/WA-UW-9266/2020:0.00010960,USA/WA-UW-4727/2020:0.00002435)NODE_0002207:0.00006147,(France/IDF_HB_112004015933/2020:0.00006995,USA/NY-Wadsworth-10935-01/2020:0.00000000)NODE_0002218:0.00001369,(Australia/QLD1317/2020:0.00000000,USA/MD-HP30978-PIDDNGUPWL/2020:0.00003279)NODE_0002238:0.00005522,(Canada/QC-JUS-V5301808/2020:0.00000000,Canada/QC-JUS-V5290661/2020:0.00000219)NODE_0002265:0.00006397,(PuertoRico/PR-CDC-S2/2020:0.00002891,PuertoRico/PR-CDC-S10/2020:0.00003109)NODE_0002403:0.00002632,(Switzerland/ZH-ETHZ-101167/2020:0.00004592,Norway/2158/2020:0.00001532)NODE_0002416:0.00002679,(USA/WA-S282/2020:0.00000608,USA/NC-CDC-3629206-001/2020:0.00008695)NODE_0002728:0.00002073,(USA/PA-MGEL-00362/2020:0.00013796,Finland/16M95S2/2020:0.00000463,USA/MD-HP30492-PIDVRZPCSN/2020:0.00004834)NODE_0002252:0.00003530,(CostaRica/INC-0027/2020:0.00000909,(Switzerland/BS-UHB-42216457/2020:0.00003280,Guadeloupe/IPG-7326/2020:0.00000001)NODE_0003924:0.00001564)NODE_0002352:0.00002646,(USA/CT-UW-6385/2020:0.00003061,Canada/MB-NML-782/2020:0.00003061,USA/CA-QDX-1542/2020:0.00000001)NODE_0002364:0.00004429,(USA/TX-GCID-192000296/2020:0.00005503,USA/FL-BPHL-0283/2020:0.00012060,USA/MD-HP30131-PIDFOLUFLN/2020:0.00005284)NODE_0002367:0.00004610,(CostaRica/INC-0039/2020:0.00000680,(USA/TX-DSHS-0880/2020:0.00009509,USA/TX-DSHS-3878/2020:0.00011257)NODE_0002730:0.00010843)NODE_0002729:0.00003750,(Colombia/VAC-INS-81264/2020:0.00000000,(USA/LA-EVTL588/2020:0.00020089,(USA/WI-UW-444/2020:0.00009904,USA/TX-HMH-6991/2020:0.00012090)NODE_0002500:0.00007562)NODE_0002499:0.00004392)NODE_0002498:0.00002681,(USA/TX-DSHS-0915/2020:0.00002869,(USA/TX-DSHS-0468/2020:0.00002427,(USA/TX-DSHS-1863/2020:0.00001692,USA/TX-DSHS-0461/2020:0.00001036)NODE_0004190:0.00001391)NODE_0004188:0.00001972)NODE_0002687:0.00020796,(Denmark/ALAB-SSI-852/2020:0.00002011,(Denmark/DCGC-909/2020:0.00011600,Denmark/DCGC-1425/2020:0.00000889)NODE_0002231:0.00001340,(Denmark/DCGC-1076/2020:0.00002418,(Denmark/DCGC-1230/2020:0.00001342,Denmark/DCGC-1822/2020:0.00004403)NODE_0002233:0.00004135)NODE_0002232:0.00008992)NODE_0002229:0.00004823,(Portugal/PT1255/2020:0.00001752,Algeria/2045/2020:0.00001970,France/HDF-IPP8238/2020:0.00004593,Scotland/EDB6935/2020:0.00005249,(Argentina/PAIS-D0025/2020:0.00002075,Argentina/PAIS-D0013/2020:0.00003386,(Argentina/PAIS-D0031/2020:0.00002645,((Argentina/PAIS-A0209/2020:0.00003095,Argentina/PAIS-A0302/2020:0.00009652)NODE_0002546:0.00003323,(Argentina/PAIS-A0208/2020:0.00005736,(Argentina/PAIS-D0029/2020:0.00000000,Argentina/PAIS-C0004/2020:0.00007869)NODE_0003952:0.00000708)NODE_0003951:0.00000682)NODE_0003949:0.00000817)NODE_0003948:0.00000741)NODE_0002540:0.00001426)NODE_0002536:0.00002678,(USA/WA-S562/2020:0.00003092,USA/WI-QDX-779/2020:0.00001344,(Mexico/SON-InDRE-99/2020:0.00001777,Mexico/BCN-SEARCH-102992/2020:0.00013143)NODE_0002741:0.00003064,(USA/CA-CDPH028/2020:0.00013746,(USA/CA-UCLA-9/2020:0.00001311,USA/CA-UCLA-206/2020:0.00000000)NODE_0002743:0.00003910)NODE_0002742:0.00003117,((USA/WA-S378/2020:0.00002018,(USA/WA-S220/2020:0.00000000,USA/WA-S216/2020:0.00000000)NODE_0004211:0.00000487)NODE_0002738:0.00000927,(USA/NV-NSPHL-A0182/2020:0.00011944,(USA/CA-CZB-13543/2020:0.00014013,(USA/CA-CZB-1499/2020:0.00000889,USA/CA-CZB-2041/2020:0.00002201)NODE_0002734:0.00005910)NODE_0003960:0.00002958)NODE_0003959:0.00002586)NODE_0003957:0.00000804)NODE_0002731:0.00002649,(FrenchGuiana/IPP9096/2020:0.00002686,(England/BRIS-130D1E/2020:0.00001363,CzechRepublic/IAB20_006_42/2020:0.00001582)NODE_0002591:0.00001978,(France/PAC-IHU-0039/2020:0.00001058,Canada/QC-CHUM-2008101481A/2020:0.00001714)NODE_0002598:0.00001190,(Haiti/33994/2020:0.00005261,Haiti_49230101:0.00006791)NODE_0002601:0.00009447,(France/IDF-IPP3041/2020:0.00001456,(USA/CO-CDPHE-2005292091/2020:0.00015397,(Haiti_49200334:0.00012463,(Germany/BE-ChVir-W1319-2159/2020:0.00008536,(France/PAC-IHU-0487/2020:0.00000998,(USA/WI-WSLH-200233/2020:0.00002200,(USA/WA-UW-3600743/2020:0.00007869,Sweden/01_SE100_21CS508554/2020:0.00000000)NODE_0003972:0.00002200)NODE_0003971:0.00000984)NODE_0003970:0.00000761)NODE_0003969:0.00000649)NODE_0003968:0.00000748)NODE_0003967:0.00001359)NODE_0003966:0.00001230)NODE_0002588:0.00002181,(Luxembourg/LNS7007586/2020:0.00003943,Netherlands/ZuidHolland_64/2020:0.00002850,(France/IDF_HB_112004007457/2020:0.00003734,Netherlands/GE-EMC-175/2020:0.00006794)NODE_0003974:0.00001302,(Guadeloupe/IPG-7342/2020:0.00002217,Spain/RI-IBV-99005837/2020:0.00001342,Guadeloupe/IPG-7353/2020:0.00003310,(Spain/RI-IBV-99005841/2020:0.00003330,Spain/RI-IBV-99005847/2020:0.00002237,(Spain/RI-IBV-99005900/2020:0.00000000,Brazil/BA-FIOCRUZ-PVM449/2020:0.00007213)NODE_0004239:0.00000270)NODE_0002649:0.00000635,(France/PDL-SC621/2020:0.00002732,(France/PAC-IHU-0452/2020:0.00002202,(Netherlands/GE-EMC-193/2020:0.00007055,France/PDL-SC641/2020:0.00001154)NODE_0003982:0.00001049)NODE_0003980:0.00001404)NODE_0003979:0.00000577)NODE_0002642:0.00001289)NODE_0002638:0.00002672,(CostaRica/INC-0040/2020:0.00002584,((USA/CA-ALSR-1080-SAN/2020:0.00018603,USA/LA-BIE-CAT00304/2020:0.00002210)NODE_0002664:0.00003024,(USA/MD-HP09217-PIDRLDCFSA/2020:0.00009180,USA/MD-HP06613-PIDQOIQEXI/2020:0.00000000)NODE_0002670:0.00002173,((USA/MD-NA0035965334/2020:0.00002856,USA/MD-NA0035967798/2020:0.00002200)NODE_0002668:0.00013717,(USA/MD-MDH-0186/2020:0.00012732,(USA/MD-HP07214-PIDCLGSKYK/2020:0.00008307,USA/MD-HP33165-PIDSSPZAIE/2020:0.00003717)NODE_0003990:0.00002021)NODE_0003989:0.00002967)NODE_0003987:0.00001994)NODE_0002663:0.00001941,(USA/IL-IDPH-BUR-S-000942/2020:0.00018035,((NewZealand/20VR3210/2020:0.00002010,USA/MD-MDH-0087/2020:0.00014032)NODE_0003993:0.00001396,((PuertoRico/PR-CDC-S30/2020:0.00016972,USA/TX-DSHS-2686/2020:0.00020688)NODE_0003995:0.00001301,(USA/TX-DSHS-1444/2020:0.00020489,(USA/OH-ODH-SC049561/2020:0.00021536,(USA/CA-CDPH161/2020:0.00019716,(NewZealand/20VR2073/2020:0.00002623,NewZealand/20VR1809/2020:0.00000000)NODE_0004002:0.00000263)NODE_0004001:0.00000508)NODE_0004000:0.00000264)NODE_0003999:0.00000625)NODE_0003994:0.00000653)NODE_0003992:0.00000639)NODE_0003991:0.00001380)NODE_0002652:0.00002064,(USA/LA-ALSR-0323-NBG/2020:0.00006562,USA/UT-UPHL-201016827/2020:0.00007436,USA/AZ-TG298995/2020:0.00013556,(USA/UT-02024/2020:0.00000000,USA/UT-02938/2020:0.00002842)NODE_0002765:0.00008747,(U.S.VirginIslands/VI-CDC-03088017-001/2020:0.00002940,U.S.VirginIslands/VI-CDC-03087728-001/2020:0.00000535,U.S.VirginIslands/VI-CDC-03089124-001/2020:0.00004033)NODE_0002806:0.00002310,(USA/TX-HMH-1119/2020:0.00005034,(USA/TX-HMH-2764/2020:0.00004854,USA/TX-DSHS-1789/2020:0.00006822)NODE_0002820:0.00010672)NODE_0002819:0.00003713,(USA/LA-GBCL-26544587/2020:0.00003717,USA/CA-SR-0851/2020:0.00009619,(USA/TX-HMH-7350/2020:0.00016239,(USA/TX-HMH-3827/2020:0.00006806,USA/TX-DSHS-1800/2020:0.00007025)NODE_0002822:0.00005717)NODE_0004009:0.00003434)NODE_0002821:0.00005030,(Mexico/CHH-InDRE-43/2020:0.00022749,USA/CA-CZB-10121/2020:0.00019252,USA/CA-LAC-USC17/2020-06-09:0.00019033,USA/NY-Wadsworth-33126-01/2020:0.00003514,USA/LA-SR0289/2020:0.00003733,USA/FL-QDX-272/2020:0.00000673,USA/MN-QDX-986/2020:0.00000235,(USA/MN-MDH-1241/2020:0.00006123,((USA/MN-Mayo-17332/2020:0.00003061,USA/MN-Mayo-1731/2020:0.00000001)NODE_0002840:0.00004416,(USA/MN-Mayo-17295/2020:0.00000270,USA/MN-Mayo-17177/2020:0.00001144)NODE_0004016:0.00006334)NODE_0002838:0.00003017)NODE_0002837:0.00008538,((USA/IL-IDPH-WIN-S-000853/2020:0.00013774,USA/LA-ALSR-0155-NBG/2020:0.00001534)NODE_0004018:0.00002496,(PuertoRico/PR-AHAA/2020:0.00020935,((USA/TX-DSHS-3811/2020:0.00015999,((USA/TX-HMH-1993/2020:0.00001348,USA/TX-DSHS-3313/2020:0.00005064)NODE_0002833:0.00003910,(USA/TX-HHD-12214391973/2020:0.00007482,USA/TX-HHD-12214381163/2020:0.00000050,USA/TX-HHD-12214382736/2020:0.00001580)NODE_0002834:0.00005645)NODE_0002832:0.00002653)NODE_0004021:0.00001970,(USA/TX-DSHS-0741/2020:0.00007365,(USA/TX-HMH-3549/2020:0.00010708,(USA/TX-HMH-7646/2020:0.00008337,USA/TX-DSHS-3864/2020:0.00006588,(USA/TX-DSHS-2538/2020:0.00003731,(USA/TX-DSHS-2976/2020:0.00001776,USA/TX-HMH-6504/2020:0.00003525)NODE_0004031:0.00002174)NODE_0004030:0.00002857)NODE_0002849:0.00004994)NODE_0002848:0.00003433)NODE_0004026:0.00001861)NODE_0004020:0.00001436)NODE_0004019:0.00002548)NODE_0004017:0.00000141)NODE_0002826:0.00001299,(USA/UT-QDX-1868/2020:0.00000906,PuertoRico/PR-QDX-2339/2020:0.00001343,USA/MD-HP06398-PIDQDAPBWZ/2020:0.00012709,USA/ID-QDX-1092/2020:0.00001998,USA/IL-IDPH-MSC-C-001268/2020:0.00015769,USA/IL-IDPH-JEF-C-000761/2020:0.00012490,(USA/UT-UPHL-04886/2020:0.00012866,(USA/UT-08464/2020:0.00003498,(USA/UT-08475/2020:0.00000241,USA/UT-UPHL-201009431/2020:0.00002427)NODE_0004035:0.00003257)NODE_0002795:0.00008056)NODE_0002794:0.00003996,(((USA/TX-HMH052/2020:0.00000000,USA/CA-QDX-1955/2020:0.00000000)NODE_0004038:0.00000573,(USA/IL-RUSH-0056/2020:0.00010333,Argentina/PAIS-D0039/2020:0.00002027)NODE_0004039:0.00001169)NODE_0004037:0.00000137,((USA/un-PB-Wuhan-Hu-1-3/2020:0.00001154,USA/MA-Yale-1710/2020:0.00002247)NODE_0002801:0.00003648,((USA/MI-MDHHS-SC20431/2020:0.00000000,(USA/MA-MASPHL-00264/2020:0.00005301,(Mexico/SON-InDRE-IBT-106/2020:0.00012240,USA/ID-IBL-613941/2020:0.00000000)NODE_0004048:0.00001367)NODE_0004047:0.00001038)NODE_0004044:0.00000648,((USA/UT-UPHL-201110518/2020:0.00001888,(USA/UT-UPHL-2009290/2020:0.00000000,USA/UT-UPHL-201026866/2020:0.00008306)NODE_0002784:0.00005385)NODE_0004051:0.00004530,(USA/UT-UPHL-04891/2020:0.00008751,(USA/UT-08575/2020:0.00002425,(USA/UT-UPHL-201030232/2020:0.00008771,USA/UT-UPHL-04867/2020:0.00002651)NODE_0002790:0.00003708)NODE_0002789:0.00002173,(USA/UT-UPHL-2009176/2020:0.00005279,(USA/UT-08312/2020:0.00000437,USA/UT-UPHL-2009011/2020:0.00000000)NODE_0004060:0.00001782)NODE_0004058:0.00003690)NODE_0002785:0.00003569)NODE_0002782:0.00003192)NODE_0004042:0.00000656)NODE_0004040:0.00000061)NODE_0004036:0.00000633)NODE_0002774:0.00000410,(USA/MD-HP27815-PIDUJOWNKP/2020:0.00000101,((((USA/LA-ALSR-5811/2020:0.00002222,USA/MS-CDC-3861419-001/2020:0.00001348)NODE_0004065:0.00001356,(USA/TX-HMH-4464/2020:0.00017299,USA/LA-EVTL116/2020:0.00008337)NODE_0004066:0.00002018)NODE_0004064:0.00001024,((USA/UT-04186/2020:0.00009732,(USA/NM-UNM-00254/2020:0.00003540,USA/AZ-ASPHL-662/2020:0.00002010)NODE_0002810:0.00006630)NODE_0002809:0.00002549,(USA/CA-QDX-944/2020:0.00000000,(USA/CA-CZB-1842/2020:0.00003498,USA/AK-PHL683/2020:0.00017925)NODE_0002817:0.00003278,(USA/NV-NSPHL-A0156/2020:0.00000227,USA/TX-DSHS-3256/2020:0.00009626)NODE_0004072:0.00010921)NODE_0002814:0.00001133)NODE_0004067:0.00000847)NODE_0004063:0.00001100,(USA/NY-PV09428/2020:0.00000000,((USA/MS-USAFSAM-S021/2020:0.00000219,USA/CA-QDX-1432/2020:0.00000000)NODE_0004075:0.00000767,(USA/TX-HMH-6888/2020:0.00022034,(USA/AZ-TG363238/2020:0.00018074,((USA/LA-EVTL308/2020:0.00010273,Canada/QC-JUS-V5271061/2020:0.00000000)NODE_0004080:0.00000758,((USA/MN-MDH-2058/2020:0.00000000,USA/TX-HMH0280/2020:0.00000000)NODE_0004082:0.00000749,(USA/AZ-TG640781/2020:0.00006944,(USA/AZ-TG648613/2020:0.00006583,(USA/LA-EVTL048/2020:0.00005928,((USA/TX-DSHS-1381/2020:0.00000000,USA/TX-DSHS-2872/2020:0.00010273)NODE_0002769:0.00007758,(USA/MD-HP29472-PIDQAVVYOZ/2020:0.00000000,(USA/TX-HMH-1832/2020:0.00000656,USA/NM-UNM-00470/2020:0.00000000)NODE_0004093:0.00006557)NODE_0004092:0.00000545)NODE_0004089:0.00000793)NODE_0004088:0.00001093)NODE_0004087:0.00000798)NODE_0004085:0.00000581)NODE_0004081:0.00000227)NODE_0004078:0.00000704)NODE_0004077:0.00000681)NODE_0004076:0.00000372)NODE_0004074:0.00000326)NODE_0004073:0.00000676)NODE_0004062:0.00000081)NODE_0004061:0.00000341)NODE_0002750:0.00002239,(Colombia/I30/2020:0.00008791,(Colombia/RIS-GVI-98006/2020:0.00001126,Colombia/RIS-GVI-98011/2020:0.00001345)NODE_0002865:0.00005916,(USA/IL-RIPHL_10216_Y/2020:0.00011416,(USA/IL-IDPH-MAS-S-000678/2020:0.00003236,USA/IL-IDPH-CAS-S-000701/2020:0.00003455)NODE_0002874:0.00007306)NODE_0002873:0.00005244,(USA/NY-NYUMC558/2020:0.00004490,((USA/NY-PV09169/2020:0.00000656,USA/IL-NM038/2020:0.00000000)NODE_0004101:0.00000366,((USA/MD-MDH-0200/2020:0.00016479,USA/MA-Yale-1034/2020:0.00004020)NODE_0004103:0.00001471,((USA/OR-UW-5500199/2020:0.00013994,USA/IN-QDX-182/2020:0.00006125)NODE_0004106:0.00001252,(SouthKorea/KCDC2263/2020:0.00004180,SouthKorea/KCDC2373/2020:0.00008333,SouthKorea/KCDC2341/2020:0.00007240,SouthKorea/KCDC2227/2020:0.00003305,(SouthKorea/KCDC2571/2020:0.00012399,(SouthKorea/YS008/2020:0.00007707,(SouthKorea/KCDC2223/2020:0.00000454,(SouthKorea/KCDC2238/2020:0.00000467,(SouthKorea/KCDC2244/2020:0.00000168,(SouthKorea/KCDC2573/2020:0.00010233,(SouthKorea/KCDC2308/2020:0.00000270,(SouthKorea/KCDC2397/2020:0.00000000,(SouthKorea/KCDC2567/2020:0.00002158,SouthKorea/KCDC2592/2020:0.00003250)NODE_0004118:0.00003088)NODE_0004117:0.00001800)NODE_0004115:0.00002969)NODE_0004111:0.00000208)NODE_0004110:0.00000518)NODE_0004109:0.00000424)NODE_0004108:0.00000477)NODE_0004362:0.00000757)NODE_0004350:0.00001398)NODE_0002877:0.00006257)NODE_0004104:0.00001393)NODE_0004102:0.00000995)NODE_0004100:0.00001064)NODE_0004099:0.00001459,(PuertoRico/PR-CDC-S8/2020:0.00003620,Argentina/PAIS-H0162/2020:0.00019576,(Israel/13077846/2020:0.00005489,USA/NY-CDC-3082388-001/2020:0.00001555,USA/MA-MASPHL-00368/2020:0.00015981,USA/MD-HP33742-PIDVTBMHRY/2020:0.00012046,Israel/990300860/2020:0.00005052,Canada/QC-LSPQ-L00231946/2020:0.00002647,USA/NY-3269/2020:0.00002866,Brazil/RJ-DCVN1/2020:0.00002866,(Argentina/PAIS-A0019/2020:0.00001802,Argentina/PAIS-A0265/2020:0.00008141)NODE_0002924:0.00004342,(PuertoRico/PR-CDC-S9/2020:0.00000907,Uruguay/UY-NYUMC868/2020:0.00002874,Argentina/PAIS-G0014/2020:0.00003093,CostaRica/INC-0046/2020:0.00001344,Chile/Santiago-PUC_MVL_0080/2020:0.00002218,Nicaragua/MAN-249/2020:0.00003311)NODE_0002906:0.00001959,(((USA/NY-PV08149/2020:0.00000000,Canada/QC-CHUM-2009600985A/2020:0.00004590)NODE_0004125:0.00000921,((USA/NY-MSHSPSP-PV14677/2020:0.00006129,Argentina/Heritas_HG019/2020:0.00013123)NODE_0004128:0.00001984,((Canada/Qc-JEW-Q9052370/2020:0.00008537,USA/VA-DCLS-0376/2020:0.00010067)NODE_0004131:0.00002006,(USA/NY-NYUMC762/2020:0.00000000,((USA/MD-HP06720-PIDOWXBJSG/2020:0.00000437,USA/CA-CZB-1561/2020:0.00000000)NODE_0004136:0.00001371,(USA/NY-UW-3601038/2020:0.00004619,(Argentina/PAIS-A0216/2020:0.00003281,(Canada/ON-UHTC-0169/2020:0.00000000,Canada/QC-CHUM-2016702209A/2020:0.00006120)NODE_0004140:0.00003063)NODE_0004139:0.00002868)NODE_0004137:0.00005714)NODE_0004135:0.00001252)NODE_0004134:0.00000488)NODE_0004129:0.00000849)NODE_0004127:0.00000677)NODE_0004124:0.00000074,(((USA/MA-MASPHL-00557/2020:0.00008533,USA/MA-Yale-1659/2020:0.00010064)NODE_0002925:0.00003662,(Canada/QC-L00249225/2020:0.00006339,Jamaica/un-CDC-3088780-001/2020:0.00000000)NODE_0004145:0.00000611)NODE_0004143:0.00000099,(USA/NJ-QDX-1883/2020:0.00000186,((Argentina/PAIS-C0163/2020:0.00016361,(Argentina/PAIS-A0111/2020:0.00006369,(Argentina/PAIS-G0144/2020:0.00001312,Argentina/PAIS-G0147/2020:0.00001749)NODE_0002979:0.00001996)NODE_0002978:0.00003435,((Argentina/INEI012559/2020:0.00004323,(Argentina/PAIS-A0075/2020:0.00000219,Argentina/PAIS-A0064/2020:0.00000000)NODE_0004408:0.00001481)NODE_0002973:0.00004125,((Argentina/PAIS-A0768/2020:0.00007697,Argentina/PAIS-C0079/2020:0.00008134)NODE_0002977:0.00004820,(Argentina/PAIS-A0676/2020:0.00007710,(Argentina/PAIS-A1029/2020:0.00009399,Argentina/PAIS-A0061/2020:0.00000000)NODE_0004166:0.00001371)NODE_0004164:0.00001528)NODE_0004162:0.00002707)NODE_0004158:0.00002667)NODE_0002969:0.00002398,(((Argentina/INEI011808/2020:0.00000000,Argentina/PAIS-A0432/2020:0.00007432)NODE_0004169:0.00010111,(Argentina/PAIS-G0136/2020:0.00001581,(Argentina/PAIS-G0137/2020:0.00001540,Argentina/PAIS-G0131/2020:0.00000447,(Argentina/PAIS-G0117/2020:0.00000186,(Argentina/PAIS-G0122/2020:0.00001348,(Argentina/PAIS-G0120/2020:0.00000437,Argentina/PAIS-G0134/2020:0.00000000)NODE_0004174:0.00001567)NODE_0004173:0.00000805)NODE_0004172:0.00000479)NODE_0003040:0.00001352)NODE_0003039:0.00001317)NODE_0003037:0.00001459,(Argentina/INEI011618/2020:0.00009751,(Argentina/PAIS-A0047/2020:0.00007000,(Argentina/PAIS-A0066/2020:0.00007135,(Argentina/PAIS-A0094/2020:0.00007512,(Argentina/PAIS-A0102/2020:0.00006982,(Argentina/PAIS-A0112/2020:0.00006663,((Argentina/INEI021840/2020:0.00010541,Argentina/PAIS-A0163/2020:0.00003983)NODE_0004184:0.00004079,(Argentina/PAIS-A0172/2020:0.00007663,((Argentina/PAIS-C0022/2020:0.00002623,Argentina/PAIS-C0011/2020:0.00000000)NODE_0003029:0.00007811,((Argentina/PAIS-A0273/2020:0.00001594,(Argentina/PAIS-A0274/2020:0.00000000,Argentina/PAIS-A0281/2020:0.00002842)NODE_0004191:0.00002031)NODE_0003034:0.00006735,(Argentina/PAIS-B0008/2020:0.00011004,(Argentina/PAIS-A0433/2020:0.00011734,(Argentina/INEI040157/2020:0.00011962,(Argentina/INEI041592/2020:0.00013155,(Argentina/PAIS-A0045/2020:0.00000000,(Argentina/PAIS-A0199/2020:0.00001729,(Argentina/PAIS-A0085/2020:0.00000401,(Argentina/INEI011213/2020:0.00000468,(Argentina/PAIS-A0095/2020:0.00000481,(Argentina/PAIS-A0109/2020:0.00000455,(Argentina/INEI013075/2020:0.00001974,(Argentina/PAIS-A0132/2020:0.00000000,(Argentina/PAIS-A0311/2020:0.00000219,Argentina/PAIS-A0227/2020:0.00000000)NODE_0004206:0.00001093)NODE_0004205:0.00000663)NODE_0004203:0.00000448)NODE_0004202:0.00000463)NODE_0004200:0.00000424)NODE_0004199:0.00000370)NODE_0004198:0.00000673)NODE_0004197:0.00000019)NODE_0004196:0.00000477)NODE_0004195:0.00000337)NODE_0004194:0.00000428)NODE_0004193:0.00000800)NODE_0004192:0.00000385)NODE_0004189:0.00000357)NODE_0004187:0.00000507)NODE_0004185:0.00000618)NODE_0004182:0.00000350)NODE_0004181:0.00000537)NODE_0004180:0.00000749)NODE_0004178:0.00000716)NODE_0004177:0.00000739)NODE_0004176:0.00000565)NODE_0004175:0.00001383)NODE_0003009:0.00000850,((Argentina/PAIS-C0021/2020:0.00009181,(Argentina/PAIS-A0181/2020:0.00000270,Argentina/PAIS-H0166/2020:0.00007483)NODE_0002996:0.00006288)NODE_0002995:0.00007265,(Argentina/PAIS-A0065/2020:0.00009846,(Argentina/PAIS-D0028/2020:0.00014459,(((Argentina/PAIS-C0019/2020:0.00000000,Argentina/PAIS-H0163/2020:0.00001749)NODE_0002998:0.00008396,(Argentina/PAIS-A0778/2020:0.00007282,(Argentina/PAIS-E0128/2020:0.00000000,Argentina/PAIS-E0129/2020:0.00000874)NODE_0003000:0.00005314)NODE_0002999:0.00005704)NODE_0002997:0.00007057,(Argentina/PAIS-A0304/2020:0.00011471,((Argentina/PAIS-A0082/2020:0.00000000,Argentina/INEI011343/2020:0.00000656)NODE_0002968:0.00008827,((Argentina/PAIS-A0086/2020:0.00003286,Argentina/PAIS-A0073/2020:0.00003068)NODE_0002942:0.00005514,(Argentina/PAIS-A0118/2020:0.00009922,(Argentina/INEI012369/2020:0.00010369,(Argentina/PAIS-A0039/2020:0.00005901,(Argentina/PAIS-A0434/2020:0.00016900,(((Argentina/PAIS-A0072/2020:0.00000025,Argentina/PAIS-A0326/2020:0.00003523)NODE_0004221:0.00003540,(Argentina/PAIS-A0153/2020:0.00003062,(Argentina/PAIS-A0188/2020:0.00002404,Argentina/PAIS-A0103/2020:0.00000000)NODE_0004529:0.00001532)NODE_0003005:0.00003345,(Argentina/INEI012203/2020:0.00002210,Argentina/PAIS-A0155/2020:0.00002866,Argentina/INEI011516/2020:0.00000899)NODE_0003007:0.00003759)NODE_0003002:0.00003204,((Argentina/INEI011304/2020:0.00007215,Argentina/PAIS-C0014/2020:0.00011587)NODE_0004225:0.00000038,((Argentina/PAIS-A0224/2020:0.00004834,Argentina/PAIS-A0429/2020:0.00007019)NODE_0002954:0.00005891,((Argentina/PAIS-A0055/2020:0.00004421,(Argentina/PAIS-A0077/2020:0.00001749,Argentina/PAIS-C0080/2020:0.00012023)NODE_0004230:0.00003328)NODE_0004229:0.00000172,((Argentina/PAIS-A0083/2020:0.00004656,(Argentina/PAIS-A0067/2020:0.00000000,Argentina/INEI013657/2020:0.00004153)NODE_0002986:0.00004437)NODE_0004234:0.00000274,(Argentina/PAIS-A0098/2020:0.00005705,(Argentina/PAIS-A0122/2020:0.00005915,((Argentina/PAIS-A1038/2020:0.00009180,Argentina/PAIS-E0019/2020:0.00010929,(Argentina/INEI022085/2020:0.00004898,Argentina/PAIS-B0002/2020:0.00000307)NODE_0004545:0.00004939)NODE_0002987:0.00003909,((Argentina/PAIS-A0165/2020:0.00000000,Argentina/PAIS-A0428/2020:0.00003060)NODE_0002956:0.00007066,(Argentina/PAIS-A0186/2020:0.00006819,(Argentina/PAIS-A0217/2020:0.00008087,((Argentina/PAIS-A0032/2020:0.00000057,(Argentina/PAIS-A0037/2020:0.00000000,Argentina/PAIS-A0053/2020:0.00001093)NODE_0004246:0.00000494)NODE_0004245:0.00000666,(((Argentina/PAIS-A0052/2020:0.00000000,Argentina/PAIS-A0197/2020:0.00000000)NODE_0004249:0.00001344,(Argentina/PAIS-A0057/2020:0.00000219,Argentina/PAIS-A0051/2020:0.00000000)NODE_0004250:0.00001344)NODE_0004248:0.00000663,(((Argentina/PAIS-A0063/2020:0.00000000,Argentina/PAIS-A0076/2020:0.00000219)NODE_0004253:0.00001509,(Argentina/PAIS-A0070/2020:0.00000369,(Argentina/INEI011302/2020:0.00000437,Argentina/PAIS-A0087/2020:0.00000000)NODE_0004255:0.00000806)NODE_0004254:0.00001141)NODE_0004252:0.00000727,((Argentina/PAIS-A0088/2020:0.00000605,(Argentina/PAIS-A0091/2020:0.00000000,Argentina/PAIS-A0129/2020:0.00001311)NODE_0004258:0.00001042)NODE_0004257:0.00001402,((Argentina/PAIS-A0093/2020:0.00000000,Argentina/INEI011534/2020:0.00000219)NODE_0004260:0.00001796,(Argentina/INEI011535/2020:0.00001102,(Argentina/PAIS-A0092/2020:0.00000082,(Argentina/PAIS-A0117/2020:0.00000843,(Argentina/PAIS-A0149/2020:0.00000976,(Argentina/Heritas_HG018/2020:0.00000000,Argentina/PAIS-A0196/2020:0.00000437)NODE_0004267:0.00001631)NODE_0004266:0.00000960)NODE_0004265:0.00000114)NODE_0004262:0.00000802)NODE_0004261:0.00000913)NODE_0004259:0.00000648)NODE_0004256:0.00000666)NODE_0004251:0.00000209)NODE_0004247:0.00000245)NODE_0004244:0.00000152)NODE_0004243:0.00000262)NODE_0004242:0.00000465)NODE_0004240:0.00000123)NODE_0004238:0.00000257)NODE_0004237:0.00000446)NODE_0004236:0.00000317)NODE_0004233:0.00000320)NODE_0004228:0.00000667)NODE_0004226:0.00000682)NODE_0004224:0.00000390)NODE_0004217:0.00000514)NODE_0004215:0.00000148)NODE_0004214:0.00000315)NODE_0004213:0.00000427)NODE_0004212:0.00000190)NODE_0004210:0.00000245)NODE_0004208:0.00000240)NODE_0004503:0.00000266)NODE_0004489:0.00000318)NODE_0004477:0.00000414)NODE_0004469:0.00000261)NODE_0004466:0.00000564)NODE_0002927:0.00000444)NODE_0004147:0.00000087)NODE_0004142:0.00000503)NODE_0004123:0.00000123)NODE_0002893:0.00000754)NODE_0002891:0.00000799)NODE_0002864:0.00001103,((((England/20144052804/2020:0.00002435,USA/TX-DSHS-3640/2020:0.00021889)NODE_0002330:0.00002748,(USA/CA-ALSR-1832/2020:0.00013571,USA/CA-CZB-13094/2020:0.00012259,(USA/CA-QDX-1554/2020:0.00000000,USA/CA-CZB-13345/2020:0.00010055)NODE_0002406:0.00000893)NODE_0002404:0.00001449)NODE_0004589:0.00002044,((Iceland/1131/2020:0.00001279,USA/NY-Wadsworth-31617-01/2020:0.00002154)NODE_0002291:0.00002162,((Qatar/QA-WCMQ_FD18193880/2020:0.00013504,Qatar/QA-WCMQ_FD17059325/2020:0.00013723,Qatar/QA-WCMQ_FD18272713/2020:0.00006728,(Qatar/QA-WCMQ_FD17462372/2020:0.00010575,Qatar/QA-WCMQ_FD18193868/2020:0.00009045)NODE_0002458:0.00004241)NODE_0002456:0.00001986,((USA/TX-DSHS-0112/2020:0.00011594,USA/TX-DSHS-0449/2020:0.00013561)NODE_0002455:0.00002833,(Sweden/20-22319/2020:0.00002207,(USA/OH-ODH-SC036633/2020:0.00005732,Mexico/CMX-INER-0116/2020:0.00010759)NODE_0003945:0.00002158)NODE_0003944:0.00001291)NODE_0003942:0.00001281)NODE_0002451:0.00002160)NODE_0004602:0.00002038)NODE_0004588:0.00000006,(((Netherlands/NH-RIVM-10205/2020:0.00003173,USA/CO-CDPHE-2005080786/2020:0.00010605)NODE_0002535:0.00004892,(Norway/2438/2020:0.00004359,USA/IL-IDPH-COO-C-000782/2020:0.00010042)NODE_0002306:0.00005018)NODE_0004624:0.00000015,(((USA/NY-CDC-03066030-001/2020:0.00000046,(USA/FL-UF-14/2020:0.00005714,USA/IL-IDPH-WIN-S-000574/2020:0.00009430)NODE_0002319:0.00005043)NODE_0004272:0.00000129,((((USA/NY-PV09126/2020:0.00000959,USA/OK-QDX-430/2020:0.00000959)NODE_0004281:0.00000825,(USA/NY-Wadsworth-34728-01/2020:0.00003201,(Haiti/33997/2020:0.00010191,Haiti_49210241:0.00011065)NODE_0002322:0.00002846)NODE_0004282:0.00001425)NODE_0004280:0.00001171,((Aruba/AW-RIVM-10113/2020:0.00000680,Jamaica/un-CDC-3088781-001/2020:0.00000680)NODE_0004285:0.00000676,(Colombia/VAC-GVI-93538/2020:0.00004026,(Colombia/TOL-INS-0330-T5/2020:0.00003249,USA/MD-HP29812-PIDDQJLJXO/2020:0.00003467)NODE_0002288:0.00003182)NODE_0004287:0.00001046)NODE_0004284:0.00001162)NODE_0004277:0.00000624,(((Jamaica/un-CDC-3088779-001/2020:0.00000590,Canada/ON-S863/2020:0.00006491)NODE_0004291:0.00001219,(USA/NY-NYCPHL-000841/2020:0.00003162,(USA/AZ-TG648717/2020:0.00003733,(USA/AZ-TG324770/2020:0.00004172,(USA/AZ-TG379587/2020:0.00006829,USA/AZ-TG320220/2020:0.00001583)NODE_0004656:0.00002370,(USA/AZ-TG491532/2020:0.00008336,(USA/AZ-TG341343/2020:0.00000656,USA/AZ-TG341642/2020:0.00000000)NODE_0002429:0.00003527)NODE_0002428:0.00002612)NODE_0002425:0.00007648)NODE_0002424:0.00002708)NODE_0004293:0.00001489)NODE_0004290:0.00000645,((USA/NY-WCM-0009-2-P/2020:0.00001217,Denmark/ALAB-SSI-819/2020:0.00003840)NODE_0004300:0.00000443,(((Haiti/33990/2020:0.00004599,USA/MD-HP07039-PIDWFAJKHZ/2020:0.00003506)NODE_0002483:0.00005646,(Haiti_49160031:0.00003953,Haiti_49210192:0.00005264,(Haiti/33993/2020:0.00002423,Haiti/33992/2020:0.00002204)NODE_0002485:0.00002186)NODE_0002484:0.00006292)NODE_0002482:0.00003821,(Iceland/1414/2020:0.00004453,Denmark/ALAB-SSI399/2020:0.00002049,(Denmark/DCGC-1000/2020:0.00001800,Denmark/DCGC-1841/2020:0.00000270)NODE_0002694:0.00010960,(Denmark/DCGC-1358/2020:0.00003350,(Denmark/DCGC-1095/2020:0.00000000,(Denmark/DCGC-1587/2020:0.00005981,(Denmark/ALAB-SSI420A/2020:0.00000000,(Denmark/ALAB-SSI456/2020:0.00000000,Denmark/DCGC-934/2020:0.00001093)NODE_0004311:0.00000656)NODE_0004310:0.00001172)NODE_0004309:0.00000139)NODE_0004308:0.00000290)NODE_0004669:0.00000229)NODE_0002691:0.00001088)NODE_0004301:0.00000272)NODE_0004299:0.00000575)NODE_0004289:0.00000470)NODE_0004276:0.00000312)NODE_0004271:0.00000561,((((CostaRica/INC-0025/2020:0.00000219,CostaRica/INC-0071/2020:0.00000000)NODE_0004315:0.00000374,(USA/NY-Wadsworth-11190-01/2020:0.00000232,USA/NY-PV09504/2020:0.00003292)NODE_0004320:0.00000142)NODE_0004314:0.00000566,(((Peru/LAM-INS-730/2020:0.00000887,(Australia/WA537/2020:0.00000685,PuertoRico/PR-CDC-S11/2020:0.00001778)NODE_0002286:0.00001733)NODE_0004324:0.00000684,((France/PAC-IHU-0394_Illu3/2020:0.00003205,France/PAC-IHU-0058/2020:0.00001019)NODE_0002321:0.00001388,(Israel/CVL_S7-1/2020:0.00004625,Canada/QC-JUS-V5271200/2020:0.00002439,(USA/PA-MGSC23-05/2020:0.00001098,Canada/QC-1nDJXQ-2008002012A/2020:0.00000442)NODE_0002861:0.00000685,(USA/MN-Mayo-12870/2020:0.00014259,((USA/MD-HP07040-PIDRTXRBAT/2020:0.00009399,Chile/Puerto_Montt-PUC_MVL_0067/2020:0.00000000)NODE_0004335:0.00000928,(Argentina/PAIS-A0232/2020:0.00005075,(Argentina/PAIS-A0233/2020:0.00000000,(Argentina/PAIS-E0023/2020:0.00002039,Argentina/PAIS-A0719/2020:0.00004880)NODE_0002859:0.00006923)NODE_0002858:0.00005731)NODE_0002857:0.00003066)NODE_0004332:0.00001309)NODE_0004331:-0.00000016)NODE_0002854:0.00001498)NODE_0004326:0.00000694)NODE_0004323:0.00000665,((USA/CO-CDPHE-2003140134/2020:0.00001323,(Germany/HH-hpi-p1769/2020:0.00001722,(Germany/HH-hpi-p1529/2020:0.00000033,Austria/CeMM0053/2020:0.00003312)NODE_0004343:0.00000815)NODE_0002746:0.00000694)NODE_0004340:0.00000680,((((Canada/QC-JUS-V5261396/2020:0.00001419,(USA/MI-MDHHS-SC21690/2020:0.00000000,USA/MI-MDHHS-SC21121/2020:0.00000000)NODE_0002258:0.00001419)NODE_0004349:0.00000691,(((Chile/RM-ISPCH-69/2020:0.00000000,CostaRica/INC-0041/2020:0.00000000)NODE_0004353:0.00000555,(USA/MI-UM-2006S000909/2020:0.00000000,Canada/Qc-LSPQ-L00228964/2020:0.00000000)NODE_0004354:0.00000555)NODE_0004352:0.00000624,((Guatemala/ASI1122/2020:0.00018596,USA/MD-HP29893-PIDSWMIEFZ/2020:0.00002203)NODE_0004357:0.00002280,(USA/MI-MDHHS-SC21860/2020:0.00008806,(USA/CO-CDPHE-2005220675/2020:0.00004376,USA/CO-CDPHE-2005140092/2020:0.00002846)NODE_0002209:0.00006835)NODE_0004361:0.00001142)NODE_0004356:0.00002379)NODE_0004351:0.00000058)NODE_0004348:0.00000728,(((USA/CO-CSU-D1665/2020:0.00001938,USA/CO-CDPHE-2004230671/2020:0.00005217)NODE_0002419:0.00002719,(USA/FL-BPHL-1589/2020:0.00010719,USA/NV-NSPHL-A0108/2020:0.00003288)NODE_0002331:0.00003337)NODE_0004364:0.00000684,((USA/MI-MDHHS-SC20205/2020:0.00006566,(USA/OR-PROV-401/2020:0.00007229,(USA/HI-H200082/2020:0.00000000,USA/HI-H200083/2020:0.00000000)NODE_0002300:0.00006355)NODE_0002299:0.00010921)NODE_0004368:0.00001711,((USA/PA-MGEL-00166/2020:0.00003984,((USA/WA-S943/2020:0.00003061,USA/WA-S944/2020:0.00003061)NODE_0002467:0.00003052,(USA/AZ-TG276476/2020:0.00000000,USA/AZ-TG305995/2020:0.00003716)NODE_0002471:0.00003052,(USA/WA-S7608/2020:0.00000000,(USA/WA-S1261/2020:0.00005070,Ecuador/USFQ-096/2020:0.00012720)NODE_0004382:0.00003017)NODE_0004380:0.00001522)NODE_0002466:0.00002025)NODE_0004376:0.00000703,(((Colombia/VAC-GUR-0084/2020:0.00000000,USA/MN-MDH-1325/2020:0.00000000)NODE_0004385:0.00001087,(Nicaragua/MAN-140/2020:0.00000000,England/BRIS-124C10/2020:0.00000000)NODE_0004386:0.00000868)NODE_0004384:0.00000244,(((Canada/NB_249/2020:0.00000219,Argentina/PAIS-D0012/2020:0.00000000)NODE_0004391:0.00001152,(USA/DE-DHSS-F918341/2020:0.00000000,USA/NY-NYCPHL-000297/2020:0.00001530)NODE_0004392:0.00001152)NODE_0004390:0.00000621,((Nicaragua/MAN-180/2020:0.00000437,Colombia/RIS-INS-87267/2020:0.00000000)NODE_0004394:0.00000932,(USA/MI-UM-2006S000875/2020:0.00000266,Chile/Santiago-PUC_MVL_0041/2020:0.00000266)NODE_0004395:0.00000667)NODE_0004393:0.00000622)NODE_0004388:0.00000214)NODE_0004383:0.00000514)NODE_0004375:0.00000093)NODE_0004367:0.00000563)NODE_0004363:0.00000775)NODE_0004347:0.00000674,((Germany/HH-hpi-p1476/2020:0.00000337,Panama/329862/2020:0.00000555)NODE_0004397:0.00000728,((USA/MI-MDHHS-SC20028/2020:0.00000277,USA/MI-MDHHS-SC20371/2020:0.00000277)NODE_0004399:0.00000789,(((USA/MD-HP07060-PIDBYHJJMS/2020:0.00008817,Canada/QC_AR7/2020:0.00001822)NODE_0004403:0.00001976,((USA/CA-SR0235/2020:0.00003170,(Haiti_49230050:0.00006189,(Haiti_49250601:0.00003992,Haiti_49150057:0.00002025)NODE_0004746:0.00002634)NODE_0002412:0.00003538)NODE_0004407:0.00002103,((U.S.VirginIslands/VI-CDC-03542141-001/2020:0.00002661,Chile/MA-CADIUMAG-17/2020:0.00004191)NODE_0004411:0.00002102,(Bahamas/33824/2020:0.00001887,(USA/TX-HMH-MCoV-8086/2020:0.00005920,USA/TX-DSHS-2562/2020:0.00005046)NODE_0002634:0.00010830)NODE_0004414:0.00002002)NODE_0004410:0.00002039)NODE_0004404:0.00002023)NODE_0004402:0.00000673,((USA/MI-UM-10033872219/2020:0.00003283,USA/MI-MDHHS-SC21234/2020:0.00003283)NODE_0004417:0.00001177,((Germany/HH-hpi-p2113/2020:0.00000000,SouthKorea/KCDC2173/2020:0.00000219)NODE_0004419:0.00000378,(Colombia/GUR-02374/2020:0.00005464,(Germany/NW-MPP-5/2020:0.00007503,((Germany/NW-KRO-1344/2020:0.00006129,(Germany/NW-KRO-1936/2020:0.00001632,Germany/NW-KRO-1125/2020:0.00000539)NODE_0004426:0.00006027)NODE_0002723:0.00004768,((Germany/NW-KRO-046/2020:0.00003506,(Germany/NW-KRO-2032/2020:0.00001363,Germany/NW-KRO-005/2020:0.00000270)NODE_0002710:0.00003673)NODE_0002709:0.00006012,((Germany/NW-KRO-571/2020:0.00002416,Germany/NW-KRO-141/2020:0.00002416)NODE_0002716:0.00006652,(Germany/NW-KRO-1194/2020:0.00007582,(Germany/NW-KRO-150/2020:0.00006748,(Germany/NW-KRO-1399/2020:0.00006256,(Germany/NW-KRO-1952/2020:0.00006785,(Germany/NW-KRO-015/2020:0.00006144,(Germany/NW-KRO-200/2020:0.00005720,(Germany/NW-KRO-198/2020:0.00004867,((Germany/NW-KRO-2104/2020:0.00003506,(Germany/NW-KRO-891/2020:0.00001047,(Germany/NW-KRO-589/2020:0.00000723,Germany/NW-KRO-618/2020:0.00000723)NODE_0004438:0.00000980)NODE_0004437:0.00000711)NODE_0004435:0.00001137,(Germany/NW-KRO-2041/2020:0.00003815,(Germany/NW-KRO-1404/2020:0.00001618,(Germany/NW-KRO-875/2020:0.00001142,(Germany/NW-KRO-1229/2020:0.00000270,(Germany/NW-KRO-036/2020:0.00000687,Germany/NW-UBI-41/2020:0.00000250)NODE_0004444:0.00000238)NODE_0004443:0.00000872)NODE_0004442:0.00000476)NODE_0004440:0.00000667)NODE_0004439:0.00000609)NODE_0004431:0.00000443)NODE_0004430:0.00000853)NODE_0004429:0.00000642)NODE_0004427:0.00000859)NODE_0004769:0.00000565)NODE_0004768:0.00000492)NODE_0004767:0.00000833)NODE_0004765:0.00000831)NODE_0004763:0.00001106)NODE_0004760:0.00001378)NODE_0004757:0.00001415)NODE_0002700:0.00006049)NODE_0004420:0.00000815)NODE_0004418:0.00000584)NODE_0004416:0.00000668)NODE_0004400:0.00000747)NODE_0004398:0.00000656)NODE_0004396:0.00000043)NODE_0004346:0.00000676)NODE_0004339:0.00000670)NODE_0004321:0.00000016)NODE_0004313:0.00000666,(((((USA/CO-CDPHE-2005270144/2020:0.00015671,France/PAC-IHU-0297_Illu2/2020:0.00003431)NODE_0004453:0.00001599,((Germany/HH-hpi-p2306/2020:0.00000184,USA/MI-MDHHS-SC20257/2020:0.00000184)NODE_0004457:0.00000071,((CostaRica/INC-0035/2020:0.00000000,Austria/CeMM0915/2020:0.00000000)NODE_0004460:0.00000828,((Ireland/20G45309/2020:0.00001583,Japan/FHU-FP9534-03-1/2020:0.00001583)NODE_0004463:0.00001047,(USA/CA-Yale-1082/2020:0.00008618,(USA/CO-CDPHE-2005220420/2020:0.00006559,USA/CO-CDPHE-2005090359/2020:0.00003499)NODE_0002363:0.00005556)NODE_0004465:0.00001662)NODE_0004461:0.00001695)NODE_0004459:0.00000083)NODE_0004455:0.00000622)NODE_0004452:0.00000673,((USA/MA-MGH-00650/2020:0.00004820,(Australia/VIC425/2020:0.00002334,(USA/AZ-TG724273/2020:0.00011590,(USA/NY-MSK-2692/2020:0.00000229,(USA/MA-MASPHL-00813/2020:0.00014863,(USA/CO-CDPHE-2003250164/2020:0.00000000,Australia/NSW127/2020:0.00000437)NODE_0004473:0.00001093)NODE_0004472:0.00000229)NODE_0004471:0.00000213)NODE_0004470:0.00000580)NODE_0002446:0.00000737)NODE_0004468:0.00000642,((Australia/VIC1491/2020:0.00007442,(France/IDF_HB_112004007637/2020:0.00000000,England/LIVE-A26E0/2020:0.00010492)NODE_0004476:0.00001978)NODE_0002347:0.00002817,(Canada/Qc-LSPQ-L00241993/2020:0.00001689,(Haiti_49210381:0.00012035,(DominicanRepublic/ICGEB_UNIBE032.2/2020:0.00003872,(Haiti_49160078:0.00002427,(Haiti_49160067:0.00000000,Haiti/34006/2020:0.00000000)NODE_0004482:0.00002427)NODE_0004481:0.00003412)NODE_0004480:0.00004885)NODE_0004478:0.00001457)NODE_0002677:0.00002013)NODE_0004474:0.00000667)NODE_0004467:0.00000678)NODE_0004451:0.00000688,(((Austria/CeMM0024/2020:0.00000225,Canada/QC-JUS-V5281517/2020:0.00004378)NODE_0004485:0.00000085,((Germany/HH-hpi-p1452/2020:0.00000000,Germany/NW-KRO-302/2020:0.00000000)NODE_0004487:0.00000676,(Colombia/VAC-GVI-97212/2020:0.00004372,(Australia/VIC707/2020:0.00000890,USA/CO-CDPHE-2003300058/2020:0.00001108)NODE_0002251:0.00002171)NODE_0004488:0.00001550)NODE_0004486:0.00000071)NODE_0004484:0.00000599,((((Canada/QC-LSPQ-L00220827/2020:0.00000000,France/ARA-08938/2020:0.00000000)NODE_0004494:0.00000638,((Guyana/50817/2020:0.00001561,Guadeloupe/IPG-7344/2020:0.00001343)NODE_0004496:0.00000847,(USA/UT-02517/2020:0.00006829,USA/CO-CDPHE-2005110099/2020:0.00010763)NODE_0004497:0.00001481)NODE_0004495:0.00001071)NODE_0004492:0.00000024,(((USA/NY-NYUMC648/2020:0.00001452,Chile/MA-CADIUMAG-1/2020:0.00001452)NODE_0004500:0.00001326,(USA/MI-MDHHS-SC21268/2020:0.00002343,(Colombia/un-CIAT-01/2020:0.00000000,Colombia/VAC-UdeV-01-2/2020:0.00000000)NODE_0002673:0.00002125)NODE_0004502:0.00001309)NODE_0004499:0.00001351,((USA/NY-UB-00017/2020:0.00001794,(USA/NE-10939/2020:0.00004593,USA/NE-MP_NCOV20-16331/2020:0.00006997)NODE_0002386:0.00004414)NODE_0004507:0.00001302,(Gabon/ITM-K028/2020:0.00000800,(Scotland/EDB5973/2020:0.00005072,USA/AZ-TG340741/2020:0.00010537)NODE_0002297:0.00004034)NODE_0004509:0.00001202)NODE_0004506:0.00001470)NODE_0004498:0.00000031)NODE_0004491:0.00000690,(((Canada/AB-61949/2020:0.00000000,(USA/TX-HMH-1199/2020:0.00000271,USA/WI-UW-421/2020:0.00005735)NODE_0004514:0.00001915)NODE_0002219:0.00001728,(Canada/ON-S846/2020:0.00004833,Canada/ON-S1266/2020:0.00009861,Canada/ON-SC0006/2020:0.00008112,(Canada/ON-S130/2020:0.00000000,Canada/ON-S317/2020:0.00001093)NODE_0004516:0.00000680)NODE_0002462:0.00001267)NODE_0004512:0.00000732,(((USA/MD-HP30435-PIDPGMSPEK/2020:0.00005176,USA/NY-NYU-VC-017/2020:0.00001023)NODE_0004519:0.00000700,(Canada/BC-BCCDC-3572/2020:0.00021371,Netherlands/NA_197/2020:0.00001043)NODE_0004520:0.00000680)NODE_0004518:0.00000597,((England/CAMB-81720/2020:0.00004812,USA/NE-912/2020:0.00001096)NODE_0004525:0.00000676,(Canada/ON-OICR-SLB2803/2020:0.00002191,((USA/MD-HP06355-PIDLDFTKBH/2020:0.00016179,Netherlands/Limburg_12/2020:0.00004594)NODE_0004848:0.00004707,(Nicaragua/MAN-2254/2020:0.00007652,Nicaragua/MAN-7897/2020:0.00013990,(Nicaragua/MAN-2305/2020:0.00007094,((Nicaragua/MAN-1333/2020:0.00000002,Nicaragua/MAN-2294/2020:0.00002843)NODE_0002613:0.00003540,(Nicaragua/MAN-2992/2020:0.00005906,(Nicaragua/MAN-8372/2020:0.00011381,(Nicaragua/MAN-1640/2020:0.00002204,(Nicaragua/MAN-2245/2020:0.00003067,(CostaRica/HNN-0359/2020:0.00008111,(Nicaragua/MAN-1644/2020:0.00000000,(Nicaragua/MAN-2317/2020:0.00000000,Nicaragua/MAN-2308/2020:0.00000000)NODE_0004533:0.00001530)NODE_0004532:0.00000679)NODE_0004531:0.00000858)NODE_0004530:0.00000667)NODE_0004855:0.00000652)NODE_0004854:0.00000864)NODE_0004853:0.00001133)NODE_0004851:0.00000711)NODE_0004850:0.00000557,(Nicaragua/MAN-2964/2020:0.00006336,((Nicaragua/MAN-1642/2020:0.00000000,(CostaRica/INC-0072/2020:0.00009413,(CostaRica/HNN-0357/2020:0.00003523,(CostaRica/HNN-0358/2020:0.00000059,CostaRica/INC-0093/2020:0.00005742)NODE_0004865:0.00003464)NODE_0004864:0.00002611)NODE_0002618:0.00002172)NODE_0004536:0.00002868,(CostaRica/INC-0063/2020:0.00012481,(Nicaragua/MAN-10917_02/2020:0.00000000,Nicaragua/MAN-10875_01_SR1/2020:0.00002186)NODE_0002630:0.00010076,(Nicaragua/MAN-9217/2020:0.00007969,(Nicaragua/MAN-11602/2020:0.00008115,(Nicaragua/MAN-6788_20/2020:0.00007228,(Nicaragua/MAN-11268/2020:0.00003757,(Nicaragua/MAN-11607/2020:0.00001752,Nicaragua/MAN-9985/2020:0.00000003)NODE_0004872:0.00002442)NODE_0004871:0.00001723)NODE_0004870:0.00002199)NODE_0004869:0.00002477)NODE_0004868:0.00002544)NODE_0002623:0.00002191)NODE_0004535:0.00001282)NODE_0002617:0.00001971)NODE_0002604:0.00000775)NODE_0002602:0.00001415)NODE_0004526:0.00000674)NODE_0004521:0.00000547)NODE_0004517:0.00000797)NODE_0004511:0.00000640)NODE_0004490:0.00000650)NODE_0004483:0.00000673)NODE_0004450:0.00000022,((((USA/NM-NMDOH-2020134985/2020:0.00017370,Bahamas/33823/2020:0.00004256)NODE_0002508:0.00003310,(USA/OR-PROV-059/2020:0.00004007,(USA/TX-HMH-3534/2020:0.00007227,USA/TX-HMH-6882/2020:0.00009631,(USA/TX-HMH-2666/2020:0.00003852,(USA/TX-HMH-5575/2020:0.00006702,(USA/TX-HMH-6881/2020:0.00005501,(USA/TX-HHD-12214393745/2020:0.00004611,(USA/TX-HMH-5499/2020:0.00004424,(USA/TX-HMH-3819/2020:0.00000102,USA/TX-HMH-4123/2020:0.00000539)NODE_0004551:0.00001480)NODE_0004550:0.00001062)NODE_0004549:0.00000890)NODE_0004548:0.00001857)NODE_0004547:0.00000866)NODE_0004879:0.00001408)NODE_0002436:0.00010332)NODE_0002435:0.00002248)NODE_0004542:0.00002323,((Peru/LIM-INS-321/2020:0.00000363,(USA/NY-NYCPHL-000128/2020:0.00001751,(Canada/Qc-JEW-Q9151922/2020:0.00004590,Canada/QC-1nKGZ-Q8242082/2020:0.00000000)NODE_0002327:0.00006560)NODE_0002326:0.00002983)NODE_0002325:0.00000733,(Finland/24AS1H8/2020:0.00008805,Sweden/01_SE100_21CS502409/2020:0.00003122,England/ALDP-9EE0C3/2020:0.00011428,Sweden/20-51636/2020:0.00014925,Sweden/20-51317/2020:0.00011646,Sweden/20-07896/2020:0.00009460,Finland/2TouS3F3/2020:0.00010553,(Sweden/01_SE100_21CS508539/2020:0.00002201,Sweden/01_SE100_21CS508538/2020:0.00002201)NODE_0002564:0.00004418,(Finland/5May36S12/2020:0.00008780,Mexico/CMX-90/2020:0.00013807)NODE_0002576:0.00002429,(Wales/PHWC-25560/2020:0.00000000,Wales/PHWC-2B4E5/2020:0.00003934)NODE_0002578:0.00001810,(Finland/4May76S4/2020:0.00000000,Finland/26TouS12C7/2020:0.00004809)NODE_0002586:0.00010990,((Finland/20A40S5/2020:0.00004601,Finland/20AS5G5/2020:0.00004601)NODE_0002571:0.00003147,(Sweden/20-22125/2020:0.00010709,((Finland/20A49S7/2020:0.00007057,(Sweden/01_SE100_21CS505312/2020:0.00002017,Finland/2AS8C50/2020:0.00001580)NODE_0004568:0.00001543)NODE_0004567:0.00000080,(Sweden/01_SE100_21CS505310/2020:0.00003543,((England/NOTT-10E2ED/2020:0.00000000,Sweden/01_SE100_21CS501971/2020:0.00000219)NODE_0004572:0.00000395,(Sweden/20-14084/2020:0.00008417,(Mexico/CMX-105/2020:0.00018071,(Sweden/01_SE100_21CS508646/2020:0.00000228,(Sweden/20-50595/2020:0.00000387,(Sweden/01_SE100_21CS505842/2020:0.00002243,((Finland/22AS9E5/2020:0.00000000,Finland/4May21S4/2020:0.00002623)NODE_0004582:0.00001370,(Finland/21A19S11/2020:0.00000000,Finland/21AS7A6/2020:0.00000000)NODE_0004583:0.00001152)NODE_0004581:0.00001966)NODE_0004579:0.00001422)NODE_0004578:0.00000279)NODE_0004576:0.00001012)NODE_0004575:0.00001275)NODE_0004574:0.00000065)NODE_0004571:0.00000089)NODE_0004569:0.00000096)NODE_0004564:0.00000512)NODE_0004563:0.00000098)NODE_0004561:0.00000183)NODE_0002555:0.00001472)NODE_0004552:0.00000705)NODE_0004541:-0.00000001,(((USA/IL-IDPH-DUP-C-001461/2020:0.00018574,(USA/TX-DSHS-3665/2020:0.00015696,(USA/TX-HMH-7559/2020:0.00007896,USA/AK-PHL646/2020:0.00008333)NODE_0002686:0.00007363)NODE_0002685:0.00003752)NODE_0002684:0.00004183,(USA/TX-HMH-7731/2020:0.00019181,USA/TX-HMH-2019/2020:0.00008470,(USA/TX-HMH-3128/2020:0.00003528,USA/TX-HMH-4190/2020:0.00005277)NODE_0002360:0.00012374)NODE_0002358:0.00004232)NODE_0004585:0.00001314,(((((France/PAC-IHU-11564_Illu1/2020:0.00004856,USA/UT-02442/2020:0.00005075)NODE_0004600:0.00003345,(USA/PA-MGEL-00380/2020:0.00007935,(USA/NE-MP_NCOV20-9149/2020:0.00001672,USA/NE-NCOV20-11417/2020:0.00003202)NODE_0002215:0.00004952)NODE_0004601:0.00003326)NODE_0004599:0.00000042,((U.S.VirginIslands/VI-CDC-03089682-001/2020:0.00003061,(USA/CO-CDPHE-2005300156/2020:0.00003762,USA/CO-CDPHE-2006250095/2020:0.00009226)NODE_0002214:0.00010447)NODE_0004604:0.00001799,((Colombia/VAC-INS-82320/2020:0.00000000,Chile/MA-ISPCH-6/2020:0.00000000)NODE_0004607:0.00000283,((USA/NY-NYCPHL-000342/2020:0.00000000,USA/TX-DSHS-3804/2020:0.00016175)NODE_0002479:0.00003950,(U.S.VirginIslands/VI-CDC-03542210-001/2020:0.00001348,U.S.VirginIslands/VI-CDC-03542204-001/2020:0.00001348)NODE_0002418:0.00006317)NODE_0004609:0.00001141)NODE_0004606:0.00000205)NODE_0004603:0.00000542)NODE_0004594:0.00000703,(((USA/NM-UNM-00525/2020:0.00001801,USA/MI-MDHHS-SC20587/2020:0.00007265)NODE_0004616:0.00000780,(UnitedArabEmirates/0207/2020:0.00011232,USA/MI-MDHHS-SC21953/2020:0.00000958)NODE_0004617:0.00000748)NODE_0004614:0.00001691,((Denmark/DCGC-1398/2020:0.00002228,NewZealand/20VR1961/2020:0.00002010)NODE_0004619:0.00000754,((USA/AZ-ASPHL-208/2020:0.00001126,USA/AZ-TG332008/2020:0.00010743,(USA/AZ-TG313499/2020:0.00005080,USA/AZ-TG322426/2020:0.00006172)NODE_0004623:0.00003041)NODE_0002389:0.00002766,(Chile/RM-109231/2020:0.00013991,Chile/RM-72433/2020:0.00007215,(Chile/Santiago-PUC_MVL_0256/2020:0.00000000,(Chile/Santiago-PUC_MVL_0410/2020:0.00000000,Chile/Santiago-PUC_MVL_0403/2020:0.00000000)NODE_0004625:0.00002623)NODE_0004943:0.00002187)NODE_0002491:0.00005420)NODE_0004620:0.00000621)NODE_0004618:0.00001727)NODE_0004612:0.00000958)NODE_0004592:0.00000659,(((USA/MI-MDHHS-SC20938/2020:0.00001236,(USA/MN-Mayo-1115/2020:0.00002869,USA/MN-Mayo-17027/2020:0.00004836)NODE_0002637:0.00009514)NODE_0004628:0.00000702,(PuertoRico/PR-CDC-S5/2020:0.00001285,(CostaRica/INC-0045/2020:0.00000000,(Guatemala/19520/2020:0.00012275,(Guatemala/ASI01026/2020:0.00009294,Guatemala/19518/2020:0.00004922,Guatemala/ASI01009/2020:0.00009949,(Guatemala/ASI1107/2020:0.00007653,Guatemala/19519/2020:0.00002844)NODE_0004953:0.00002078)NODE_0002514:0.00005605,((Guatemala/ASI1056/2020:0.00006132,Guatemala/19517/2020:0.00001323)NODE_0004635:0.00006832,(Guatemala/ASI01005/2020:0.00010321,(Guatemala/ASI01031/2020:0.00005921,((Guatemala/ASI01024/2020:0.00000219,Guatemala/ASI01021/2020:0.00000000)NODE_0002525:0.00006880,(Guatemala/ASI01037/2020:0.00005704,(Guatemala/ASI01043/2020:0.00003503,(Guatemala/ASI01002/2020:0.00000034,Guatemala/ASI1116/2020:0.00003750)NODE_0004639:0.00003250)NODE_0004638:0.00001983)NODE_0004960:0.00001613)NODE_0004958:0.00001664)NODE_0004957:0.00001559,(Guatemala/ASI1117/2020:0.00011731,(Guatemala/ASI1114/2020:0.00006162,Guatemala/ASI1113/2020:0.00006380)NODE_0004964:0.00003384,(Guatemala/ASI01012/2020:0.00006562,Guatemala/ASI01034/2020:0.00004376,(Guatemala/ASI1111/2020:0.00006355,(Guatemala/ASI01013/2020:0.00000219,Guatemala/ASI01020/2020:0.00000000)NODE_0004643:0.00001984)NODE_0004642:0.00001299)NODE_0002529:0.00001891)NODE_0002526:0.00002306)NODE_0002518:0.00002642)NODE_0004634:0.00002154)NODE_0002510:0.00001932)NODE_0002509:0.00001285)NODE_0004630:0.00000653)NODE_0004627:0.00000713,(((Germany/NW-HHU-40/2020:0.00000000,U.S.VirginIslands/VI-CDC-03074247-001/2020:0.00000000)NODE_0004647:0.00000621,(USA/MI-MDHHS-SC22080/2020:0.00000219,Brazil/SP-L11-CD185-2/2020:0.00000000)NODE_0004648:0.00000621)NODE_0004645:0.00000667,((Germany/NW-UBI-19/2020:0.00003404,(Canada/Qc-JEW-Q9030985/2020:0.00008173,Canada/QC-1nSKP-0432792955/2020:0.00004676,(Canada/QC-L00244665/2020:0.00000000,Canada/QC-JUS-V6040859/2020:0.00000437)NODE_0004975:0.00001178)NODE_0002432:0.00002007)NODE_0004650:0.00000711,((((USA/TX-DSHS-0393/2020:0.00003952,USA/TX-DSHS-1138/2020:0.00007668)NODE_0002554:0.00010227,(USA/MO-MSPHL-000123/2020:0.00008744,USA/OH-ODH-SC036818/2020:0.00003061)NODE_0002411:0.00005653)NODE_0004654:0.00002088,((USA/PA-MGSC47-05/2020:0.00000000,Brazil/SP-165/2020:0.00000000)NODE_0004658:0.00000767,(Belgium/ITM_C030/2020:0.00000219,USA/CO-WYPHL-00036/2020:0.00000000)NODE_0004659:0.00000767)NODE_0004657:0.00000636)NODE_0004653:0.00000680,((Chile/MA-ISPCH-10/2020:0.00000038,USA/MI-iSPEC-0040/2020:0.00000038)NODE_0004661:0.00000762,(((U.S.VirginIslands/VI-CDC-03542144-001/2020:0.00002644,USA/VA_NIDDL_7056/2020:0.00012043)NODE_0004667:0.00004833,((CostaRica/INC-0062/2020:0.00011366,Brazil/RR-IEC176343/2020:0.00000000)NODE_0002674:0.00004421,(USA/NE-10933/2020:0.00001581,USA/NE-MP_NCOV20-18637/2020:0.00005734)NODE_0002262:0.00004152)NODE_0004668:0.00003275)NODE_0004665:0.00000796,((USA/MI-MDHHS-SC20094/2020:0.00000705,USA/MD-MDHP090/2020:0.00000049)NODE_0004672:0.00000799,(((Colombia/ANT-GUV-92256/2020:0.00000254,Colombia/VAC-GVI-93352/2020:0.00000472)NODE_0004677:0.00000735,(USA/TX-DSHS-1270/2020:0.00000254,USA/IL-RIPHL_10171_Y/2020:0.00000472)NODE_0004678:0.00000735)NODE_0004676:0.00000651,((USA/TX-DSHS-1344/2020:0.00000129,Canada/QC-JUS-V6040357/2020:0.00000348)NODE_0004680:0.00001317,((Netherlands/NoordBrabant_106/2020:0.00000000,Australia/QLD969/2020:0.00000437)NODE_0004682:0.00001646,((USA/WA-UW-5500057/2020:0.00000437,USA/MN-MDH-1762/2020:0.00000000)NODE_0004684:0.00001817,((Mexico/BCN-SEARCH-102602/2020:0.00000000,Chile/MA-CADIUMAG-12/2020:0.00000656)NODE_0004687:0.00001777,((USA/CO-CDPHE-2004250019/2020:0.00001967,U.S.VirginIslands/VI-CDC-03534205-001/2020:0.00000000)NODE_0004691:0.00001368,((USA/VA-DCLS-0487/2020:0.00002842,USA/IL-IDPH-S-000363/2020:0.00000000)NODE_0004697:0.00002576,(U.S.VirginIslands/VI-CDC-03542211-001/2020:0.00000219,U.S.VirginIslands/VI-CDC-03542152-001/2020:0.00000000)NODE_0004698:0.00002139)NODE_0004694:0.00001196)NODE_0004690:0.00001284)NODE_0004686:0.00000695)NODE_0004683:0.00000703)NODE_0004681:0.00000675)NODE_0004679:0.00000630)NODE_0004673:0.00000083)NODE_0004671:0.00000649)NODE_0004662:0.00000614)NODE_0004660:0.00000628)NODE_0004652:0.00000064)NODE_0004649:0.00000671)NODE_0004644:0.00000052)NODE_0004626:0.00000615)NODE_0004591:0.00000695)NODE_0004584:0.00000025)NODE_0004540:0.00000677)NODE_0004448:0.00000659)NODE_0004312:0.00000005)NODE_0004268:0.00000130)NODE_0004611:0.00000028)NODE_0004586:0.00000037)NODE_0002192:0.00000950)NODE_0001836:0.00003546)NODE_0003589:0.00001186)NODE_0002829:0.00000930)NODE_0000965:0.00000350)NODE_0000956:0.00000699)NODE_0000952:0.00000291)NODE_0000948:0.00001555)NODE_0000876:0.00002294)NODE_0004263:0.00000603)NODE_0004269:0.00000708)NODE_0004274:0.00000660)NODE_0004283:0.00000053)NODE_0004795:0.00000125)NODE_0000000:0.00100000;
