# Supplementary material for: Genomic analysis of the early COVID-19 pandemic in Haiti reveals Caribbean-specific variant dynamics
Source: PLOS Glob Public Health. 2024 Nov 20;4(11):e0003536. doi: 10.1371/journal.pgph.0003536 (PMC11578445; doi:10.1371/journal.pgph.0003536)
Supplement: S2 File — Can view the phylogenetic tree and annotate based on metadata using Taxonium (https://auspice.us/) by dragging both S2 File onto the webpage then clicking “launch taxonium”. (ZIP) [file pgph.0003536.s008.zip › Mushegian_S2_Files_Interactive_Taxonium_Files/Taxonium_Metadata.csv]

strain	virus	gisaid_epi_isl	date	region	country	division	Nextstrain_clade	Nextclade_pango
Brazil/RS-12256/2020	betacoronavirus	EPI_ISL_943596	2020-05-20	South America	Brazil	Rio Grande do Sul	20A	B.1.91
England/BRIS-1251E3/2020	betacoronavirus	EPI_ISL_443885	2020-03-27	Europe	United Kingdom	England	19A	B.40
Ecuador/USFQ-163/2020	betacoronavirus	EPI_ISL_525430	2020-05-20	South America	Ecuador	Pichincha	20A	B.1.9
France/PAC-IHU-0412/2020	betacoronavirus	EPI_ISL_569495	2020-04-02	Europe	France	Provence-Alpes-Cote d'Azur	20C	B.1
Wales/PHW21/2020	betacoronavirus	EPI_ISL_416026	2020-03-11	Europe	United Kingdom	Wales	20A	B.1.395
Guadeloupe/IPG-7322/2020	betacoronavirus	EPI_ISL_613422	2020-03-15	Caribbean	Guadeloupe	Métropole	20A	B.1
NorthernIreland/NIRE-FB16F/2020	betacoronavirus	EPI_ISL_448942	2020-03-24	Europe	United Kingdom	Northern Ireland	19A	B
Sweden/20-22137/2020	betacoronavirus	EPI_ISL_615080	2020-05-25	Europe	Sweden	Skane	20B	B.1.1
Brazil/PR-IPEC-115/2020	betacoronavirus	EPI_ISL_2758779	2020-06-27	South America	Brazil	Parana	20B	B.1.1.28
Chile/RM-CMM-0039M/2020	betacoronavirus	EPI_ISL_629017	2020-04-24	South America	Chile	Region Metropolitana de Santiago	20A	B.1
England/NORT-29262D/2020	betacoronavirus	EPI_ISL_489124	2020-05-12	Europe	United Kingdom	England	20B	B.1.1.369
USA/UT-UPHL-2009151/2020	betacoronavirus	EPI_ISL_525141	2020-05-30	North America	USA	Utah	20A	B.1.379
FrenchGuiana/IPP8886/2020	betacoronavirus	EPI_ISL_6507361	2020-06-23	South America	French Guiana	Cayenne	20B	B.1.1.33
England/CAMB-7C38E/2020	betacoronavirus	EPI_ISL_434034	2020-04-14	Europe	United Kingdom	England	20B	B.1.1
Peru/LIM-INS-340/2020	betacoronavirus	EPI_ISL_1111238	2020-03-16	South America	Peru	Lima	20B	B.1.1
England/20126007102/2020	betacoronavirus	EPI_ISL_418751	2020-03-18	Europe	United Kingdom	England	20A	B.1.391
Brazil/SP-L4-CAMPI65/2020	betacoronavirus	EPI_ISL_476398	2020-04-18	South America	Brazil	Sao Paulo	20B	B.1.1.28
Chile/RM-CMM-0071M/2020	betacoronavirus	EPI_ISL_629019	2020-05-01	South America	Chile	Region Metropolitana de Santiago	20A	B.1
Netherlands/NoordBrabant_111/2020	betacoronavirus	EPI_ISL_461147	2020-03-11	Europe	Netherlands	Noord-Brabant	19A	B.55
USA/OH-ODH-SC22140/2020	betacoronavirus	EPI_ISL_940846	2020-03-26	North America	USA	Ohio	20A	B.1
Chile/RM-87597/2020	betacoronavirus	EPI_ISL_1167850	2020-06-02	South America	Chile	Region Metropolitana de Santiago	20D	C.26
France/ARA-SC386/2020	betacoronavirus	EPI_ISL_660358	2020-03-17	Europe	France	Auvergne-Rhone-Alpes	20A	B.1
India/DL-MaxCov0019-CSIR-IGIB/2020	betacoronavirus	EPI_ISL_459921	2020-05-08	Asia	India	Delhi	19A	B.6
Nicaragua/MAN-11605/2020	betacoronavirus	EPI_ISL_9159670	2020-06-23	Central America	Nicaragua	NA	20B	B.1.1
Belgium/KA-03042/2020	betacoronavirus	EPI_ISL_417424	2020-03-04	Europe	Belgium	Kasterlee	20A	B.1
Iran/Tehran-NIC-10-01/2020	betacoronavirus	EPI_ISL_9823343	2020-06-28	Asia	Iran	Tehran	19A	B
Switzerland/BL-UHB-42197574/2020	betacoronavirus	EPI_ISL_528215	2020-03-18	Europe	Switzerland	Basel-Landschaft	20A	B.1
USA/HI-H200005/2020	betacoronavirus	EPI_ISL_752607	2020-03-12	North America	USA	Hawaii	20A	B.1
Chile/RM-CMM-23741/2020	betacoronavirus	EPI_ISL_468752	2020-03-14	South America	Chile	Region Metropolitana de Santiago	20B	B.1.1.33
USA/WI-WSLH-200458/2020	betacoronavirus	EPI_ISL_578600	2020-05-18	North America	USA	Wisconsin	20B	B.1.1.464
England/BRIS-130CD5/2020	betacoronavirus	EPI_ISL_492676	2020-03-23	Europe	United Kingdom	England	19A	B
Haiti_49230104	betacoronavirus	NA	2020-05-21	Caribbean	Haiti	ART	20A	B.1
Canada/NB_249/2020	betacoronavirus	EPI_ISL_481747	2020-03-30	North America	Canada	New Brunswick	20C	B.1
Germany/HH-hpi-p1508/2020	betacoronavirus	EPI_ISL_776013	2020-03-15	Europe	Germany	Hamburg	20C	B.1
USA/CA-CZB-9556/2020	betacoronavirus	EPI_ISL_672131	2020-04-13	North America	USA	California	19A	B
Belgium/rega-0411456/2020	betacoronavirus	EPI_ISL_476966	2020-04-11	Europe	Belgium	Heusden-Zolder	20B	B.1.1.221
PuertoRico/PR-CDC-S2/2020	betacoronavirus	EPI_ISL_434542	2020-03-23	Caribbean	Puerto Rico	NA	20C	B.1
Uruguay/UY-650/2020	betacoronavirus	EPI_ISL_480338	2020-05-25	South America	Uruguay	Rivera	20B	B.1.1.33
Belgium/rega-0403883/2020	betacoronavirus	EPI_ISL_734533	2020-04-03	Europe	Belgium	Gembloux	20B	B.1.1
USA/MD-HP33371-PIDADDTXTR/2020	betacoronavirus	EPI_ISL_13491044	2020-05-06	North America	USA	Maryland	20A	B.1
Brazil/AM-FIOCRUZ-20894176SC/2020	betacoronavirus	EPI_ISL_1068244	2020-05-26	South America	Brazil	Amazonas	20B	B.1.1.378
NewZealand/20VR1961/2020	betacoronavirus	EPI_ISL_579180	2020-04-05	Oceania	New Zealand	Southern	20C	B.1
USA/MI-MDHHS-SC21231/2020	betacoronavirus	EPI_ISL_507487	2020-04-06	North America	USA	Michigan	20C	B.1
England/ALDP-950D3E/2020	betacoronavirus	EPI_ISL_554570	2020-06-14	Europe	United Kingdom	England	20B	B.1.1.253
England/ALDP-95222E/2020	betacoronavirus	EPI_ISL_553643	2020-06-09	Europe	United Kingdom	England	20B	B.1.1
Canada/QC-L00249225/2020	betacoronavirus	EPI_ISL_1241488	2020-04-14	North America	Canada	Quebec	20C	B.1
CostaRica/INC-0075/2020	betacoronavirus	EPI_ISL_527743	2020-06-29	Central America	Costa Rica	San Jose	20B	B.1.1
USA/TX-HMH-4464/2020	betacoronavirus	EPI_ISL_543641	2020-06-16	North America	USA	Texas	20C	B.1
Brazil/SP-L39-CD1035/2020	betacoronavirus	EPI_ISL_722058	2020-05-12	South America	Brazil	Sao Paulo	20B	B.1.1.28
Sweden/20-08133/2020	betacoronavirus	EPI_ISL_475553	2020-03-10	Europe	Sweden	Halland	19A	B.55
PuertoRico/PR-CDC-S30/2020	betacoronavirus	EPI_ISL_940903	2020-06-11	Caribbean	Puerto Rico	NA	20C	B.1
PuertoRico/PR-CDC-S34/2020	betacoronavirus	EPI_ISL_940907	2020-06-11	Caribbean	Puerto Rico	NA	20B	B.1.1
England/BRIS-12D761/2020	betacoronavirus	EPI_ISL_481905	2020-05-07	Europe	United Kingdom	England	20B	B.1.1.372
Netherlands/ZuidHolland_64/2020	betacoronavirus	EPI_ISL_422932	2020-03-23	Europe	Netherlands	Zuid-Holland	20C	B.1
Peru/LIM-UPCH-0025/2020	betacoronavirus	EPI_ISL_540926	2020-06-17	South America	Peru	Lima	20D	C.13
Guatemala/ASI01026/2020	betacoronavirus	EPI_ISL_3446724	2020-06-08	Central America	Guatemala	El Progreso	20C	B.1
Guatemala/ASI01009/2020	betacoronavirus	EPI_ISL_3332944	2020-06-11	Central America	Guatemala	Guatemala	20C	B.1
Peru/LIM-INS-362/2020	betacoronavirus	EPI_ISL_1111260	2020-05-19	South America	Peru	Lima	20D	C.14
Peru/LIM-INS-338/2020	betacoronavirus	EPI_ISL_1111236	2020-03-15	South America	Peru	Lima	20A	B.1
USA/CO-CDPHE-2005090359/2020	betacoronavirus	EPI_ISL_5259951	2020-05-07	North America	USA	Colorado	20C	B.1
England/BIRM-61665/2020	betacoronavirus	EPI_ISL_493448	2020-04-30	Europe	United Kingdom	England	20B	B.1.1
Belgium/LHUB11589811/2020	betacoronavirus	EPI_ISL_1752497	2020-03-31	Europe	Belgium	Brussels	20A	B.1.147
Canada/QC-JUS-V5191918/2020	betacoronavirus	EPI_ISL_890434	2020-03-18	North America	Canada	Quebec	20A	B.1
England/NORW-E7157/2020	betacoronavirus	EPI_ISL_453553	2020-04-21	Europe	United Kingdom	England	20B	B.1.1
Mexico/CMX-98/2020	betacoronavirus	EPI_ISL_12805177	2020-04-20	North America	Mexico	Mexico City	20A	B.1.189
Canada/QC-L00244665/2020	betacoronavirus	EPI_ISL_1241297	2020-04-01	North America	Canada	Quebec	20C	B.1.350
Scotland/CVR3165/2020	betacoronavirus	EPI_ISL_449198	2020-04-22	Europe	United Kingdom	Scotland	20A	B.1.395
Brazil/PR-IPEC-108/2020	betacoronavirus	EPI_ISL_2758677	2020-06-23	South America	Brazil	Parana	20B	B.1.1.33
Argentina/PAIS-A0228/2020	betacoronavirus	EPI_ISL_792309	2020-05-20	South America	Argentina	Buenos Aires	20B	B.1.1.117
Brazil/SP-IAL-5188/2020	betacoronavirus	EPI_ISL_5640141	2020-03-26	South America	Brazil	Sao Paulo	20B	B.1.1.28
Peru/ARE-INS-637/2020	betacoronavirus	EPI_ISL_1111097	2020-03-28	South America	Peru	Arequipa	20A	B.1.111
USA/AZ-TG648613/2020	betacoronavirus	EPI_ISL_695857	2020-04-29	North America	USA	Arizona	20C	B.1
Denmark/SSI-02/2020	betacoronavirus	EPI_ISL_416143	2020-02-28	Europe	Denmark	Hovedstaden	20A	B.1
Nicaragua/MAN-11602/2020	betacoronavirus	EPI_ISL_9159669	2020-06-23	Central America	Nicaragua	NA	20C	B.1
TrinidadandTobago/20140/2020	betacoronavirus	EPI_ISL_1490223	2020-06-08	Caribbean	Trinidad and Tobago	NA	20A	B.1.36
England/20104015302/2020	betacoronavirus	EPI_ISL_417236	2020-03-01	Europe	United Kingdom	England	20A	B.1
England/20244086004/2020	betacoronavirus	EPI_ISL_471524	2020-06-06	Europe	United Kingdom	England	20A	B.1
Chile/RM-73253/2020	betacoronavirus	EPI_ISL_746789	2020-05-23	South America	Chile	Region Metropolitana de Santiago	20B	N.6
Chile/RM-ISPCH-50/2020	betacoronavirus	EPI_ISL_445329	2020-03-23	South America	Chile	Region Metropolitana de Santiago	19A	B
Haiti_49220182	betacoronavirus	NA	2020-05-21	Caribbean	Haiti	OST	20A	B.1
Peru/LIM-UPCH-0050/2020	betacoronavirus	EPI_ISL_540939	2020-06-17	South America	Peru	Lima	20D	C.32
Chile/Santiago-op24d6/2020	betacoronavirus	EPI_ISL_801584	2020-04-17	South America	Chile	Region Metropolitana de Santiago	20A	B.1.110
Chile/RM-112773/2020	betacoronavirus	EPI_ISL_746592	2020-06-28	South America	Chile	Region Metropolitana de Santiago	20B	N.6
USA/MA-Yale-1659/2020	betacoronavirus	EPI_ISL_1168383	2020-05-15	North America	USA	Massachusetts	20C	B.1
Panama/GMI-PA369146/2020	betacoronavirus	EPI_ISL_1225441	2020-05-28	Central America	Panama	Guna Yala	19B	A.2
Canada/QC-1nKGZ-Q8131716/2020	betacoronavirus	EPI_ISL_2970920	2020-04-13	North America	Canada	Quebec	20A	B.1.147
Argentina/PAIS-C0017/2020	betacoronavirus	EPI_ISL_792418	2020-05-31	South America	Argentina	Buenos Aires	20D	B.1.1.1
Belgium/ULG-10224/2020	betacoronavirus	EPI_ISL_498130	2020-05-15	Europe	Belgium	Liège	20A	B.1.9
France/ARA-SC142/2020	betacoronavirus	EPI_ISL_700406	2020-05-01	Europe	France	Auvergne-Rhone-Alpes	20A	B.1
Wales/PHWC-36C3A/2020	betacoronavirus	EPI_ISL_474780	2020-05-02	Europe	United Kingdom	Wales	20B	B.1.1
Chile/Santiago-PUC_MVL_0162/2020	betacoronavirus	EPI_ISL_801697	2020-04-06	South America	Chile	Region Metropolitana de Santiago	20A	B.1
Chile/RM-ISPCH-79/2020	betacoronavirus	EPI_ISL_445376	2020-04-04	South America	Chile	Region Metropolitana de Santiago	20A	B.1
U.S.VirginIslands/VI-CDC-03083817-001/2020	betacoronavirus	EPI_ISL_452122	2020-03-23	Caribbean	U.S. Virgin Islands	NA	19B	A.1
Brazil/SP-187/2020	betacoronavirus	EPI_ISL_515564	2020-03-24	South America	Brazil	Sao Paulo	20B	B.1.1.28
USA/IL-RIPHL_10171_Y/2020	betacoronavirus	EPI_ISL_3024705	2020-04-01	North America	USA	Illinois	20C	B.1
USA/KY-KSPHL-100180/2020	betacoronavirus	EPI_ISL_1171870	2020-04-08	North America	USA	Kentucky	20A	B.1
Austria/CeMM0646/2020	betacoronavirus	EPI_ISL_583620	2020-03-29	Europe	Austria	Kappl	20B	B.1.1
Brazil/SP-L39-CD1045/2020	betacoronavirus	EPI_ISL_721988	2020-05-13	South America	Brazil	Sao Paulo	20B	B.1.1.28
Nicaragua/MAN-2978/2020	betacoronavirus	EPI_ISL_9159875	2020-05-07	Central America	Nicaragua	NA	20B	B.1.1
USA/SC-MCRDPI_20_0196-T39/2020	betacoronavirus	EPI_ISL_2894658	2020-06-20	North America	USA	South Carolina	20B	B.1.1
Scotland/CVR800/2020	betacoronavirus	EPI_ISL_433342	2020-03-27	Europe	United Kingdom	Scotland	20A	B.1.391
Colombia/AMA-GUR-06790/2020	betacoronavirus	EPI_ISL_941142	2020-05-04	South America	Colombia	Amazonas	20A	B.1.195
Chile/Santiago-PUC_MVL_0016/2020	betacoronavirus	EPI_ISL_801607	2020-03-19	South America	Chile	Region Metropolitana de Santiago	19B	A.2
Canada/NS-NML-1956/2020	betacoronavirus	EPI_ISL_915033	2020-04-17	North America	Canada	Nova Scotia	20B	B.1.1.10
Chile/Santiago-PUC_MVL_0047/2020	betacoronavirus	EPI_ISL_801637	2020-03-22	South America	Chile	Region Metropolitana de Santiago	20A	B.1
Argentina/INEI011534/2020	betacoronavirus	EPI_ISL_849161	2020-05-08	South America	Argentina	Ciudad Autonoma de Buenos Aires	20C	B.1.499
FrenchGuiana/IPP8878/2020	betacoronavirus	EPI_ISL_6507353	2020-05-03	South America	French Guiana	St Georges	20B	B.1.1.33
Haiti/33992/2020	betacoronavirus	EPI_ISL_2274027	2020-05-14	Caribbean	Haiti	NA	20C	B.1
Wales/PHWC-2ABA5/2020	betacoronavirus	EPI_ISL_445674	2020-04-06	Europe	United Kingdom	Wales	19A	B
Oman/RESP-20-B-16239/2020	betacoronavirus	EPI_ISL_518839	2020-05-22	Asia	Oman	Muscat	20B	B.1.1.27
Spain/RI-IBV-99005841/2020	betacoronavirus	EPI_ISL_537384	2020-04-03	Europe	Spain	La Rioja	20C	B.1.356
Brazil/PE-UFPE005/2020	betacoronavirus	EPI_ISL_1117439	2020-06-25	South America	Brazil	Pernambuco	20B	B.1.1
Brazil/PE-UFPE009/2020	betacoronavirus	EPI_ISL_1117431	2020-06-25	South America	Brazil	Pernambuco	20B	B.1.1
USA/LA-EVTL048/2020	betacoronavirus	EPI_ISL_451209	2020-05-01	North America	USA	Louisiana	20C	B.1
Brazil/SC-UFSC-45/2020	betacoronavirus	EPI_ISL_7743949	2020-06-23	South America	Brazil	Santa Catarina	20B	B.1.1.28
Nicaragua/MAN-2280/2020	betacoronavirus	EPI_ISL_9159854	2020-05-04	Central America	Nicaragua	NA	20B	B.1.1
France/PAC-IHU-0247_Illu2/2020	betacoronavirus	EPI_ISL_2596683	2020-03-30	Europe	France	Provence-Alpes-Cote d'Azur	20A	B.1
Peru/LIM-INS-032/2020	betacoronavirus	EPI_ISL_491436	2020-04-23	South America	Peru	Lima	20D	C.13
Cuba/USAFSAM-S031/2020	betacoronavirus	EPI_ISL_513313	2020-03-24	Caribbean	Cuba	NA	20A	B.1
Guadeloupe/IPG-7341/2020	betacoronavirus	EPI_ISL_613440	2020-03-25	Caribbean	Guadeloupe	Trois-Rivieres	20B	B.1.1
Belarus/HM-RRPCEM-5047/2020	betacoronavirus	EPI_ISL_11063114	2020-05-30	Europe	Belarus	Minsk Region	20A	B.1
England/LOND-124F880/2020	betacoronavirus	EPI_ISL_665176	2020-03-27	Europe	United Kingdom	England	20A	B.1
Chile/RM-72817/2020	betacoronavirus	EPI_ISL_746779	2020-05-22	South America	Chile	Region Metropolitana de Santiago	20B	N.4
Switzerland/VD-CHUV-GEN5300/2020	betacoronavirus	EPI_ISL_14816147	2020-03-01	Europe	Switzerland	Vaud	20A	B.1
Serbia/Nis-28761103/2020	betacoronavirus	EPI_ISL_6698778	2020-03-11	Europe	Serbia	Nis	20B	B.1.1.70
USA/MN-MDH-1297/2020	betacoronavirus	EPI_ISL_483017	2020-03-24	North America	USA	Minnesota	19B	A.1
Brazil/SP-L24-CD527/2020	betacoronavirus	EPI_ISL_672688	2020-04-13	South America	Brazil	Sao Paulo	20B	B.1.1.28
Brazil/SP-L34-CD879/2020	betacoronavirus	EPI_ISL_722027	2020-04-23	South America	Brazil	Sao Paulo	20B	B.1.1.28
Brazil/SP-376/2020	betacoronavirus	EPI_ISL_603023	2020-06-07	South America	Brazil	Sao Paulo	20B	B.1.1.28
Argentina/PAIS-A0092/2020	betacoronavirus	EPI_ISL_792181	2020-05-07	South America	Argentina	Ciudad Autonoma de Buenos Aires	20C	B.1.499
Brazil/BA-L17-CD358/2020	betacoronavirus	EPI_ISL_476304	2020-03-31	South America	Brazil	Bahia	20A	B.1
Switzerland/BS-UHB-42185807/2020	betacoronavirus	EPI_ISL_530122	2020-03-11	Europe	Switzerland	Basel-Stadt	20C	B.1
HongKong/WHV-HK61-P3/2020	betacoronavirus	EPI_ISL_9162573	2020-01-23	Asia	Hong Kong	NA	19B	A
Senegal/68458/2020	betacoronavirus	EPI_ISL_482878	2020-06-18	Africa	Senegal	Dakar	20B	B.1.1
Peru/CAL-INS-8429/2020	betacoronavirus	EPI_ISL_5934959	2020-05-20	South America	Peru	Callao	20D	C.32
Bangladesh/BLRI_COVID-19_4653/2020	betacoronavirus	EPI_ISL_7211261	2020-05-21	Asia	Bangladesh	Chittagong	20B	B.1.1.25
Brazil/RJ-00455/2020	betacoronavirus	EPI_ISL_717850	2020-06-01	South America	Brazil	Rio de Janeiro	20B	B.1.1.33
England/ALDP-95ADBC/2020	betacoronavirus	EPI_ISL_555516	2020-06-15	Europe	United Kingdom	England	20B	B.1.1
Australia/VIC478/2020	betacoronavirus	EPI_ISL_426910	2020-03-28	Oceania	Australia	Victoria	20A	B.1
England/OXON-B35C1/2020	betacoronavirus	EPI_ISL_534870	2020-03-24	Europe	United Kingdom	England	20B	B.1.1
Brazil/RS-00086CVL/2020	betacoronavirus	EPI_ISL_1469703	2020-04-21	South America	Brazil	Rio Grande do Sul	20B	B.1.1.33
Belize/un-CDC-3595772-001/2020	betacoronavirus	EPI_ISL_509714	2020-04-09	Central America	Belize	Belmopan	20C	B.1
Brazil/BA-24/2020	betacoronavirus	EPI_ISL_978509	2020-03-27	South America	Brazil	Bahia	20A	B.1
Canada/Qc-LSPQ-L00238819/2020	betacoronavirus	EPI_ISL_536223	2020-03-26	North America	Canada	Quebec	20A	B.1
Brazil/MG-CV33/2020	betacoronavirus	EPI_ISL_429689	2020-03-17	South America	Brazil	Minas Gerais	20B	B.1.1
England/LEED-2A8ADD/2020	betacoronavirus	EPI_ISL_539044	2020-04-04	Europe	United Kingdom	England	19A	B.3
Brazil/RS-1801CVL/2020	betacoronavirus	EPI_ISL_1469708	2020-06-10	South America	Brazil	Rio Grande do Sul	20B	B.1.1.28
Canada/NS-NML-2141/2020	betacoronavirus	EPI_ISL_915140	2020-04-24	North America	Canada	Nova Scotia	20B	B.1.1.10
England/CAMB-78F7F/2020	betacoronavirus	EPI_ISL_441099	2020-04-03	Europe	United Kingdom	England	19A	B
Canada/AB-16873/2020	betacoronavirus	EPI_ISL_805616	2020-04-12	North America	Canada	Alberta	20A	B.1.279
Singapore/863/2020	betacoronavirus	EPI_ISL_527372	2020-04-12	Asia	Singapore	NA	19A	B.6.6
Brazil/MG-Funed-1686331/2020	betacoronavirus	EPI_ISL_11454762	2020-06-29	South America	Brazil	Minas Gerais	20B	B.1.1.28
Argentina/PAIS-A0132/2020	betacoronavirus	EPI_ISL_792221	2020-05-13	South America	Argentina	Ciudad Autonoma de Buenos Aires	20C	B.1.499
Ecuador/EC-SE-2550/2020	betacoronavirus	EPI_ISL_826804	2020-03-23	South America	Ecuador	Santa Elena	20B	B.1.1
SaintMartin/IPG-7350/2020	betacoronavirus	EPI_ISL_613450	2020-03-26	Caribbean	Saint Martin	NA	20A	B.1
USA/MI-MDHHS-SC20330/2020	betacoronavirus	EPI_ISL_450609	2020-03-19	North America	USA	Michigan	20C	B.1
USA/CA-CDC-4097518-001/2020	betacoronavirus	EPI_ISL_2101827	2020-06-10	North America	USA	California	20A	B.1.400
Nicaragua/MAN-212/2020	betacoronavirus	EPI_ISL_9159848	2020-03-31	Central America	Nicaragua	NA	19B	A.3
Ecuador/USFQ-707/2020	betacoronavirus	EPI_ISL_471269	2020-06-04	South America	Ecuador	Quito	20B	B.1.1
Canada/NS-NML-1739/2020	betacoronavirus	EPI_ISL_1666716	2020-03-31	North America	Canada	Nova Scotia	20A	B.1
Japan/PG-5673/2020	betacoronavirus	EPI_ISL_688797	2020-04-15	Asia	Japan	Shiga	20B	B.1.1
Argentina/PAIS-A0305/2020	betacoronavirus	EPI_ISL_792376	2020-05-25	South America	Argentina	Buenos Aires	20B	N.5
Nicaragua/MAN-100/2020	betacoronavirus	EPI_ISL_9159586	2020-03-25	Central America	Nicaragua	NA	20A	B.1
Mexico/CMX-INMEGEN-04-07-90/2020	betacoronavirus	EPI_ISL_4220011	2020-06-24	North America	Mexico	Mexico City	20B	B.1.1
Bangladesh/BLRI_COVID-19_4836/2020	betacoronavirus	EPI_ISL_7211155	2020-05-22	Asia	Bangladesh	Dhaka	20B	B.1.1.25
Guadeloupe/IPG-7353/2020	betacoronavirus	EPI_ISL_613445	2020-03-31	Caribbean	Guadeloupe	Métropole	20C	B.1.356
Brazil/RN-L28-CD612/2020	betacoronavirus	EPI_ISL_722161	2020-04-08	South America	Brazil	Rio Grande do Norte	20A	B.1.195
Argentina/PAIS-A0018/2020	betacoronavirus	EPI_ISL_430809	2020-04-04	South America	Argentina	Ciudad Autonoma de Buenos Aires	20D	B.1.1.1
Colombia/AMA-GUR-06732/2020	betacoronavirus	EPI_ISL_941111	2020-05-03	South America	Colombia	Amazonas	20A	B.1.111
England/CAMB-7328A/2020	betacoronavirus	EPI_ISL_440267	2020-03-21	Europe	United Kingdom	England	20B	B.1.1
Japan/PG-1130/2020	betacoronavirus	EPI_ISL_684740	2020-04-06	Asia	Japan	Hyogo	20A	B.1
Canada/QC-1nSKP-0432792955/2020	betacoronavirus	EPI_ISL_7667936	2020-04-17	North America	Canada	Quebec	20C	B.1.350
Brazil/RS-FIOCRUZ-34193/2020	betacoronavirus	EPI_ISL_2603524	2020-06-22	South America	Brazil	Rio Grande do Sul	20A	B.1.91
Peru/LIM-INS-346/2020	betacoronavirus	EPI_ISL_1111244	2020-05-20	South America	Peru	Lima	20A	B.1
Germany/TH-IIMK-CaSe-25/2020	betacoronavirus	EPI_ISL_763090	2020-03-25	Europe	Germany	Thuringia	20B	B.1.1
Scotland/CVR2719/2020	betacoronavirus	EPI_ISL_473540	2020-04-18	Europe	United Kingdom	Scotland	20A	B.1
France/PAC-IHU-0058/2020	betacoronavirus	EPI_ISL_569277	2020-03-19	Europe	France	Provence-Alpes-Cote d'Azur	20C	B.1
Qatar/QA-WCMQ_FD17059325/2020	betacoronavirus	EPI_ISL_1714178	2020-05-28	Asia	Qatar	Doha	20C	B.1.428
England/CAMB-77426/2020	betacoronavirus	EPI_ISL_439375	2020-04-01	Europe	United Kingdom	England	19A	B.40
Italy/LAZ-OPBG_114/2020	betacoronavirus	EPI_ISL_7671803	2020-06-05	Europe	Italy	Lazio	20A	B.1
CostaRica/INC-0064/2020	betacoronavirus	EPI_ISL_512670	2020-06-19	Central America	Costa Rica	Alajuela	20B	B.1.1
Denmark/ALAB-SSI475/2020	betacoronavirus	EPI_ISL_429555	2020-03-25	Europe	Denmark	NA	20A	B.1.179
USA/CA-QDX-1432/2020	betacoronavirus	EPI_ISL_572084	2020-03-18	North America	USA	California	20C	B.1
CostaRica/CRV-0012/2020	betacoronavirus	EPI_ISL_480316	2020-03-11	Central America	Costa Rica	Alajuela	20A	B.1
Brazil/SP-L15-CD271/2020	betacoronavirus	EPI_ISL_476264	2020-03-30	South America	Brazil	Sao Paulo	20B	B.1.1
USA/UT-UPHL-2008924/2020	betacoronavirus	EPI_ISL_525030	2020-05-26	North America	USA	Utah	20A	B.1
England/BRIS-12E9E2/2020	betacoronavirus	EPI_ISL_488297	2020-04-23	Europe	United Kingdom	England	20A	B.1
Guadeloupe/IPG-7327/2020	betacoronavirus	EPI_ISL_613427	2020-03-17	Caribbean	Guadeloupe	Baie-Mahault	20A	B.1
Chile/RM-PUC_MVL_2314/2020	betacoronavirus	EPI_ISL_12205996	2020-03-06	South America	Chile	Region Metropolitana de Santiago	19B	A.2
Ireland/20G45309/2020	betacoronavirus	EPI_ISL_11065318	2020-03-31	Europe	Ireland	Cork	20C	B.1
Greece/HPI-6478/2020	betacoronavirus	EPI_ISL_451310	2020-03-28	Europe	Greece	Athens	20B	B.1.1
Italy/VEN-UniVR-77/2020	betacoronavirus	EPI_ISL_751386	2020-03-20	Europe	Italy	Veneto	20A	B.1
USA/NY-Wadsworth-31617-01/2020	betacoronavirus	EPI_ISL_426321	2020-03-27	North America	USA	New York	20C	B.1
Bolivia/26957/2020	betacoronavirus	EPI_ISL_837575	2020-05-01	South America	Bolivia	Santa Cruz	20A	B.1.600
USA/WI-WSLH-200233/2020	betacoronavirus	EPI_ISL_578453	2020-04-13	North America	USA	Wisconsin	20C	B.1
Spain/AS-MG-68-19/2020	betacoronavirus	EPI_ISL_462996	2020-05-30	Europe	Spain	Asturias	20A	B.1
Brazil/RS-0395CVL/2020	betacoronavirus	EPI_ISL_1469831	2020-05-08	South America	Brazil	Rio Grande do Sul	20B	B.1.1.33
USA/NY-PV09126/2020	betacoronavirus	EPI_ISL_422500	2020-03-19	North America	USA	New York	20C	B.1
Argentina/PAIS-D0043/2020	betacoronavirus	EPI_ISL_792485	2020-04-01	South America	Argentina	Neuquen	20A	B.1
Canada/AB-95051/2020	betacoronavirus	EPI_ISL_806224	2020-04-01	North America	Canada	Alberta	20A	B.1
Germany/NW-KRO-1344/2020	betacoronavirus	EPI_ISL_2871109	2020-06-16	Europe	Germany	North Rhine-Westphalia	20C	B.1
USA/UT-UPHL-2009176/2020	betacoronavirus	EPI_ISL_525162	2020-05-27	North America	USA	Utah	20C	B.1.426
Ecuador/36192/2020	betacoronavirus	EPI_ISL_491947	2020-05-08	South America	Ecuador	Manabi	20B	B.1.1
Brazil/AC-IEC162526/2020	betacoronavirus	EPI_ISL_848599	2020-03-18	South America	Brazil	Acre	20A	B.1.212
Japan/PG-3818/2020	betacoronavirus	EPI_ISL_692069	2020-06-28	Asia	Japan	Saitama	20B	B.1.1.284
Singapore/793/2020	betacoronavirus	EPI_ISL_512829	2020-06-04	Asia	Singapore	NA	19A	B.6.6
Panama/GMI-PA350303/2020	betacoronavirus	EPI_ISL_1225373	2020-04-28	Central America	Panama	Panama Center	19B	A.2
Argentina/PAIS-A0004/2020	betacoronavirus	EPI_ISL_430796	2020-03-27	South America	Argentina	Ciudad Autonoma de Buenos Aires	20A	B.1
USA/CA-CZB-13345/2020	betacoronavirus	EPI_ISL_672442	2020-05-03	North America	USA	California	20C	B.1
USA/CA-QDX-1027/2020	betacoronavirus	EPI_ISL_571694	2020-03-16	North America	USA	California	20C	B.1
France/PAC-IHU-0627/2020	betacoronavirus	EPI_ISL_568898	2020-04-13	Europe	France	Provence-Alpes-Cote d'Azur	20B	B.1.1
England/BRIS-124199/2020	betacoronavirus	EPI_ISL_492791	2020-04-07	Europe	United Kingdom	England	20A	B.1
Brazil/PB-FIOCRUZ-16525/2020	betacoronavirus	EPI_ISL_792567	2020-06-10	South America	Brazil	Paraiba	20B	B.1.1
Denmark/DCGC-1398/2020	betacoronavirus	EPI_ISL_622457	2020-04-06	Europe	Denmark	Hovedstaden	20C	B.1
Brazil/RS-FIOCRUZ-6177/2020	betacoronavirus	EPI_ISL_729820	2020-05-06	South America	Brazil	Rio Grande do Sul	20B	B.1.1.33
Argentina/PAIS-A0155/2020	betacoronavirus	EPI_ISL_792244	2020-05-17	South America	Argentina	Ciudad Autonoma de Buenos Aires	20C	B.1.499
Brazil/PR-IPEC-060/2020	betacoronavirus	EPI_ISL_2758751	2020-06-30	South America	Brazil	Parana	20B	B.1.1.28
USA/AZ-TG280873/2020	betacoronavirus	EPI_ISL_694204	2020-04-23	North America	USA	Arizona	19B	A.1
USA/UT-UPHL-2008884/2020	betacoronavirus	EPI_ISL_524998	2020-05-28	North America	USA	Utah	20A	B.1
Switzerland/VD-CHUV-GEN5288/2020	betacoronavirus	EPI_ISL_14816131	2020-03-19	Europe	Switzerland	Vaud	20A	B.1
Uruguay/UY-16/2020	betacoronavirus	EPI_ISL_480331	2020-04-25	South America	Uruguay	Montevideo	20A	B.1.195
England/ALDP-94CC29/2020	betacoronavirus	EPI_ISL_555909	2020-06-16	Europe	United Kingdom	England	20D	B.1.1.1
Belize/un-CDC-3595771-001/2020	betacoronavirus	EPI_ISL_509713	2020-03-27	Central America	Belize	Belmopan	20C	B.1
Brazil/PE-FIOCRUZ-IAM766/2020	betacoronavirus	EPI_ISL_572355	2020-04-26	South America	Brazil	Pernambuco	20B	B.1.1
Chile/RM-73255/2020	betacoronavirus	EPI_ISL_746791	2020-05-22	South America	Chile	Region Metropolitana de Santiago	20D	C.26
Denmark/DCGC-1841/2020	betacoronavirus	EPI_ISL_622535	2020-05-04	Europe	Denmark	Hovedstaden	20C	B.1.428
Guatemala/ASI1122/2020	betacoronavirus	EPI_ISL_5926945	2020-06-29	Central America	Guatemala	Santa Rosa	20C	B.1
England/ALDP-9342AA/2020	betacoronavirus	EPI_ISL_551545	2020-06-21	Europe	United Kingdom	England	20A	B.1
Japan/PG-0802/2020	betacoronavirus	EPI_ISL_684412	2020-04-02	Asia	Japan	Fukuoka	20B	B.1.1
USA/CT-Yale-271/2020	betacoronavirus	EPI_ISL_469195	2020-04-02	North America	USA	Connecticut	20A	B.1
USA/AZ-TG381597/2020	betacoronavirus	EPI_ISL_694667	2020-06-15	North America	USA	Arizona	20A	B.1
Colombia/GUR-06537/2020	betacoronavirus	EPI_ISL_941981	2020-04-30	South America	Colombia	Nariño	20B	B.1.1
Panama/GMI-PA369149/2020	betacoronavirus	EPI_ISL_1225444	2020-05-28	Central America	Panama	Guna Yala	19B	A.2
Canada/QC-HMR-96143227/2020	betacoronavirus	EPI_ISL_954321	2020-04-14	North America	Canada	Quebec	20A	B.1
Spain/NC-CHN-01000261/2020	betacoronavirus	EPI_ISL_1382951	2020-03-25	Europe	Spain	Navarra	19A	B
Suriname/SR-44/2020	betacoronavirus	EPI_ISL_517655	2020-06-29	South America	Suriname	NA	20A	B.1.219
Ireland/D-20G47000/2020	betacoronavirus	EPI_ISL_848137	2020-03-30	Europe	Ireland	Dublin	20A	B.1
Lithuania/MR-LUHS-Eilnr104/2020	betacoronavirus	EPI_ISL_603114	2020-04-21	Europe	Lithuania	Marijampoles apskritis	19A	B
USA/MA-MGH-00650/2020	betacoronavirus	EPI_ISL_460254	2020-04-02	North America	USA	Massachusetts	20C	B.1
Colombia/AMA-GUR-06813/2020	betacoronavirus	EPI_ISL_941154	2020-05-04	South America	Colombia	Amazonas	20A	B.1.111
Colombia/GUR-06575/2020	betacoronavirus	EPI_ISL_941965	2020-04-30	South America	Colombia	Nariño	20B	B.1.1.348
Scotland/GCVR-16FDE9/2020	betacoronavirus	EPI_ISL_489650	2020-03-23	Europe	United Kingdom	Scotland	20A	B.1
Colombia/VAC-UdeV-01-2/2020	betacoronavirus	EPI_ISL_445219	2020-04-02	South America	Colombia	Valle del Cauca	20C	B.1
Germany/NW-hpi-p1761/2020	betacoronavirus	EPI_ISL_776553	2020-03-19	Europe	Germany	North Rhine-Westphalia	20A	B.1
England/ALDP-94F1AF/2020	betacoronavirus	EPI_ISL_556328	2020-06-20	Europe	United Kingdom	England	20A	B.1
CostaRica/INC-0047/2020	betacoronavirus	EPI_ISL_512653	2020-03-09	Central America	Costa Rica	San Jose	20A	B.1
Brazil/SP-L38-CD997/2020	betacoronavirus	EPI_ISL_1172017	2020-05-06	South America	Brazil	Sao Paulo	20B	B.1.1.28
CostaRica/INC-0040/2020	betacoronavirus	EPI_ISL_491451	2020-03-19	Central America	Costa Rica	San Jose	20C	B.1
Germany/NW-KRO-589/2020	betacoronavirus	EPI_ISL_2870079	2020-06-19	Europe	Germany	North Rhine-Westphalia	20C	B.1
Peru/LIM-INS-348/2020	betacoronavirus	EPI_ISL_1111246	2020-05-19	South America	Peru	Lima	20D	C.14
Chile/MA-CADIUMAG-14/2020	betacoronavirus	EPI_ISL_681680	2020-04-30	South America	Chile	Magallanes	20A	B.1.110
Kazakhstan/KZY-CSP-9206_S54/2020	betacoronavirus	EPI_ISL_8907900	2020-06-26	Asia	Kazakhstan	Kyzylorda Region	20B	B.1.1
Canada/NB-NML-267/2020	betacoronavirus	EPI_ISL_1272242	2020-04-08	North America	Canada	New Brunswick	20B	B.1.1
England/20166072904/2020	betacoronavirus	EPI_ISL_466586	2020-04-15	Europe	United Kingdom	England	20B	B.1.1
Australia/VIC2423/2020	betacoronavirus	EPI_ISL_522133	2020-06-27	Oceania	Australia	Victoria	20B	B.1.1.25
Switzerland/BS-UHB-42183137/2020	betacoronavirus	EPI_ISL_527966	2020-03-09	Europe	Switzerland	Basel-Stadt	20A	B.1
USA/CT-QDX-768/2020	betacoronavirus	EPI_ISL_571517	2020-03-18	North America	USA	Connecticut	20C	B.1
Australia/QLD1013/2020	betacoronavirus	EPI_ISL_530273	2020-03-27	Oceania	Australia	Queensland	19B	A.1
Russia/StPetersburg-RII4781S/2020	betacoronavirus	EPI_ISL_427336	2020-04-07	Europe	Russia	Saint Petersburg	20B	B.1.1
Spain/VC-IBV-98004533/2020	betacoronavirus	EPI_ISL_796104	2020-03-19	Europe	Spain	Comunitat Valenciana	20B	B.1.1
Argentina/PAIS-A0227/2020	betacoronavirus	EPI_ISL_792308	2020-05-18	South America	Argentina	Buenos Aires	20C	B.1.499
Peru/LIM-UPCH-0093/2020	betacoronavirus	EPI_ISL_540971	2020-06-17	South America	Peru	Lima	20D	C.13
England/CWAR-24FDBB0/2020	betacoronavirus	EPI_ISL_584491	2020-05-02	Europe	United Kingdom	England	19A	B.3
England/NORW-E712A/2020	betacoronavirus	EPI_ISL_449004	2020-04-19	Europe	United Kingdom	England	20B	B.1.1
Colombia/AMA-GUR-06736/2020	betacoronavirus	EPI_ISL_941113	2020-05-03	South America	Colombia	Amazonas	20A	B.1.111
USA/NM-UNM-00527/2020	betacoronavirus	EPI_ISL_542950	2020-04-16	North America	USA	New Mexico	20A	B.1
Mexico/CMX-INER-0117/2020	betacoronavirus	EPI_ISL_837714	2020-05-27	North America	Mexico	Mexico City	20A	B.1.189
Spain/GA-IBV-002727/2020	betacoronavirus	EPI_ISL_467276	2020-04-15	Europe	Spain	Galicia	20A	B.1
Chile/MA-ISPCH-6/2020	betacoronavirus	EPI_ISL_445284	2020-03-19	South America	Chile	Magallanes	20C	B.1
Canada/AB-44899/2020	betacoronavirus	EPI_ISL_805931	2020-04-27	North America	Canada	Alberta	20A	B.1.279
Finland/22AS9E5/2020	betacoronavirus	EPI_ISL_1231232	2020-04-22	Europe	Finland	Uusimaa	20C	B.1
Cyprus/002/2020	betacoronavirus	EPI_ISL_463742	2020-03-22	Europe	Cyprus	NA	20B	B.1.1
USA/WA-S378/2020	betacoronavirus	EPI_ISL_434138	2020-03-27	North America	USA	Washington	20C	B.1.320
Israel/CVL-n3804/2020	betacoronavirus	EPI_ISL_649087	2020-03-10	Asia	Israel	Petah-Tikva	19B	A.5
England/ALDP-8E2567/2020	betacoronavirus	EPI_ISL_557053	2020-06-25	Europe	United Kingdom	England	20B	B.1.1.37
Canada/QC-1nKGZ-Q8242082/2020	betacoronavirus	EPI_ISL_2970883	2020-04-24	North America	Canada	Quebec	20C	B.1
Canada/QC-1nDJXQ-2013204334A/2020	betacoronavirus	EPI_ISL_7617893	2020-05-11	North America	Canada	Quebec	20A	B.1
Argentina/PAIS-A0098/2020	betacoronavirus	EPI_ISL_792187	2020-05-09	South America	Argentina	Ciudad Autonoma de Buenos Aires	20C	B.1.499
England/BRIS-12ACCF/2020	betacoronavirus	EPI_ISL_458502	2020-05-01	Europe	United Kingdom	England	20B	B.1.1
India/LA-NCDC-01444/2020	betacoronavirus	EPI_ISL_435102	2020-03-15	Asia	India	Ladakh	19A	B.4
Nicaragua/MAN-2316/2020	betacoronavirus	EPI_ISL_9159860	2020-05-04	Central America	Nicaragua	NA	20B	B.1.1
Brazil/RJ-FIOCRUZ-5890-A1/2020	betacoronavirus	EPI_ISL_3190273	2020-06-08	South America	Brazil	Rio de Janeiro	20B	B.1.1.33
Brazil/GO-FIOCRUZ-13916/2020	betacoronavirus	EPI_ISL_1181516	2020-06-29	South America	Brazil	Goias	20B	B.1.1.33
DominicanRepublic/ICGEB-UNIBE024/2020	betacoronavirus	EPI_ISL_522406	2020-02-28	Caribbean	Dominican Republic	NA	19A	B
Canada/Qc-LSPQ-L00237113/2020	betacoronavirus	EPI_ISL_536164	2020-03-25	North America	Canada	Quebec	19A	B.55
Haiti/33997/2020	betacoronavirus	EPI_ISL_2157570	2020-05-16	Caribbean	Haiti	NA	20C	B.1
Ireland/MH-U-MAY-000324/2020	betacoronavirus	EPI_ISL_5248254	2020-04-02	Europe	Ireland	Meath	20B	B.1.1
England/LOND-D52FF/2020	betacoronavirus	EPI_ISL_444208	2020-04-15	Europe	United Kingdom	England	20B	B.1.1
Spain/MD-IBV-99013158/2020	betacoronavirus	EPI_ISL_831045	2020-04-15	Europe	Spain	Madrid	20A	B.1
Germany/NW-KRO-005/2020	betacoronavirus	EPI_ISL_860322	2020-06-18	Europe	Germany	North Rhine-Westphalia	20C	B.1
England/SHEF-C58A5/2020	betacoronavirus	EPI_ISL_475384	2020-04-26	Europe	United Kingdom	England	20A	B.1
Croatia/ZG-297-20-P2/2020	betacoronavirus	EPI_ISL_3013040	2020-03-05	Europe	Croatia	Varazdin County	20D	B.1.1.1
USA/NY-MSHSPSP-PV14677/2020	betacoronavirus	EPI_ISL_801896	2020-04-20	North America	USA	New York	20C	B.1
Japan/PG-0510/2020	betacoronavirus	EPI_ISL_684175	2020-04-06	Asia	Japan	Fukui	20B	B.1.1
USA/LA-EVTL308/2020	betacoronavirus	EPI_ISL_578715	2020-05-12	North America	USA	Louisiana	20C	B.1
Argentina/PAIS-E0026/2020	betacoronavirus	EPI_ISL_792517	2020-06-26	South America	Argentina	Santa Fe	20B	N.3
USA/TX-HMH-7646/2020	betacoronavirus	EPI_ISL_546911	2020-06-26	North America	USA	Texas	20G	B.1.2
Haiti_49230009	betacoronavirus	NA	2020-05-21	Caribbean	Haiti	OST	20A	B.1
Finland/21AS7A6/2020	betacoronavirus	EPI_ISL_1233198	2020-04-21	Europe	Finland	Uusimaa	20C	B.1
Peru/LIM-INS-317/2020	betacoronavirus	EPI_ISL_1111215	2020-03-13	South America	Peru	Lima	20B	B.1.1
Brazil/GO-FIOCRUZ-13913/2020	betacoronavirus	EPI_ISL_1181535	2020-06-10	South America	Brazil	Goias	20B	B.1.1.33
Chile/RM-CMM-LRF3924/2020	betacoronavirus	EPI_ISL_591522	2020-05-29	South America	Chile	Region Metropolitana de Santiago	20B	N.4
Canada/QC-JUS-V6011633/2020	betacoronavirus	EPI_ISL_889992	2020-03-31	North America	Canada	Quebec	20C	B.1
Bolivia/SAN-UPCH-1067/2020	betacoronavirus	EPI_ISL_5147843	2020-06-18	South America	Bolivia	Santa Cruz	20A	B.1.600
Chile/Santiago-PUC_MVL_0050/2020	betacoronavirus	EPI_ISL_801640	2020-03-22	South America	Chile	Region Metropolitana de Santiago	20A	B.1
Chile/Santiago-PUC_MVL_0403/2020	betacoronavirus	EPI_ISL_801810	2020-05-12	South America	Chile	Region Metropolitana de Santiago	20C	B.1
Argentina/PAIS-A0251/2020	betacoronavirus	EPI_ISL_792331	2020-04-23	South America	Argentina	Buenos Aires	20A	B.1
Brazil/RN-L29-CD741/2020	betacoronavirus	EPI_ISL_722158	2020-04-13	South America	Brazil	Rio Grande do Norte	20B	B.1.1.33
Germany/BE-ChVir-W1319-2159/2020	betacoronavirus	EPI_ISL_753823	2020-05-04	Europe	Germany	Berlin	20C	B.1
Netherlands/NB-EMC-184/2020	betacoronavirus	EPI_ISL_523307	2020-05-07	Europe	Netherlands	Noord-Brabant	20A	B.1.8
Canada/AB-84869/2020	betacoronavirus	EPI_ISL_854554	2020-04-26	North America	Canada	Alberta	20A	B.1.279
Finland/26TouS12C7/2020	betacoronavirus	EPI_ISL_1231212	2020-05-26	Europe	Finland	Uusimaa	20C	B.1
USA/IL-NM-8524/2020	betacoronavirus	EPI_ISL_4026006	2020-04-03	North America	USA	Illinois	20A	B.1
USA/WA-UW-4727/2020	betacoronavirus	EPI_ISL_570056	2020-04-06	North America	USA	Washington	20C	B.1
CostaRica/INC-0027/2020	betacoronavirus	EPI_ISL_491439	2020-03-14	Central America	Costa Rica	San Jose	20C	B.1
Italy/SAR-ATS-AMC1-4634/2020	betacoronavirus	EPI_ISL_457825	2020-03-25	Europe	Italy	Sardinia	20B	B.1.1
Colombia/VAC-GVI-93535/2020	betacoronavirus	EPI_ISL_447787	2020-04-03	South America	Colombia	Valle del Cauca	20C	B.1
Guyana/50817/2020	betacoronavirus	EPI_ISL_2230692	2020-03-27	South America	Guyana	NA	20C	B.1
Spain/CL-IBV-97006282/2020	betacoronavirus	EPI_ISL_537652	2020-04-21	Europe	Spain	Castilla y Leon	20A	B.1
Chile/VS-39495/2020	betacoronavirus	EPI_ISL_1167797	2020-04-07	South America	Chile	Valparaiso	20A	B.1
Chile/RM-ISPCH-80/2020	betacoronavirus	EPI_ISL_445377	2020-04-05	South America	Chile	Region Metropolitana de Santiago	20B	B.1.1
Canada/QC-1nDJXQ-2007902970A/2020	betacoronavirus	EPI_ISL_7617431	2020-03-19	North America	Canada	Quebec	20B	B.1.1
Colombia/CAL-GUR-1043/2020	betacoronavirus	EPI_ISL_944638	2020-04-07	South America	Colombia	Caldas	20A	B.1
Chile/Santiago-PUC_MVL_0083/2020	betacoronavirus	EPI_ISL_801667	2020-03-30	South America	Chile	Region Metropolitana de Santiago	20A	B.1.110
Portugal/PT0395b/2020	betacoronavirus	EPI_ISL_454115	2020-04-19	Europe	Portugal	NA	20A	B.1.91
Chile/Santiago-p11d6/2020	betacoronavirus	EPI_ISL_801592	2020-04-21	South America	Chile	Region Metropolitana de Santiago	20A	B.1
Argentina/PAIS-A0144/2020	betacoronavirus	EPI_ISL_792233	2020-05-15	South America	Argentina	Ciudad Autonoma de Buenos Aires	20B	N.3
Germany/BW-UT-009/2020	betacoronavirus	EPI_ISL_508688	2020-05-20	Europe	Germany	Baden-Wurttemberg	20D	B.1.1.1
France/IDF-3703/2020	betacoronavirus	EPI_ISL_428361	2020-03-25	Europe	France	Île-de-France	20A	B.1
Brazil/AM-FIOCRUZ-20890128FE/2020	betacoronavirus	EPI_ISL_1068178	2020-04-07	South America	Brazil	Amazonas	20A	B.1.195
Brazil/MS-1317/2020	betacoronavirus	EPI_ISL_1139065	2020-03-27	South America	Brazil	Mato Grosso do Sul	20A	B.1
Haiti_49230101	betacoronavirus	NA	2020-05-21	Caribbean	Haiti	ART	20C	B.1
Wuhan/HB-WH3-178/2020	betacoronavirus	EPI_ISL_455378	2020-03-13	Asia	China	Hubei	19A	B
Peru/LIM-INS-367/2020	betacoronavirus	EPI_ISL_1111265	2020-05-19	South America	Peru	Lima	20D	C.14
USA/IL-IDPH-MAC-S-000823/2020	betacoronavirus	EPI_ISL_1652416	2020-05-25	North America	USA	Illinois	20A	B.1.110.3
Argentina/PAIS-B0013/2020	betacoronavirus	EPI_ISL_1396253	2020-06-15	South America	Argentina	Ciudad Autonoma de Buenos Aires	20B	N.3
Argentina/PAIS-A0073/2020	betacoronavirus	EPI_ISL_792162	2020-05-04	South America	Argentina	Ciudad Autonoma de Buenos Aires	20C	B.1.499
CostaRica/INC-0054/2020	betacoronavirus	EPI_ISL_512660	2020-06-11	Central America	Costa Rica	Alajuela	20B	B.1.1
USA/WA-S1850/2020	betacoronavirus	EPI_ISL_496276	2020-05-27	North America	USA	Washington	19B	A.1
Canada/SK-NML-712/2020	betacoronavirus	EPI_ISL_2883718	2020-06-14	North America	Canada	Saskatchewan	20B	B.1.1.294
Chile/RM-112763/2020	betacoronavirus	EPI_ISL_746590	2020-06-28	South America	Chile	Region Metropolitana de Santiago	20B	N.4
Canada/QC-JUS-V5270399/2020	betacoronavirus	EPI_ISL_890743	2020-03-25	North America	Canada	Quebec	20B	B.1.1.176
Brazil/RS-UFCSPA_LACEN-1746/2020	betacoronavirus	EPI_ISL_3048758	2020-03-19	South America	Brazil	Rio Grande do Sul	20B	B.1.1.33
Netherlands/NA_444/2020	betacoronavirus	EPI_ISL_455246	2020-04-11	Europe	Netherlands	NA	20A	B.1.8
Chile/Santiago-PUC_MVL_0388/2020	betacoronavirus	EPI_ISL_801802	2020-05-12	South America	Chile	Region Metropolitana de Santiago	20B	N.4
England/LEED-2A92F2/2020	betacoronavirus	EPI_ISL_539209	2020-04-06	Europe	United Kingdom	England	20B	B.1.1
Haiti_49210153	betacoronavirus	NA	2020-05-19	Caribbean	Haiti	GRA	20A	B.1
Portugal/PT0682/2020	betacoronavirus	EPI_ISL_510941	2020-03-25	Europe	Portugal	NA	20B	B.1.1
Brazil/PR-IPEC-113/2020	betacoronavirus	EPI_ISL_2758777	2020-06-25	South America	Brazil	Parana	20B	B.1.1.28
Colombia/DC-INS-78390/2020	betacoronavirus	EPI_ISL_418262	2020-03-06	South America	Colombia	Bogota	20B	B.1.1
Brazil/AC-FIOCRUZ-34772/2020	betacoronavirus	EPI_ISL_13497927	2020-05-25	South America	Brazil	Acre	20B	B.1.1.33
Bolivia/26945/2020	betacoronavirus	EPI_ISL_837553	2020-05-12	South America	Bolivia	Santa Cruz	20A	B.1.600
Brazil/SP-L25-CD670/2020	betacoronavirus	EPI_ISL_672720	2020-04-14	South America	Brazil	Sao Paulo	20B	B.1.1.28
Wales/PHWC-2772C/2020	betacoronavirus	EPI_ISL_432287	2020-04-01	Europe	United Kingdom	Wales	20B	B.1.1
England/ALDP-95AF2F/2020	betacoronavirus	EPI_ISL_555732	2020-06-13	Europe	United Kingdom	England	20A	B.1
Canada/AB-81002/2020	betacoronavirus	EPI_ISL_806296	2020-04-15	North America	Canada	Alberta	20A	B.1.279
Australia/NSW2147/2020	betacoronavirus	EPI_ISL_500628	2020-03-13	Oceania	Australia	New South Wales	20A	B.1
Scotland/CVR1698/2020	betacoronavirus	EPI_ISL_433656	2020-04-05	Europe	United Kingdom	Scotland	20B	B.1.1
Uruguay/UY-957/2020	betacoronavirus	EPI_ISL_480346	2020-05-25	South America	Uruguay	Rivera	20B	B.1.1.33
Sweden/01_SE100_21CS508554/2020	betacoronavirus	EPI_ISL_3946467	2020-04-13	Europe	Sweden	Stockholm	20C	B.1
Brazil/RJ-DCVN1/2020	betacoronavirus	EPI_ISL_509434	2020-03-23	South America	Brazil	Rio de Janeiro	20C	B.1
Canada/QC-JOL-S122210667/2020	betacoronavirus	EPI_ISL_1379122	2020-05-22	North America	Canada	Quebec	20B	B.1.1.176
USA/NV-NSPHL-A0182/2020	betacoronavirus	EPI_ISL_515439	2020-05-19	North America	USA	Nevada	20C	B.1.320
Canada/NS-NML-1877/2020	betacoronavirus	EPI_ISL_1272374	2020-04-13	North America	Canada	Nova Scotia	20B	B.1.1.10
Chile/RM-110966/2020	betacoronavirus	EPI_ISL_746576	2020-06-25	South America	Chile	Region Metropolitana de Santiago	20D	C.26
Brazil/RS-2648CVL/2020	betacoronavirus	EPI_ISL_1479131	2020-06-18	South America	Brazil	Rio Grande do Sul	20B	B.1.1.33
Colombia/AMA-GUR-06816/2020	betacoronavirus	EPI_ISL_941157	2020-05-04	South America	Colombia	Amazonas	20A	B.1.111
Netherlands/Utrecht_10041/2020	betacoronavirus	EPI_ISL_454790	2020-03-24	Europe	Netherlands	Utrecht	20A	B.1.8
Iceland/509/2020	betacoronavirus	EPI_ISL_424531	2020-03-20	Europe	Iceland	Reykjavik	20B	B.1.1
USA/UT-QDX-1868/2020	betacoronavirus	EPI_ISL_604181	2020-03-14	North America	USA	Utah	20C	B.1
USA/AZ-TG408214/2020	betacoronavirus	EPI_ISL_694950	2020-06-17	North America	USA	Arizona	20A	B.1
USA/CA-ALSR-1832/2020	betacoronavirus	EPI_ISL_512201	2020-05-15	North America	USA	California	20C	B.1
Brazil/SP-249/2020	betacoronavirus	EPI_ISL_693198	2020-05-04	South America	Brazil	Sao Paulo	20B	B.1.1.28
Chile/Santiago-PUC_MVL_0387/2020	betacoronavirus	EPI_ISL_801801	2020-05-12	South America	Chile	Region Metropolitana de Santiago	20B	B.1.1.33
Germany/BW-FR0106/2020	betacoronavirus	EPI_ISL_852723	2020-03-19	Europe	Germany	Baden-Wurttemberg	20A	B.1
Panama/332822/2020	betacoronavirus	EPI_ISL_496725	2020-03-25	Central America	Panama	Panama Center	19B	A.2
Poland/PL_P11/2020	betacoronavirus	EPI_ISL_451972	2020-04-02	Europe	Poland	Malopolskie	20A	B.1
USA/CA-CZB-13968/2020	betacoronavirus	EPI_ISL_739503	2020-06-19	North America	USA	California	20B	B.1.1.376
Canada/Qc-LSPQ-L00241993/2020	betacoronavirus	EPI_ISL_536301	2020-03-28	North America	Canada	Quebec	20C	B.1
Brazil/RJ-UFRJ-57721/2020	betacoronavirus	EPI_ISL_492044	2020-05-27	South America	Brazil	Rio de Janeiro	20B	B.1.1.33
Scotland/EDB4453/2020	betacoronavirus	EPI_ISL_453129	2020-05-05	Europe	United Kingdom	Scotland	20A	B.1
England/MILK-4882BB/2020	betacoronavirus	EPI_ISL_559688	2020-05-07	Europe	United Kingdom	England	20B	B.1.1
Argentina/PAIS-F0020/2020	betacoronavirus	EPI_ISL_964905	2020-06-17	South America	Argentina	Neuquen	20B	B.1.1.442
Spain/PV-IBV-000712/2020	betacoronavirus	EPI_ISL_452755	2020-03-07	Europe	Spain	Basque Country	19B	A.2
Brazil/PA-IEC173031/2020	betacoronavirus	EPI_ISL_848591	2020-04-16	South America	Brazil	Para	20B	B.1.1.33
Haiti_49230126	betacoronavirus	NA	2020-05-19	Caribbean	Haiti	NRO	20A	B.1
England/CAMB-72704/2020	betacoronavirus	EPI_ISL_439882	2020-03-23	Europe	United Kingdom	England	20B	B.1.1
England/LIVE-A9E1E/2020	betacoronavirus	EPI_ISL_517368	2020-03-25	Europe	United Kingdom	England	19A	B.40
Australia/VIC304/2020	betacoronavirus	EPI_ISL_419995	2020-03-23	Oceania	Australia	Victoria	19B	A.2
USA/AZ-ASPHL-647/2020	betacoronavirus	EPI_ISL_2135947	2020-05-11	North America	USA	Arizona	20A	B.1
USA/AZ-TG491709/2020	betacoronavirus	EPI_ISL_695222	2020-06-25	North America	USA	Arizona	20A	B.1
Canada/Qc-CHUM-2017802304a/2020	betacoronavirus	EPI_ISL_825910	2020-06-26	North America	Canada	Quebec	20A	B.1.128
Iceland/1313/2020	betacoronavirus	EPI_ISL_1586427	2020-04-01	Europe	Iceland	Reykjavik	20A	B.1
Brazil/CE-L19-CD408/2020	betacoronavirus	EPI_ISL_476331	2020-04-02	South America	Brazil	Ceara	20A	B.1.212
Brazil/RJ-00447/2020	betacoronavirus	EPI_ISL_717842	2020-04-16	South America	Brazil	Rio de Janeiro	20B	B.1.1.33
U.S.VirginIslands/VI-CDC-03542211-001/2020	betacoronavirus	EPI_ISL_454652	2020-04-27	Caribbean	U.S. Virgin Islands	NA	20C	B.1
India/WB-IK95/2020	betacoronavirus	EPI_ISL_511907	2020-05-24	Asia	India	West Bengal	20A	B.1.540
Finland/16M95S2/2020	betacoronavirus	EPI_ISL_1219695	2020-03-16	Europe	Finland	Uusimaa	20C	B.1
Sweden/01_SE100_21CS505815/2020	betacoronavirus	EPI_ISL_3946385	2020-04-20	Europe	Sweden	Stockholm	20B	B.1.1
Argentina/PAIS-C0030/2020	betacoronavirus	EPI_ISL_792431	2020-05-18	South America	Argentina	Chaco	20A	B.1
SaintBarthelemy/IPG-7358/2020	betacoronavirus	EPI_ISL_613446	2020-02-28	Caribbean	Saint Barthelemy	NA	20C	B.1
Germany/HH-hpi-p1535/2020	betacoronavirus	EPI_ISL_776030	2020-03-15	Europe	Germany	Hamburg	20C	B.1
Brazil/RJ-00360/2020	betacoronavirus	EPI_ISL_623163	2020-05-04	South America	Brazil	Rio de Janeiro	20B	B.1.1.33
Mexico/CMX-INER-IBT-0959/2020	betacoronavirus	EPI_ISL_5196728	2020-04-21	North America	Mexico	Mexico City	20A	B.1
Brazil/PE-FIOCRUZ-IAM1237/2020	betacoronavirus	EPI_ISL_572383	2020-05-10	South America	Brazil	Pernambuco	20B	B.1.1
Slovenia/4365/2020	betacoronavirus	EPI_ISL_2643850	2020-03-16	Europe	Slovenia	NA	19A	B
SaudiArabia/KAUST-Jeddah73/2020	betacoronavirus	EPI_ISL_437758	2020-03-30	Asia	Saudi Arabia	Jeddah	20A	B.1
Suriname/SR-18/2020	betacoronavirus	EPI_ISL_517629	2020-06-25	South America	Suriname	NA	20A	B.1.219
SouthKorea/KCDC2341/2020	betacoronavirus	EPI_ISL_510677	2020-05-26	Asia	South Korea	NA	20C	B.1.497
Brazil/SP-L13-CAMPI143/2020	betacoronavirus	EPI_ISL_12712923	2020-06-01	South America	Brazil	Sao Paulo	20B	B.1.1.28
Brazil/RS-19402/2020	betacoronavirus	EPI_ISL_943594	2020-06-18	South America	Brazil	Rio Grande do Sul	20B	B.1.1.33
India/KA-IB11/2020	betacoronavirus	EPI_ISL_508289	2020-06-17	Asia	India	Karnataka	20B	B.1.1
England/ALDP-59F06B/2020	betacoronavirus	EPI_ISL_558699	2020-06-13	Europe	United Kingdom	England	20B	B.1.1
France/PAC-IHU-10632_Illu1/2020	betacoronavirus	EPI_ISL_2596612	2020-03-28	Europe	France	Provence-Alpes-Cote d'Azur	20A	B.1
USA/WA-S1142/2020	betacoronavirus	EPI_ISL_463632	2020-05-05	North America	USA	Washington	20A	B.1
USA/CA-ALSR-3436/2020	betacoronavirus	EPI_ISL_636028	2020-05-31	North America	USA	California	20A	B.1
Argentina/PAIS-C0014/2020	betacoronavirus	EPI_ISL_792415	2020-05-27	South America	Argentina	Buenos Aires	20C	B.1.499
USA/NY-NYUMC284/2020	betacoronavirus	EPI_ISL_428798	2020-04-05	North America	USA	New York	20A	B.1
France/ARA-SC157/2020	betacoronavirus	EPI_ISL_700351	2020-04-13	Europe	France	Auvergne-Rhone-Alpes	20A	B.1
Spain/MD-HLP-50/2020	betacoronavirus	EPI_ISL_530053	2020-04-20	Europe	Spain	Madrid	20A	B.1
Peru/LOR-INS-081/2020	betacoronavirus	EPI_ISL_514341	2020-04-22	South America	Peru	Loreto	20B	B.1.1
CostaRica/INC-0058/2020	betacoronavirus	EPI_ISL_512664	2020-06-18	Central America	Costa Rica	Alajuela	20A	B.1
Brazil/AM-FIOCRUZ-20890223JC/2020	betacoronavirus	EPI_ISL_1068186	2020-04-30	South America	Brazil	Amazonas	20A	B.1.195
Canada/AB-57059/2020	betacoronavirus	EPI_ISL_854547	2020-04-24	North America	Canada	Alberta	20A	B.1.279
Haiti_49210056	betacoronavirus	NA	2020-05-20	Caribbean	Haiti	OST	20A	B.1
Finland/20MS8H10/2020	betacoronavirus	EPI_ISL_1231286	2020-03-20	Europe	Finland	Uusimaa	20B	B.1.1
Scotland/CVR681/2020	betacoronavirus	EPI_ISL_433324	2020-03-25	Europe	United Kingdom	Scotland	20A	B.1
Portugal/PT0817/2020	betacoronavirus	EPI_ISL_511076	2020-03-20	Europe	Portugal	NA	20B	B.1.1
Brazil/PA-IEC161548/2020	betacoronavirus	EPI_ISL_450874	2020-03-20	South America	Brazil	Para	20B	B.1.1.33
England/BRIS-127C68/2020	betacoronavirus	EPI_ISL_469700	2020-04-17	Europe	United Kingdom	England	20B	B.1.1.369
England/ALDP-94492A/2020	betacoronavirus	EPI_ISL_555630	2020-06-07	Europe	United Kingdom	England	20B	B.1.1
Nicaragua/MAN-10432/2020	betacoronavirus	EPI_ISL_9159624	2020-06-17	Central America	Nicaragua	NA	20B	B.1.1
Colombia/MET-249/2020	betacoronavirus	EPI_ISL_2150975	2020-06-04	South America	Colombia	Meta	20A	B.1.420
Canada/Qc-LSPQ-L00240954/2020	betacoronavirus	EPI_ISL_450307	2020-03-27	North America	Canada	Quebec	20A	B.1
England/NORT-29879D/2020	betacoronavirus	EPI_ISL_469312	2020-05-19	Europe	United Kingdom	England	20B	B.1.1.372
England/BRIS-122025/2020	betacoronavirus	EPI_ISL_440038	2020-03-20	Europe	United Kingdom	England	20A	B.1
Brazil/PE-UFPE057/2020	betacoronavirus	EPI_ISL_1117412	2020-06-03	South America	Brazil	Pernambuco	20B	B.1.1
France/PAC-IHU-0154_Illu2/2020	betacoronavirus	EPI_ISL_2596505	2020-03-23	Europe	France	Provence-Alpes-Cote d'Azur	20A	B.1
Canada/QC-LSPQ-L00218477/2020	betacoronavirus	EPI_ISL_535783	2020-03-14	North America	Canada	Quebec	20B	B.1.1.176
USA/VA_NIDDL_7056/2020	betacoronavirus	EPI_ISL_1624390	2020-06-09	North America	USA	Virginia	20C	B.1
Scotland/GCVR-171027/2020	betacoronavirus	EPI_ISL_459695	2020-03-27	Europe	United Kingdom	Scotland	19A	B
Peru/LOR-INS-752/2020	betacoronavirus	EPI_ISL_1532153	2020-05-03	South America	Peru	Loreto	20B	B.1.1
Brazil/RS-FIOCRUZ-6208/2020	betacoronavirus	EPI_ISL_729833	2020-05-19	South America	Brazil	Rio Grande do Sul	20B	B.1.1.33
Germany/NW-KRO-1399/2020	betacoronavirus	EPI_ISL_2871194	2020-06-16	Europe	Germany	North Rhine-Westphalia	20C	B.1
USA/CA-QDX-944/2020	betacoronavirus	EPI_ISL_571588	2020-03-24	North America	USA	California	20C	B.1.336
Guatemala/19521/2020	betacoronavirus	EPI_ISL_837583	2020-06-24	Central America	Guatemala	NA	20A	B.1
Japan/PG-1225/2020	betacoronavirus	EPI_ISL_684835	2020-04-13	Asia	Japan	Yamagata	20B	B.1.1
Italy/CAM-CRGS-72/2020	betacoronavirus	EPI_ISL_877019	2020-04-03	Europe	Italy	Campania	20B	B.1.1
England/ALDP-94C96E/2020	betacoronavirus	EPI_ISL_555952	2020-06-16	Europe	United Kingdom	England	20A	B.1
England/ALDP-95C60A/2020	betacoronavirus	EPI_ISL_554885	2020-06-20	Europe	United Kingdom	England	20B	B.1.1
Finland/23MS2F30/2020	betacoronavirus	EPI_ISL_1240123	2020-03-23	Europe	Finland	Uusimaa	20A	B.1
USA/CA-CZB-1048/2020	betacoronavirus	EPI_ISL_437048	2020-04-04	North America	USA	California	19A	B
Argentina/PAIS-A0208/2020	betacoronavirus	EPI_ISL_792293	2020-04-22	South America	Argentina	Buenos Aires	20C	B.1
Scotland/EDB6136/2020	betacoronavirus	EPI_ISL_473880	2020-05-14	Europe	United Kingdom	Scotland	20C	B.1
Haiti_49240102	betacoronavirus	NA	2020-05-24	Caribbean	Haiti	OST	20A	B.1
Haiti/34007/2020	betacoronavirus	EPI_ISL_2274029	2020-05-15	Caribbean	Haiti	NA	20A	B.1
England/CAMB-1AAB9D/2020	betacoronavirus	EPI_ISL_470202	2020-04-18	Europe	United Kingdom	England	20B	B.1.1
Uruguay/UY-NYUMC860/2020	betacoronavirus	EPI_ISL_457956	2020-03-25	South America	Uruguay	Montevideo	19B	A.5
Brazil/RJ-FIOCRUZ-1158/2020	betacoronavirus	EPI_ISL_1181612	2020-03-26	South America	Brazil	Rio de Janeiro	20B	B.1.1.33
Argentina/PAIS-A0083/2020	betacoronavirus	EPI_ISL_792172	2020-05-04	South America	Argentina	Ciudad Autonoma de Buenos Aires	20C	B.1.499
Haiti_49220016	betacoronavirus	NA	2020-05-21	Caribbean	Haiti	OST	20A	B.1
Brazil/RS-FIOCRUZ-6184/2020	betacoronavirus	EPI_ISL_729823	2020-05-08	South America	Brazil	Rio Grande do Sul	20B	B.1.1.33
Belgium/UNJP-0324125/2020	betacoronavirus	EPI_ISL_420382	2020-03-24	Europe	Belgium	Oudergem	20A	B.1
England/ALDP-5AA908/2020	betacoronavirus	EPI_ISL_558657	2020-06-15	Europe	United Kingdom	England	20B	B.1.1.279
Brazil/SP-L18-CD292/2020	betacoronavirus	EPI_ISL_4297877	2020-03-30	South America	Brazil	Sao Paulo	20B	B.1.1.33
Brazil/SP-127/2020	betacoronavirus	EPI_ISL_471542	2020-04-03	South America	Brazil	Sao Paulo	20B	B.1.1.61
UnitedArabEmirates/0929/2020	betacoronavirus	EPI_ISL_699067	2020-06-27	Asia	United Arab Emirates	Abu Dhabi	20B	B.1.1.263
Wales/PHWC-166BBB/2020	betacoronavirus	EPI_ISL_494090	2020-06-22	Europe	United Kingdom	Wales	20B	B.1.1
England/LEED-2A8563/2020	betacoronavirus	EPI_ISL_539171	2020-04-01	Europe	United Kingdom	England	20A	B.1.465
Ireland/LK-NVRL-MPT82886/2020	betacoronavirus	EPI_ISL_671351	2020-05-13	Europe	Ireland	Limerick	20B	B.1.1
England/BRIS-124CB6/2020	betacoronavirus	EPI_ISL_443925	2020-03-26	Europe	United Kingdom	England	20B	B.1.1
USA/FL-BPHL-1457/2020	betacoronavirus	EPI_ISL_549239	2020-04-08	North America	USA	Florida	20C	B.1
SouthAfrica/NHLS-UCT-GP-5256/2020	betacoronavirus	EPI_ISL_700471	2020-04-30	Africa	South Africa	Western Cape	20B	B.1.1.459
Mexico/BCN-SEARCH-102877/2020	betacoronavirus	EPI_ISL_2835357	2020-05-14	North America	Mexico	Baja California	20A	B.1
England/CAMB-7DB58/2020	betacoronavirus	EPI_ISL_441724	2020-04-06	Europe	United Kingdom	England	20A	B.1
Wales/MILK-956916/2020	betacoronavirus	EPI_ISL_554142	2020-06-06	Europe	United Kingdom	Wales	20B	B.1.1
USA/UT-UPHL-201016479/2020	betacoronavirus	EPI_ISL_594035	2020-06-01	North America	USA	Utah	20A	B.1
Haiti_49210215	betacoronavirus	NA	2020-05-20	Caribbean	Haiti	OST	20A	B.1
Australia/QLD1183/2020	betacoronavirus	EPI_ISL_639774	2020-03-26	Oceania	Australia	Queensland	19B	A.1
Ecuador/USFQ-128/2020	betacoronavirus	EPI_ISL_491933	2020-04-07	South America	Ecuador	Guayas	20A	B.1
Singapore/271/2020	betacoronavirus	EPI_ISL_462389	2020-03-20	Asia	Singapore	NA	20B	B.1.1
CostaRica/03/2020	betacoronavirus	EPI_ISL_434536	2020-03-17	Central America	Costa Rica	NA	19B	A.1
England/SHEF-C7630/2020	betacoronavirus	EPI_ISL_484469	2020-06-15	Europe	United Kingdom	England	20D	B.1.1.1
Colombia/AMA-GUR-06744/2020	betacoronavirus	EPI_ISL_941120	2020-05-02	South America	Colombia	Amazonas	20A	B.1.111
Iran/F082/2020	betacoronavirus	EPI_ISL_15754999	2020-06-28	Asia	Iran	Tehran	19A	B.4
Netherlands/GE-RIVM-21741/2020	betacoronavirus	EPI_ISL_1035223	2020-04-07	Europe	Netherlands	Gelderland	19A	B.55
USA/TX-HMH-3187/2020	betacoronavirus	EPI_ISL_544061	2020-06-13	North America	USA	Texas	20A	B.1.206
Haiti_49220035	betacoronavirus	NA	2020-05-21	Caribbean	Haiti	SDE	20A	B.1
Colombia/MAG-INS-81035/2020	betacoronavirus	EPI_ISL_456125	2020-03-20	South America	Colombia	Magdalena	20A	B.1
Zhejiang/YW01_Q2/2020	betacoronavirus	EPI_ISL_2433281	2020-02-02	Asia	China	Zhejiang	19B	A
England/ALDP-5BE172/2020	betacoronavirus	EPI_ISL_558664	2020-06-17	Europe	United Kingdom	England	20B	B.1.1
Brazil/SP-702/2020	betacoronavirus	EPI_ISL_693242	2020-06-30	South America	Brazil	Sao Paulo	20B	B.1.1.28
Peru/LIM-INS-435/2020	betacoronavirus	EPI_ISL_1111333	2020-04-13	South America	Peru	Lima	20A	B.1
Denmark/ALAB-SSI456/2020	betacoronavirus	EPI_ISL_429540	2020-03-25	Europe	Denmark	NA	20C	B.1.428
USA/IL-RIPHL_10216_Y/2020	betacoronavirus	EPI_ISL_3024725	2020-05-18	North America	USA	Illinois	20C	B.1.3
Canada/ON-OICR-SLB2867/2020	betacoronavirus	EPI_ISL_538384	2020-04-10	North America	Canada	Ontario	20B	B.1.1.10
Ireland/WW-NVRL-MPH44355/2020	betacoronavirus	EPI_ISL_671342	2020-04-25	Europe	Ireland	Wicklow	20B	B.1.1
Peru/ANC-INS-625/2020	betacoronavirus	EPI_ISL_1111085	2020-05-18	South America	Peru	Ancash	20D	C.14
USA/AZ-TG276476/2020	betacoronavirus	EPI_ISL_694105	2020-04-13	North America	USA	Arizona	20C	B.1.371
Wales/PHWC-272FE/2020	betacoronavirus	EPI_ISL_432235	2020-03-30	Europe	United Kingdom	Wales	20A	B.1.395
Scotland/CVR3335/2020	betacoronavirus	EPI_ISL_456781	2020-05-01	Europe	United Kingdom	Scotland	19A	B
Canada/Qc-JEW-Q9131572/2020	betacoronavirus	EPI_ISL_826181	2020-05-13	North America	Canada	Quebec	20A	B.1.147
Brazil/SP-L1-CAMPI20/2020	betacoronavirus	EPI_ISL_476162	2020-04-09	South America	Brazil	Sao Paulo	20B	B.1.1.28
Henan/fahzu0010/2020	betacoronavirus	EPI_ISL_1040034	2020-02-15	Asia	China	Henan	19B	A
Scotland/EDB5270/2020	betacoronavirus	EPI_ISL_493949	2020-05-18	Europe	United Kingdom	Scotland	20A	B.1
Suriname/SR-12/2020	betacoronavirus	EPI_ISL_517623	2020-06-20	South America	Suriname	NA	20A	B.1.219
England/ALDP-5C9657/2020	betacoronavirus	EPI_ISL_558562	2020-06-19	Europe	United Kingdom	England	20B	B.1.1
Sweden/20-50173/2020	betacoronavirus	EPI_ISL_429148	2020-03-08	Europe	Sweden	Varmland	20A	B.1
England/BRIS-121E1D/2020	betacoronavirus	EPI_ISL_440105	2020-03-17	Europe	United Kingdom	England	19A	B
USA/WI-UW-343/2020	betacoronavirus	EPI_ISL_436637	2020-04-05	North America	USA	Wisconsin	19A	B
Canada/AB-77959/2020	betacoronavirus	EPI_ISL_805828	2020-04-25	North America	Canada	Alberta	20A	B.1.279
Ecuador/USFQ-133/2020	betacoronavirus	EPI_ISL_491941	2020-05-02	South America	Ecuador	Galapagos	20A	B.1
Chile/Arica-PUC_MVL_0173/2020	betacoronavirus	EPI_ISL_801703	2020-04-11	South America	Chile	Arica and Parinacota	20A	B.1.110
Singapore/1326/2020	betacoronavirus	EPI_ISL_648814	2020-05-27	Asia	Singapore	NA	19A	B.6.6
Belgium/rega-0422588/2020	betacoronavirus	EPI_ISL_734634	2020-04-22	Europe	Belgium	Heusden-Zolder	20B	B.1.1
Peru/LIM-INS-482/2020	betacoronavirus	EPI_ISL_1111380	2020-04-13	South America	Peru	Lima	20D	B.1.1.1
Brazil/RS-0529CVL/2020	betacoronavirus	EPI_ISL_1469671	2020-05-15	South America	Brazil	Rio Grande do Sul	20B	B.1.1.33
Israel/CVL-n-11594/2020	betacoronavirus	EPI_ISL_475017	2020-04-25	Asia	Israel	Tirat Zvi	20B	B.1.1
USA/MI-MDHHS-SC21456/2020	betacoronavirus	EPI_ISL_507710	2020-03-20	North America	USA	Michigan	20C	B.1
England/ALDP-8DF7D0/2020	betacoronavirus	EPI_ISL_556991	2020-06-25	Europe	United Kingdom	England	20B	B.1.1.51
Japan/PG-3191/2020	betacoronavirus	EPI_ISL_691311	2020-04-02	Asia	Japan	Fukuoka	20B	B.1.1
Guatemala/19522/2020	betacoronavirus	EPI_ISL_837551	2020-06-25	Central America	Guatemala	NA	20A	B.1
Ecuador/EC-G-2512/2020	betacoronavirus	EPI_ISL_826802	2020-03-23	South America	Ecuador	Guayas	20B	B.1.1
England/20129017104/2020	betacoronavirus	EPI_ISL_424003	2020-03-20	Europe	United Kingdom	England	20A	B.1
USA/AZ-TG379587/2020	betacoronavirus	EPI_ISL_914371	2020-06-12	North America	USA	Arizona	20C	B.1
Colombia/MET-GUR-03581/2020	betacoronavirus	EPI_ISL_944636	2020-04-22	South America	Colombia	Meta	20B	B.1.1
Chile/RM-109521/2020	betacoronavirus	EPI_ISL_746555	2020-06-24	South America	Chile	Region Metropolitana de Santiago	20B	B.1.1
Nicaragua/MAN-163/2020	betacoronavirus	EPI_ISL_9159840	2020-03-27	Central America	Nicaragua	NA	20C	B.1
England/ALDP-5C94A8/2020	betacoronavirus	EPI_ISL_558616	2020-06-19	Europe	United Kingdom	England	20B	B.1.1
Chile/RM-ISPCH-15/2020	betacoronavirus	EPI_ISL_445258	2020-03-11	South America	Chile	Region Metropolitana de Santiago	19B	A.2
England/ALDP-5A4C23/2020	betacoronavirus	EPI_ISL_558797	2020-06-15	Europe	United Kingdom	England	20B	B.1.1
Russia/LEN-CSP-5763_S37/2020	betacoronavirus	EPI_ISL_8908463	2020-06-26	Europe	Russia	Leningrad Region	20B	B.1.1
USA/UT-08312/2020	betacoronavirus	EPI_ISL_524108	2020-05-13	North America	USA	Utah	20C	B.1.426
England/CAMB-1B0C82/2020	betacoronavirus	EPI_ISL_452957	2020-05-12	Europe	United Kingdom	England	20B	B.1.1
Guadeloupe/IPG-7334/2020	betacoronavirus	EPI_ISL_613433	2020-03-23	Caribbean	Guadeloupe	NA	20D	B.1.1.1
Brazil/SP-445/2020	betacoronavirus	EPI_ISL_574577	2020-04-16	South America	Brazil	Sao Paulo	20B	B.1.1.28
SaintKittsandNevis/KNA007690/2020	betacoronavirus	EPI_ISL_756306	2020-03-20	Caribbean	Saint Kitts and Nevis	NA	20C	B.1
Chile/RM-109231/2020	betacoronavirus	EPI_ISL_746553	2020-06-23	South America	Chile	Region Metropolitana de Santiago	20C	B.1
USA/IL-IDPH-JEF-C-000761/2020	betacoronavirus	EPI_ISL_1652243	2020-05-06	North America	USA	Illinois	20C	B.1
USA/NY-NYCPHL-000509/2020	betacoronavirus	EPI_ISL_631970	2020-03-25	North America	USA	New York	19B	A.3
Chile/AT-CMM-0152M/2020	betacoronavirus	EPI_ISL_629011	2020-04-28	South America	Chile	Atacama	20A	B.1
Canada/BC-BCCDC-3572/2020	betacoronavirus	EPI_ISL_968266	2020-06-26	North America	Canada	British Columbia	20C	B.1
Brazil/PR-FIOCRUZ-11648/2020	betacoronavirus	EPI_ISL_3243102	2020-06-12	South America	Brazil	Parana	20B	B.1.1.28
USA/NY-MSHSPSP-PV14176/2020	betacoronavirus	EPI_ISL_802106	2020-06-07	North America	USA	New York	20B	B.1.1.28
SouthAfrica/NHLS-UCT-GS-4042/2020	betacoronavirus	EPI_ISL_3207530	2020-06-26	Africa	South Africa	Western Cape	20A	B.1
Argentina/PAIS-C0004/2020	betacoronavirus	EPI_ISL_792405	2020-05-05	South America	Argentina	Buenos Aires	20C	B.1
Japan/PG-3877/2020	betacoronavirus	EPI_ISL_692128	2020-06-12	Asia	Japan	Tokyo	20B	B.1.1
Peru/LAM-INS-071/2020	betacoronavirus	EPI_ISL_523954	2020-03-16	South America	Peru	Lambayeque	20D	B.1.1.1
Singapore/454/2020	betacoronavirus	EPI_ISL_475985	2020-03-19	Asia	Singapore	NA	20B	B.1.1.10
UnitedArabEmirates/L1014/2020	betacoronavirus	EPI_ISL_435127	2020-03-15	Asia	United Arab Emirates	NA	19A	B
Belgium/LHUB11587746/2020	betacoronavirus	EPI_ISL_1752477	2020-03-25	Europe	Belgium	Brussels	20D	B.1.1.1
France/PAC-IHU-0796/2020	betacoronavirus	EPI_ISL_568968	2020-05-03	Europe	France	Provence-Alpes-Cote d'Azur	20A	B.1
Germany/NW-UBI-79/2020	betacoronavirus	EPI_ISL_1181204	2020-06-24	Europe	Germany	North Rhine-Westphalia	20B	B.1.1.232
Guatemala/ASI1110/2020	betacoronavirus	EPI_ISL_5926956	2020-06-19	Central America	Guatemala	Guatemala	20B	B.1.1
USA/NY-NYUMC550/2020	betacoronavirus	EPI_ISL_444667	2020-03-30	North America	USA	New York	20C	B.1
Sweden/20-51636/2020	betacoronavirus	EPI_ISL_476136	2020-05-22	Europe	Sweden	Stockholm	20C	B.1
USA/NY-WCM-0522-1-P/2020	betacoronavirus	EPI_ISL_855263	2020-03-15	North America	USA	New York	20A	B.1
Nicaragua/MAN-134/2020	betacoronavirus	EPI_ISL_9159809	2020-03-24	Central America	Nicaragua	NA	19B	A.2
Colombia/TOL-INS-80202/2020	betacoronavirus	EPI_ISL_456132	2020-03-16	South America	Colombia	Tolima	20A	B.1.420
Brazil/RJ-FIOCRUZ-2192/2020	betacoronavirus	EPI_ISL_541355	2020-04-13	South America	Brazil	Rio de Janeiro	20B	B.1.1.28
England/ALDP-4A635A/2020	betacoronavirus	EPI_ISL_559606	2020-06-09	Europe	United Kingdom	England	20B	B.1.1.301
Peru/LIM-UPCH-0070/2020	betacoronavirus	EPI_ISL_540952	2020-06-17	South America	Peru	Lima	20D	C.13
USA/KS-KHEL-0025/2020	betacoronavirus	EPI_ISL_883046	2020-04-01	North America	USA	Kansas	20A	B.1
France/ARA-739/2020	betacoronavirus	EPI_ISL_410486	2020-02-08	Europe	France	Auvergne-Rhone-Alpes	19A	B
Argentina/INEI011343/2020	betacoronavirus	EPI_ISL_849190	2020-05-07	South America	Argentina	Ciudad Autonoma de Buenos Aires	20C	B.1.499
USA/VA-DCLS-0920/2020	betacoronavirus	EPI_ISL_522791	2020-05-13	North America	USA	Virginia	20B	B.1.1.231
Brazil/PA-IEC173140/2020	betacoronavirus	EPI_ISL_848585	2020-04-28	South America	Brazil	Para	20B	B.1.1.28
Guatemala/19518/2020	betacoronavirus	EPI_ISL_837580	2020-05-19	Central America	Guatemala	NA	20C	B.1
Uruguay/UY-NYUMC849/2020	betacoronavirus	EPI_ISL_457945	2020-03-17	South America	Uruguay	Montevideo	19B	A.2
Brazil/SP-329/2020	betacoronavirus	EPI_ISL_534321	2020-05-07	South America	Brazil	Sao Paulo	20B	B.1.1.28
Netherlands/NA_197/2020	betacoronavirus	EPI_ISL_422732	2020-03-25	Europe	Netherlands	NA	20C	B.1
Haiti_49220000	betacoronavirus	NA	2020-05-21	Caribbean	Haiti	OST	20A	B.1
Peru/LIM-INS-113/2020	betacoronavirus	EPI_ISL_536511	2020-05-04	South America	Peru	Lima	20A	B.1
England/SHEF-CD421/2020	betacoronavirus	EPI_ISL_490626	2020-04-24	Europe	United Kingdom	England	20A	B.1
Brazil/PR-IPEC-114/2020	betacoronavirus	EPI_ISL_2758778	2020-06-24	South America	Brazil	Parana	20B	B.1.1.33
Brazil/CE-L17-CD362/2020	betacoronavirus	EPI_ISL_476308	2020-03-31	South America	Brazil	Ceara	20A	B.1
USA/OR-PROV-117/2020	betacoronavirus	EPI_ISL_482382	2020-04-26	North America	USA	Oregon	19A	B
Argentina/PAIS-A0221/2020	betacoronavirus	EPI_ISL_792302	2020-03-25	South America	Argentina	Ciudad Autonoma de Buenos Aires	20A	B.1
Ecuador/USFQ-131/2020	betacoronavirus	EPI_ISL_491935	2020-04-13	South America	Ecuador	Guayas	20D	B.1.1.1
Chile/Santiago-op5d3/2020	betacoronavirus	EPI_ISL_801586	2020-03-12	South America	Chile	Region Metropolitana de Santiago	20A	B.1
India/DL-ILBS-4871T/2020	betacoronavirus	EPI_ISL_605810	2020-04-06	Asia	India	Delhi	20A	B.1.36
Argentina/PAIS-G0003/2020	betacoronavirus	EPI_ISL_792527	2020-03-23	South America	Argentina	Cordoba	20A	B.1
Venezuela/VEN-89312/2020	betacoronavirus	EPI_ISL_476702	2020-04-02	South America	Venezuela	NA	20B	B.1.1
Brazil/ES-FIOCRUZ-225/2020	betacoronavirus	EPI_ISL_415128	2020-02-29	South America	Brazil	Espirito Santo	19A	B.40
Argentina/PAIS-G0122/2020	betacoronavirus	EPI_ISL_1396083	2020-04-19	South America	Argentina	Tucuman	20C	B.1.499
USA/NY-Wadsworth-11244-01/2020	betacoronavirus	EPI_ISL_525580	2020-03-06	North America	USA	New York	20C	B.1
Brazil/SE-FIOCRUZ-6602/2020	betacoronavirus	EPI_ISL_1181595	2020-04-20	South America	Brazil	Sergipe	20B	B.1.1.33
England/NORT-297479/2020	betacoronavirus	EPI_ISL_488011	2020-04-25	Europe	United Kingdom	England	20A	B.1
Brazil/SP-L16-CD337/2020	betacoronavirus	EPI_ISL_476285	2020-03-30	South America	Brazil	Sao Paulo	20B	B.1.1
USA/IN-Lilly-IPB0173-04bc30/2020	betacoronavirus	EPI_ISL_911370	2020-03-24	North America	USA	Indiana	20A	B.1
PuertoRico/PR-CDC-S9/2020	betacoronavirus	EPI_ISL_434549	2020-03-23	Caribbean	Puerto Rico	NA	20C	B.1
Brazil/SP-218/2020	betacoronavirus	EPI_ISL_527865	2020-04-22	South America	Brazil	Sao Paulo	20B	B.1.1.28
USA/TX-HMH-5630/2020	betacoronavirus	EPI_ISL_544917	2020-06-19	North America	USA	Texas	20A	B.1.206
USA/WA-S2186/2020	betacoronavirus	EPI_ISL_497614	2020-06-08	North America	USA	Washington	20B	B.1.1.291
Brazil/SC-UFSC-74/2020	betacoronavirus	EPI_ISL_7744093	2020-06-29	South America	Brazil	Santa Catarina	20B	B.1.1.28
Brazil/PR-FIOCRUZ-34279/2020	betacoronavirus	EPI_ISL_8005108	2020-05-26	South America	Brazil	Parana	20B	B.1.1.28
USA/CA-SR-0851/2020	betacoronavirus	EPI_ISL_524436	2020-05-14	North America	USA	California	20C	B.1
England/20144008304/2020	betacoronavirus	EPI_ISL_423500	2020-03-31	Europe	United Kingdom	England	20B	B.1.1
Turkey/HSGM-4505/2020	betacoronavirus	EPI_ISL_429867	2020-03-17	Europe	Turkey	Balikesir	20A	B.1
Austria/CeMM0915/2020	betacoronavirus	EPI_ISL_583767	2020-03-15	Europe	Austria	NA	20C	B.1
Haiti_49230107	betacoronavirus	NA	2020-05-21	Caribbean	Haiti	CEN	20A	B.1
USA/LA-EVTL186/2020	betacoronavirus	EPI_ISL_574320	2020-05-21	North America	USA	Louisiana	20C	B.1
Peru/LIM-INS-8431/2020	betacoronavirus	EPI_ISL_5934916	2020-06-10	South America	Peru	Lima	20D	B.1.1.1
Iceland/1513/2020	betacoronavirus	EPI_ISL_1586532	2020-03-26	Europe	Iceland	Reykjavik	20B	B.1.1
France/PAC-IHU-0122_Illu2/2020	betacoronavirus	EPI_ISL_2596517	2020-03-24	Europe	France	Provence-Alpes-Cote d'Azur	20A	B.1
England/NOTT-1116AF/2020	betacoronavirus	EPI_ISL_461907	2020-05-20	Europe	United Kingdom	England	20B	B.1.1
NewZealand/20CV0311/2020	betacoronavirus	EPI_ISL_622801	2020-04-01	Oceania	New Zealand	Hawkes Bay	20C	B.1
USA/CA-CDPH028/2020	betacoronavirus	EPI_ISL_515920	2020-05-26	North America	USA	California	20C	B.1.320
Netherlands/NoordBrabant_101/2020	betacoronavirus	EPI_ISL_422860	2020-03-20	Europe	Netherlands	Noord-Brabant	20A	B.1.8
Australia/NSW127/2020	betacoronavirus	EPI_ISL_427808	2020-03-26	Oceania	Australia	New South Wales	20C	B.1.319
England/LEED-2A9FEC/2020	betacoronavirus	EPI_ISL_538943	2020-04-08	Europe	United Kingdom	England	20B	B.1.1
Nicaragua/MAN-1642/2020	betacoronavirus	EPI_ISL_9159842	2020-04-27	Central America	Nicaragua	NA	20C	B.1
Haiti_47210002	betacoronavirus	NA	2020-03-21	Caribbean	Haiti	Sud Est	19B	A.3
USA/IL-IDPH-LAS-S-0001128/2020	betacoronavirus	EPI_ISL_1323287	2020-06-23	North America	USA	Illinois	20A	B.1
Bangladesh/DNAS_isl_Sik-bip/2020	betacoronavirus	EPI_ISL_854995	2020-06-30	Asia	Bangladesh	NA	20B	B.1.1.25
Brazil/SP-321/2020	betacoronavirus	EPI_ISL_534316	2020-05-02	South America	Brazil	Sao Paulo	20B	B.1.1.28
Chile/BI-39473/2020	betacoronavirus	EPI_ISL_1167802	2020-04-13	South America	Chile	Biobio	20B	B.1.1
Guadeloupe/IPG-7320/2020	betacoronavirus	EPI_ISL_613420	2020-03-14	Caribbean	Guadeloupe	Les Abymes	20A	B.1
SaudiArabia/KAUST-JEDDAH900/2020	betacoronavirus	EPI_ISL_513041	2020-04-06	Asia	Saudi Arabia	Jeddah	20A	B.1
Guatemala/ASI01037/2020	betacoronavirus	EPI_ISL_3333175	2020-06-10	Central America	Guatemala	Guatemala	20C	B.1
England/ALDP-955AC9/2020	betacoronavirus	EPI_ISL_553878	2020-06-12	Europe	United Kingdom	England	20B	B.1.1
Italy/LOM-UniMI-L356/2020	betacoronavirus	EPI_ISL_542290	2020-03-05	Europe	Italy	Lombardy	20A	B.1
SouthKorea/KCDC2567/2020	betacoronavirus	EPI_ISL_514970	2020-06-25	Asia	South Korea	NA	20C	B.1.497
Iceland/1131/2020	betacoronavirus	EPI_ISL_1586560	2020-03-23	Europe	Iceland	Reykjavik	20C	B.1
England/LIVE-A64F1/2020	betacoronavirus	EPI_ISL_499716	2020-03-18	Europe	United Kingdom	England	19A	B
Nicaragua/MAN-7897/2020	betacoronavirus	EPI_ISL_9160063	2020-06-02	Central America	Nicaragua	NA	20C	B.1
Bangladesh/BCSIR-NILMRC-074/2020	betacoronavirus	EPI_ISL_466690	2020-06-01	Asia	Bangladesh	Dhaka	20B	B.1.1.25
USA/IL-RUSH-0056/2020	betacoronavirus	EPI_ISL_2896804	2020-05-05	North America	USA	Illinois	20C	B.1
SaudiArabia/KAUST-MAKKAH197/2020	betacoronavirus	EPI_ISL_678233	2020-04-06	Asia	Saudi Arabia	Makkah	20A	B.1
Germany/NW-HHU-40/2020	betacoronavirus	EPI_ISL_425124	2020-03-17	Europe	Germany	North Rhine-Westphalia	20C	B.1
USA/WA-S452/2020	betacoronavirus	EPI_ISL_434212	2020-03-31	North America	USA	Washington	19B	A.1
Argentina/PAIS-D0030/2020	betacoronavirus	EPI_ISL_792472	2020-04-16	South America	Argentina	Tierra del Fuego	20D	B.1.1.1
Brazil/SP-279/2020	betacoronavirus	EPI_ISL_527858	2020-03-23	South America	Brazil	Sao Paulo	20B	B.1.1.33
Japan/PG-2746/2020	betacoronavirus	EPI_ISL_690878	2020-04-01	Asia	Japan	NA	20A	B.1
USA/MN-Mayo-12870/2020	betacoronavirus	EPI_ISL_13596756	2020-05-19	North America	USA	Minnesota	20C	B.1
USA/NY-MSK-2698/2020	betacoronavirus	EPI_ISL_12158933	2020-04-02	North America	USA	New York	20C	B.1
England/BRIS-12A70A/2020	betacoronavirus	EPI_ISL_458489	2020-05-01	Europe	United Kingdom	England	20A	B.1.1.326
USA/TX-HMH-4409/2020	betacoronavirus	EPI_ISL_543598	2020-06-17	North America	USA	Texas	20A	B.1.206
Colombia/DC-INS-79190/2020	betacoronavirus	EPI_ISL_456120	2020-03-12	South America	Colombia	Bogota	20A	B.1
England/BIRM-5F442/2020	betacoronavirus	EPI_ISL_456676	2020-05-05	Europe	United Kingdom	England	20A	B.1
India/GJ-GBRC-374b/2020	betacoronavirus	EPI_ISL_524731	2020-06-15	Asia	India	Gujarat	20A	B.1.36.8
Brazil/ES-L45-CD1160/2020	betacoronavirus	EPI_ISL_1084726	2020-05-20	South America	Brazil	Espirito Santo	20B	B.1.1.33
Scotland/CVR3282/2020	betacoronavirus	EPI_ISL_456776	2020-05-01	Europe	United Kingdom	Scotland	20A	B.1
Brazil/AP-IEC168190/2020	betacoronavirus	EPI_ISL_848578	2020-05-19	South America	Brazil	Amapa	20B	B.1.1.33
Luxembourg/LNS6326231/2020	betacoronavirus	EPI_ISL_428960	2020-04-02	Europe	Luxembourg	NA	20A	B.1
USA/NY-Wadsworth-11190-01/2020	betacoronavirus	EPI_ISL_426324	2020-03-06	North America	USA	New York	20C	B.1
Russia/SPE-CSP-497_S57/2020	betacoronavirus	EPI_ISL_8907806	2020-06-07	Europe	Russia	Saint-Petersburg	20B	B.1.1
Brazil/PB-FIOCRUZ-16584/2020	betacoronavirus	EPI_ISL_792581	2020-04-20	South America	Brazil	Paraiba	20B	B.1.1
Mexico/NLE-UANL-068/2020	betacoronavirus	EPI_ISL_961788	2020-05-25	North America	Mexico	Nuevo Leon	20B	B.1.1
Suriname/SR-22/2020	betacoronavirus	EPI_ISL_517633	2020-06-25	South America	Suriname	NA	20A	B.1.219
England/20172000604/2020	betacoronavirus	EPI_ISL_465312	2020-04-20	Europe	United Kingdom	England	20B	B.1.1
Argentina/PAIS-B0008/2020	betacoronavirus	EPI_ISL_1396248	2020-06-09	South America	Argentina	Ciudad Autonoma de Buenos Aires	20C	B.1.499
Argentina/PAIS-D0003/2020	betacoronavirus	EPI_ISL_792445	2020-03-21	South America	Argentina	Tierra del Fuego	20C	B.1
Canada/ON-S778/2020	betacoronavirus	EPI_ISL_591225	2020-04-10	North America	Canada	Ontario	20B	B.1.1.485
UnitedArabEmirates/0700/2020	betacoronavirus	EPI_ISL_698851	2020-05-15	Asia	United Arab Emirates	Abu Dhabi	20A	B.1
Australia/NSW-SAVID-3188/2020	betacoronavirus	EPI_ISL_3568097	2020-03-23	Oceania	Australia	New South Wales	20B	B.1.1
Canada/AB-61949/2020	betacoronavirus	EPI_ISL_805958	2020-03-22	North America	Canada	Alberta	20C	B.1
Denmark/DCGC-1230/2020	betacoronavirus	EPI_ISL_614871	2020-05-25	Europe	Denmark	Hovedstaden	20C	B.1
Chile/ML-ISPCH-2/2020	betacoronavirus	EPI_ISL_414578	2020-03-04	South America	Chile	Maule	19B	A.5
Brazil/RS-0886CVL/2020	betacoronavirus	EPI_ISL_1469561	2020-05-25	South America	Brazil	Rio Grande do Sul	20B	B.1.1.28
USA/VA-DCLS-0355/2020	betacoronavirus	EPI_ISL_463122	2020-05-12	North America	USA	Virginia	20A	B.1
Argentina/INEI011535/2020	betacoronavirus	EPI_ISL_849162	2020-05-08	South America	Argentina	Ciudad Autonoma de Buenos Aires	20C	B.1.499
Canada/QC-JUS-V5291222/2020	betacoronavirus	EPI_ISL_889811	2020-03-27	North America	Canada	Quebec	20B	B.1.1
Argentina/PAIS-A0244/2020	betacoronavirus	EPI_ISL_792324	2020-04-25	South America	Argentina	Buenos Aires	20D	B.1.1.1
Chile/MA-ISPCH-10/2020	betacoronavirus	EPI_ISL_445291	2020-03-21	South America	Chile	Magallanes	20C	B.1
USA/MI-MDHHS-SC20721/2020	betacoronavirus	EPI_ISL_471745	2020-04-20	North America	USA	Michigan	20A	B.1
Brazil/RJ-00355/2020	betacoronavirus	EPI_ISL_623158	2020-05-07	South America	Brazil	Rio de Janeiro	20B	B.1.1.33
Brazil/RS-FIOCRUZ-2549/2020	betacoronavirus	EPI_ISL_729811	2020-03-22	South America	Brazil	Rio Grande do Sul	20B	B.1.1
Australia/TAS265/2020	betacoronavirus	EPI_ISL_522693	2020-04-09	Oceania	Australia	Tasmania	19B	A.2
Mexico/NLE-UANL-017/2020	betacoronavirus	EPI_ISL_779181	2020-06-17	North America	Mexico	Nuevo Leon	20A	B.1
Scotland/EDB842/2020	betacoronavirus	EPI_ISL_433254	2020-04-04	Europe	United Kingdom	Scotland	20B	B.1.1
Australia/NSW549/2020	betacoronavirus	EPI_ISL_455088	2020-03-21	Oceania	Australia	New South Wales	19B	A.1
Mexico/CMX-INER-0137/2020	betacoronavirus	EPI_ISL_837734	2020-06-10	North America	Mexico	Mexico City	20B	B.1.1
Paraguay/WOR12903A659/2020	betacoronavirus	EPI_ISL_6944549	2020-04-09	South America	Paraguay	NA	19B	A.5
Spain/NC-IBV-001394/2020	betacoronavirus	EPI_ISL_452507	2020-03-18	Europe	Spain	Navarra	20A	B.1
Haiti_49230050	betacoronavirus	NA	2020-05-20	Caribbean	Haiti	GRA	20C	B.1
Canada/QC_AR7/2020	betacoronavirus	EPI_ISL_515226	2020-04-04	North America	Canada	Quebec	20C	B.1
India/MH-NIV-37681/2020	betacoronavirus	EPI_ISL_479540	2020-05-21	Asia	India	Maharashtra	20B	B.1.1.306
SaintMartin/IPG-7354/2020	betacoronavirus	EPI_ISL_613453	2020-04-02	Caribbean	Saint Martin	NA	20A	B.1
USA/CA-QDX-2418/2020	betacoronavirus	EPI_ISL_604681	2020-03-16	North America	USA	California	20C	B.1
Chile/RM-ISPCH-63/2020	betacoronavirus	EPI_ISL_445359	2020-03-16	South America	Chile	Region Metropolitana de Santiago	?	?
Colombia/RIS-GVI-98011/2020	betacoronavirus	EPI_ISL_447810	2020-04-05	South America	Colombia	Risaralda	20C	B.1
USA/AZ-TG724352/2020	betacoronavirus	EPI_ISL_1113467	2020-03-31	North America	USA	Arizona	20B	B.1.1
Chile/RM-109567/2020	betacoronavirus	EPI_ISL_746556	2020-06-24	South America	Chile	Region Metropolitana de Santiago	20B	N.4
USA/TX-HMH-5536/2020	betacoronavirus	EPI_ISL_544846	2020-06-26	North America	USA	Texas	20A	B.1
Canada/ON-CVD00784/2020	betacoronavirus	EPI_ISL_586272	2020-04-14	North America	Canada	Ontario	20B	B.1.1.181
Argentina/INEI012559/2020	betacoronavirus	EPI_ISL_849174	2020-05-16	South America	Argentina	Ciudad Autonoma de Buenos Aires	20C	B.1.499
Curacao/CW-RIVM-10092/2020	betacoronavirus	EPI_ISL_547450	2020-03-10	Caribbean	Curacao	NA	19A	B
Chile/AR-ISPCH-4/2020	betacoronavirus	EPI_ISL_445339	2020-03-25	South America	Chile	La Araucania	20A	B.1.110
USA/MI-MDHHS-SC20041/2020	betacoronavirus	EPI_ISL_437128	2020-03-19	North America	USA	Michigan	20C	B.1
Italy/VEN-UniVR-6/2020	betacoronavirus	EPI_ISL_492985	2020-03-08	Europe	Italy	Veneto	20A	B.1
England/CAMB-817A8/2020	betacoronavirus	EPI_ISL_442596	2020-04-11	Europe	United Kingdom	England	20D	B.1.1.1
Iceland/103/2020	betacoronavirus	EPI_ISL_417698	2020-03-10	Europe	Iceland	Reykjavik	20A	B.1.91
USA/PA-MGSC23-05/2020	betacoronavirus	EPI_ISL_436476	2020-03-23	North America	USA	Pennsylvania	20C	B.1
Canada/QC-CHUM-2016702209A/2020	betacoronavirus	EPI_ISL_1378943	2020-06-15	North America	Canada	Quebec	20C	B.1
Argentina/INEI041592/2020	betacoronavirus	EPI_ISL_849316	2020-06-26	South America	Argentina	Ciudad Autonoma de Buenos Aires	20C	B.1.499
England/ALDP-9ED1EF/2020	betacoronavirus	EPI_ISL_589296	2020-05-05	Europe	United Kingdom	England	20B	B.1.1
Germany/HH-hpi-p1563/2020	betacoronavirus	EPI_ISL_776044	2020-03-15	Europe	Germany	Hamburg	20A	B.1
Chile/Santiago-PUC_MVL_0076/2020	betacoronavirus	EPI_ISL_801660	2020-03-30	South America	Chile	Region Metropolitana de Santiago	20A	B.1.110
Argentina/INEI022085/2020	betacoronavirus	EPI_ISL_849305	2020-06-18	South America	Argentina	Ciudad Autonoma de Buenos Aires	20C	B.1.499
Germany/NW-HHU-184/2020	betacoronavirus	EPI_ISL_602506	2020-03-27	Europe	Germany	North Rhine-Westphalia	20B	B.1.1
Argentina/PAIS-H0166/2020	betacoronavirus	EPI_ISL_3478867	2020-06-22	South America	Argentina	Buenos Aires	20C	B.1.499
CostaRica/INC-0039/2020	betacoronavirus	EPI_ISL_491450	2020-03-18	Central America	Costa Rica	Guanacaste	20C	B.1.324
Chile/RM-ISPCH-65/2020	betacoronavirus	EPI_ISL_445361	2020-03-18	South America	Chile	Region Metropolitana de Santiago	20B	B.1.1
Venezuela/8LR/2020	betacoronavirus	EPI_ISL_1577815	2020-03-18	South America	Venezuela	Los Roques	20B	B.1.1
Brazil/SP-812/2020	betacoronavirus	EPI_ISL_861628	2020-03-20	South America	Brazil	Sao Paulo	20B	B.1.1.28
Brazil/RS-3112CVL/2020	betacoronavirus	EPI_ISL_1469553	2020-06-21	South America	Brazil	Rio Grande do Sul	20B	B.1.1.33
Colombia/ANT-INS-79253/2020	betacoronavirus	EPI_ISL_456117	2020-03-10	South America	Colombia	Antioquia	19B	A.5
Argentina/PAIS-A0188/2020	betacoronavirus	EPI_ISL_792277	2020-05-20	South America	Argentina	Ciudad Autonoma de Buenos Aires	20C	B.1.499
Australia/VPRL002/2020	betacoronavirus	EPI_ISL_455595	2020-03-06	Oceania	Australia	South Australia	19A	B
Japan/PG-2922/2020	betacoronavirus	EPI_ISL_691048	2020-04-06	Asia	Japan	Kanagawa	20B	B.1.1
USA/TX-HMH-MCoV-8086/2020	betacoronavirus	EPI_ISL_784188	2020-06-30	North America	USA	Texas	20C	B.1
FrenchGuiana/IPP8879/2020	betacoronavirus	EPI_ISL_6507354	2020-05-06	South America	French Guiana	St Georges	20B	B.1.1.33
Iceland/1275/2020	betacoronavirus	EPI_ISL_1586154	2020-03-31	Europe	Iceland	Reykjavik	19A	B
Germany/NW-KRO-150/2020	betacoronavirus	EPI_ISL_860467	2020-06-16	Europe	Germany	North Rhine-Westphalia	20C	B.1
England/CAMB-7F51C/2020	betacoronavirus	EPI_ISL_443037	2020-04-08	Europe	United Kingdom	England	20B	B.1.1
Singapore/1266/2020	betacoronavirus	EPI_ISL_648750	2020-05-05	Asia	Singapore	NA	19A	B.6.6
Peru/LIM-INS-379/2020	betacoronavirus	EPI_ISL_1111277	2020-05-08	South America	Peru	Lima	20D	C.14
England/NORT-284D92/2020	betacoronavirus	EPI_ISL_478593	2020-03-27	Europe	United Kingdom	England	20B	B.1.1.372
USA/TX-HMH-7180/2020	betacoronavirus	EPI_ISL_546576	2020-06-29	North America	USA	Texas	20A	B.1
USA/UT-UPHL-2009281/2020	betacoronavirus	EPI_ISL_525262	2020-05-14	North America	USA	Utah	20A	B.1
Mexico/SON-InDRE-99/2020	betacoronavirus	EPI_ISL_872089	2020-04-01	North America	Mexico	Sonora	20C	B.1.320
Brazil/SP-L11-CD96/2020	betacoronavirus	EPI_ISL_476207	2020-03-22	South America	Brazil	Sao Paulo	20B	B.1.1.28
Peru/LIM-INS-001/2020	betacoronavirus	EPI_ISL_545955	2020-04-01	South America	Peru	Lima	20D	B.1.1.1
Chile/Santiago-PUC_MVL_0080/2020	betacoronavirus	EPI_ISL_801664	2020-03-29	South America	Chile	Region Metropolitana de Santiago	20C	B.1
Chile/RM-ISPCH-24/2020	betacoronavirus	EPI_ISL_445303	2020-03-14	South America	Chile	Region Metropolitana de Santiago	19A	B
Chile/Talagante-PUC_MVL_0118/2020	betacoronavirus	EPI_ISL_801685	2020-04-02	South America	Chile	Region Metropolitana de Santiago	20A	B.1.110
DominicanRepublic/ICGEB_UNIBE258/2020	betacoronavirus	EPI_ISL_523812	2020-03-04	Caribbean	Dominican Republic	NA	20A	B.1
Nicaragua/MAN-7916/2020	betacoronavirus	EPI_ISL_9160066	2020-06-02	Central America	Nicaragua	NA	20B	B.1.1.329
Canada/QC-L00251065/2020	betacoronavirus	EPI_ISL_1241548	2020-04-18	North America	Canada	Quebec	20A	B.1.147
Chile/VS-ISPCH-1/2020	betacoronavirus	EPI_ISL_445272	2020-03-15	South America	Chile	Valparaiso	20A	B.1
Argentina/PAIS-A0307/2020	betacoronavirus	EPI_ISL_792378	2020-05-25	South America	Argentina	Buenos Aires	20B	N.5
Thailand/Bangkok-0022/2020	betacoronavirus	EPI_ISL_423043	2020-03-18	Asia	Thailand	Bangkok	20B	B.1.1
Japan/PG-1937/2020	betacoronavirus	EPI_ISL_685543	2020-04-06	Asia	Japan	Saitama	20B	B.1.1
Guatemala/ASI1117/2020	betacoronavirus	EPI_ISL_5926979	2020-06-26	Central America	Guatemala	Escuintla	20C	B.1
Peru/LIM-INS-372/2020	betacoronavirus	EPI_ISL_1111270	2020-05-08	South America	Peru	Lima	20D	B.1.1.1
Chile/RM-CMM-0000E/2020	betacoronavirus	EPI_ISL_629026	2020-03-19	South America	Chile	Region Metropolitana de Santiago	20A	B.1
Chile/RM-108996/2020	betacoronavirus	EPI_ISL_746548	2020-06-23	South America	Chile	Region Metropolitana de Santiago	20B	N.4
Colombia/GUR-03343/2020	betacoronavirus	EPI_ISL_941961	2020-04-20	South America	Colombia	San Andres y Providencia	20A	B.1
England/NORW-E8C64/2020	betacoronavirus	EPI_ISL_448293	2020-04-13	Europe	United Kingdom	England	20A	B.1
USA/TX-DSHS-1344/2020	betacoronavirus	EPI_ISL_654925	2020-04-02	North America	USA	Texas	20C	B.1
UnitedArabEmirates/0553/2020	betacoronavirus	EPI_ISL_698714	2020-05-15	Asia	United Arab Emirates	Abu Dhabi	20B	B.1.1.462
England/SHEF-C045B/2020	betacoronavirus	EPI_ISL_420203	2020-03-29	Europe	United Kingdom	England	20A	B.1
Argentina/PAIS-G0018/2020	betacoronavirus	EPI_ISL_792542	2020-04-10	South America	Argentina	Cordoba	20A	B.1
Chile/RM-44636/2020	betacoronavirus	EPI_ISL_1167785	2020-04-28	South America	Chile	Region Metropolitana de Santiago	20A	B.1
FrenchGuiana/IPP8874/2020	betacoronavirus	EPI_ISL_6507349	2020-03-27	South America	French Guiana	Cayenne	20A	B.1
Australia/WA537/2020	betacoronavirus	EPI_ISL_794709	2020-03-19	Oceania	Australia	Western Australia	20C	B.1
USA/CA-CZB-2508/2020	betacoronavirus	EPI_ISL_513893	2020-05-19	North America	USA	California	20A	B.1.400
Netherlands/Gelderland_81/2020	betacoronavirus	EPI_ISL_460980	2020-05-19	Europe	Netherlands	Gelderland	20A	B.1.22
SaudiArabia/KAUST-MAKKAH798/2020	betacoronavirus	EPI_ISL_678144	2020-03-21	Asia	Saudi Arabia	Makkah	20A	B.1
Argentina/PAIS-A0061/2020	betacoronavirus	EPI_ISL_792150	2020-05-03	South America	Argentina	Ciudad Autonoma de Buenos Aires	20C	B.1.499
Peru/CAL-UPCH-0046/2020	betacoronavirus	EPI_ISL_540937	2020-06-16	South America	Peru	Callao	20D	C.4
Iceland/1130/2020	betacoronavirus	EPI_ISL_1586558	2020-03-24	Europe	Iceland	Reykjavik	20A	B.1
Chile/RM-84496/2020	betacoronavirus	EPI_ISL_746806	2020-05-31	South America	Chile	Region Metropolitana de Santiago	20B	N.6
Peru/LIM-INS-8411/2020	betacoronavirus	EPI_ISL_5934912	2020-04-26	South America	Peru	Lima	20B	B.1.1
Brazil/SP-838/2020	betacoronavirus	EPI_ISL_861642	2020-04-26	South America	Brazil	Sao Paulo	20B	B.1.1.33
Oman/RESP-20-B-2964/2020	betacoronavirus	EPI_ISL_518850	2020-04-24	Asia	Oman	Muscat	20B	B.1.1.27
CostaRica/CRV-0008/2020	betacoronavirus	EPI_ISL_480312	2020-03-18	Central America	Costa Rica	Alajuela	20A	B.1
England/LOND-D5523/2020	betacoronavirus	EPI_ISL_444230	2020-04-16	Europe	United Kingdom	England	19A	B
USA/TX-DSHS-0393/2020	betacoronavirus	EPI_ISL_542453	2020-05-31	North America	USA	Texas	20C	B.1
Peru/CAL-INS-664/2020	betacoronavirus	EPI_ISL_1111124	2020-05-08	South America	Peru	Callao	20D	C.13
Canada/Qc-PSM-9967718347/2020	betacoronavirus	EPI_ISL_1365849	2020-03-28	North America	Canada	Quebec	20A	B.1.147
Colombia/AMA-GUR-06800/2020	betacoronavirus	EPI_ISL_941146	2020-05-04	South America	Colombia	Amazonas	20A	B.1.195
Spain/EX-IBV-005000/2020	betacoronavirus	EPI_ISL_510310	2020-06-09	Europe	Spain	Extremadura	20B	B.1.1
DominicanRepublic/ICGEB-UNIBE032.9/2020	betacoronavirus	EPI_ISL_525471	2020-05-06	Caribbean	Dominican Republic	NA	19A	B
USA/CO-CDPHE-2004210042/2020	betacoronavirus	EPI_ISL_5439733	2020-04-19	North America	USA	Colorado	20B	B.1.1
Brazil/SP-L22-CAMPI215/2020	betacoronavirus	EPI_ISL_12712944	2020-06-17	South America	Brazil	Sao Paulo	20B	B.1.1.33
USA/WI-MCW-CA033/2020	betacoronavirus	EPI_ISL_2896961	2020-04-01	North America	USA	Wisconsin	20A	B.1
Brazil/RJ-INCA-C182/2020	betacoronavirus	EPI_ISL_513520	2020-04-30	South America	Brazil	Rio de Janeiro	20B	B.1.1.33
Switzerland/BL-UHB-42192855/2020	betacoronavirus	EPI_ISL_528131	2020-03-16	Europe	Switzerland	Basel-Landschaft	20A	B.1
SaudiArabia/KAUST-Madinah264/2020	betacoronavirus	EPI_ISL_437747	2020-03-30	Asia	Saudi Arabia	Madinah	20A	B.1
Peru/ARE-UPCH-0110/2020	betacoronavirus	EPI_ISL_540987	2020-03-20	South America	Peru	Arequipa	20A	B.1
Wales/PHWC-357EF/2020	betacoronavirus	EPI_ISL_474478	2020-04-25	Europe	United Kingdom	Wales	20C	B.1
Mexico/CMX-INMEGEN-04-05-123/2020	betacoronavirus	EPI_ISL_4219859	2020-05-26	North America	Mexico	Mexico City	20B	B.1.1
Australia/VIC1491/2020	betacoronavirus	EPI_ISL_456463	2020-04-27	Oceania	Australia	Victoria	20C	B.1
England/EKHU-260EFFA/2020	betacoronavirus	EPI_ISL_501621	2020-04-12	Europe	United Kingdom	England	20B	B.1.1
USA/NE-10865/2020	betacoronavirus	EPI_ISL_466665	2020-05-04	North America	USA	Nebraska	20C	B.1
England/ALDP-9EE0C3/2020	betacoronavirus	EPI_ISL_589469	2020-05-06	Europe	United Kingdom	England	20C	B.1
Argentina/PAIS-A0045/2020	betacoronavirus	EPI_ISL_792134	2020-04-29	South America	Argentina	Ciudad Autonoma de Buenos Aires	20C	B.1.499
DominicanRepublic/ICGEB_UNIBE032.8/2020	betacoronavirus	EPI_ISL_525470	2020-05-06	Caribbean	Dominican Republic	NA	19A	B
Peru/LIM-INS-8417/2020	betacoronavirus	EPI_ISL_5934913	2020-05-07	South America	Peru	Lima	20A	B.1
Canada/AB-74079/2020	betacoronavirus	EPI_ISL_806091	2020-04-23	North America	Canada	Alberta	20A	B.1.279
Wales/PHWC-160AA5/2020	betacoronavirus	EPI_ISL_473009	2020-04-18	Europe	United Kingdom	Wales	20A	B.1
England/LOND-D3DF0/2020	betacoronavirus	EPI_ISL_441036	2020-04-04	Europe	United Kingdom	England	20A	B.1
Brazil/RJ-00444/2020	betacoronavirus	EPI_ISL_717839	2020-04-08	South America	Brazil	Rio de Janeiro	20B	B.1.1.33
Germany/BB-ChVir-W1067-7224/2020	betacoronavirus	EPI_ISL_753848	2020-04-01	Europe	Germany	Brandenburg	20C	B.1
USA/MD-HP06812-PIDWOYQVJP/2020	betacoronavirus	EPI_ISL_2885082	2020-04-05	North America	USA	Maryland	20B	B.1.1
England/QEUH-54590F/2020	betacoronavirus	EPI_ISL_533368	2020-05-14	Europe	United Kingdom	England	20B	B.1.1
Brazil/BA-25/2020	betacoronavirus	EPI_ISL_978510	2020-03-23	South America	Brazil	Bahia	20B	B.1.1.33
USA/CA-Yale-1082/2020	betacoronavirus	EPI_ISL_1017618	2020-05-05	North America	USA	California	20C	B.1
Chile/RM-ISPCH-27/2020	betacoronavirus	EPI_ISL_445306	2020-03-16	South America	Chile	Region Metropolitana de Santiago	19B	A.5
Peru/PIU-INS-842/2020	betacoronavirus	EPI_ISL_1534623	2020-05-08	South America	Peru	Piura	20D	C.14
Mexico/CMX-INMEGEN-02-10-17-GRO/2020	betacoronavirus	EPI_ISL_1158060	2020-05-14	North America	Mexico	Mexico City	20A	B.1
USA/TX-DSHS-1138/2020	betacoronavirus	EPI_ISL_634942	2020-06-17	North America	USA	Texas	20C	B.1
Japan/PG-0442/2020	betacoronavirus	EPI_ISL_480107	2020-03-19	Asia	Japan	Kanto	20C	B.1
USA/TX-HHD-12214381163/2020	betacoronavirus	EPI_ISL_7505806	2020-05-19	North America	USA	Texas	20C	B.1
Nicaragua/MAN-2254/2020	betacoronavirus	EPI_ISL_9159853	2020-05-04	Central America	Nicaragua	NA	20C	B.1
England/LIVE-A5FD3/2020	betacoronavirus	EPI_ISL_499672	2020-03-21	Europe	United Kingdom	England	20B	B.1.1
England/LOND-1260A38/2020	betacoronavirus	EPI_ISL_516846	2020-04-04	Europe	United Kingdom	England	20A	B.1
Germany/NW-KRO-1229/2020	betacoronavirus	EPI_ISL_2870937	2020-06-16	Europe	Germany	North Rhine-Westphalia	20C	B.1
England/CAMB-72E87/2020	betacoronavirus	EPI_ISL_440061	2020-03-21	Europe	United Kingdom	England	20B	B.1.1.369
India/MH-AFCO-8189/2020	betacoronavirus	EPI_ISL_721638	2020-06-17	Asia	India	Maharashtra	20B	B.1.1.306
Japan/PG-2479/2020	betacoronavirus	EPI_ISL_686084	2020-04-20	Asia	Japan	Saitama	20B	B.1.1
Brazil/SP-624/2020	betacoronavirus	EPI_ISL_515527	2020-03-18	South America	Brazil	Sao Paulo	20B	B.1.1.33
Brazil/BA-18/2020	betacoronavirus	EPI_ISL_978503	2020-03-18	South America	Brazil	Bahia	20B	B.1.1.33
Suriname/SR-05/2020	betacoronavirus	EPI_ISL_517616	2020-05-07	South America	Suriname	NA	20A	B.1.219
England/MILK-956E71/2020	betacoronavirus	EPI_ISL_554211	2020-06-08	Europe	United Kingdom	England	20D	B.1.1.1
Haiti_49230110	betacoronavirus	NA	2020-05-21	Caribbean	Haiti	CEN	20A	B.1
Spain/PV-IBV-2109/2020	betacoronavirus	EPI_ISL_468907	2020-04-11	Europe	Spain	Basque Country	20B	B.1.1
Canada/QC-JUS-V6021016/2020	betacoronavirus	EPI_ISL_890020	2020-04-01	North America	Canada	Quebec	20A	B.1.147
Iran/Gorgan-NIC140/2020	betacoronavirus	EPI_ISL_959283	2020-04-06	Asia	Iran	Gorgan	19A	B.4
SaudiArabia/KAUST-JEDDAH680/2020	betacoronavirus	EPI_ISL_677941	2020-04-28	Asia	Saudi Arabia	Jeddah	20A	B.1
Peru/LIM-INS-797/2020	betacoronavirus	EPI_ISL_1532192	2020-04-16	South America	Peru	Lima	20D	C.14
CostaRica/INC-0059/2020	betacoronavirus	EPI_ISL_512665	2020-06-18	Central America	Costa Rica	San Jose	20B	B.1.1
SaudiArabia/KAUST-MAKKAH290/2020	betacoronavirus	EPI_ISL_513214	2020-04-21	Asia	Saudi Arabia	Makkah	20A	B.1.36
Nicaragua/MAN-121/2020	betacoronavirus	EPI_ISL_9159722	2020-03-23	Central America	Nicaragua	NA	20B	B.1.1.10
Canada/Qc-LSPQ-L00239612/2020	betacoronavirus	EPI_ISL_536255	2020-03-26	North America	Canada	Quebec	20A	B.1.147
Mexico/CMX-INER-IBT-0960/2020	betacoronavirus	EPI_ISL_5196729	2020-04-23	North America	Mexico	Mexico City	20A	B.1.609
India/MH-NIV-16503/2020	betacoronavirus	EPI_ISL_479505	2020-04-28	Asia	India	Maharashtra	20B	B.1.1.306
USA/TX-HMH-7350/2020	betacoronavirus	EPI_ISL_546695	2020-06-29	North America	USA	Texas	20C	B.1
France/GES-8783/2020	betacoronavirus	EPI_ISL_560625	2020-03-22	Europe	France	Grand Est	20A	B.1
England/NORW-EC969/2020	betacoronavirus	EPI_ISL_457572	2020-05-08	Europe	United Kingdom	England	20A	B.1
UnitedArabEmirates/0038/2020	betacoronavirus	EPI_ISL_698247	2020-05-17	Asia	United Arab Emirates	Abu Dhabi	20B	B.1.1.263
USA/NY-PV09428/2020	betacoronavirus	EPI_ISL_450105	2020-03-13	North America	USA	New York	20C	B.1
Switzerland/BS-UHB-42222049/2020	betacoronavirus	EPI_ISL_581681	2020-04-06	Europe	Switzerland	Basel-Stadt	20A	B.1
Chile/Santiago-LL5209/2020	betacoronavirus	EPI_ISL_801575	2020-04-23	South America	Chile	Region Metropolitana de Santiago	20B	B.1.1
Argentina/PAIS-F0011/2020	betacoronavirus	EPI_ISL_964897	2020-06-15	South America	Argentina	Neuquen	20B	B.1.1.442
Haiti_49250601	betacoronavirus	NA	2020-05-22	Caribbean	Haiti	OST	20C	B.1
Peru/CAL-INS-659/2020	betacoronavirus	EPI_ISL_1111119	2020-03-28	South America	Peru	Callao	20D	C.14
England/20099000804/2020	betacoronavirus	EPI_ISL_464201	2020-02-28	Europe	United Kingdom	England	19A	B
Portugal/PT0931/2020	betacoronavirus	EPI_ISL_511188	2020-03-25	Europe	Portugal	NA	20B	B.1.1
USA/TX-HMH-4190/2020	betacoronavirus	EPI_ISL_543424	2020-06-19	North America	USA	Texas	20C	B.1.606
CzechRepublic/FNHK-082/2020	betacoronavirus	EPI_ISL_895791	2020-03-27	Europe	Czech Republic	NA	20A	B.1
Peru/LIM-INS-459/2020	betacoronavirus	EPI_ISL_1111357	2020-06-22	South America	Peru	Lima	20B	B.1.1
Nicaragua/MAN-9105/2020	betacoronavirus	EPI_ISL_9160093	2020-06-10	Central America	Nicaragua	NA	20A	B.1
CostaRica/INC-0048/2020	betacoronavirus	EPI_ISL_512654	2020-03-17	Central America	Costa Rica	San Jose	20A	B.1
Uruguay/UY-272/2020	betacoronavirus	EPI_ISL_480335	2020-04-07	South America	Uruguay	Montevideo	20A	B.1.195
England/QEUH-54DDB0/2020	betacoronavirus	EPI_ISL_533398	2020-05-12	Europe	United Kingdom	England	20B	B.1.1
England/ALDP-95AC28/2020	betacoronavirus	EPI_ISL_555741	2020-06-13	Europe	United Kingdom	England	20B	B.1.1
Switzerland/GR-ETHZ-100844/2020	betacoronavirus	EPI_ISL_451791	2020-03-25	Europe	Switzerland	Grisons	19A	B
Brazil/SP-L43-CD1135/2020	betacoronavirus	EPI_ISL_4297854	2020-05-05	South America	Brazil	Sao Paulo	20B	B.1.1.28
England/BRIS-12D321/2020	betacoronavirus	EPI_ISL_481806	2020-05-04	Europe	United Kingdom	England	20A	B.1
Brazil/AM-FIOCRUZ-20893858ML/2020	betacoronavirus	EPI_ISL_1068242	2020-05-21	South America	Brazil	Amazonas	20B	B.1.1.378
Brazil/SP-L21-CAMPI294/2020	betacoronavirus	EPI_ISL_12712949	2020-06-08	South America	Brazil	Sao Paulo	20B	B.1.1.28
Japan/PG-1939/2020	betacoronavirus	EPI_ISL_685545	2020-04-08	Asia	Japan	Saitama	20B	B.1.1
Portugal/PT1444/2020	betacoronavirus	EPI_ISL_511403	2020-03-25	Europe	Portugal	NA	20B	B.1.1
Jamaica/un-CDC-3088774-001/2020	betacoronavirus	EPI_ISL_450793	2020-03-09	Caribbean	Jamaica	NA	19A	B.40
Guatemala/ASI1113/2020	betacoronavirus	EPI_ISL_5926977	2020-06-17	Central America	Guatemala	Escuintla	20C	B.1
Brazil/PE-FIOCRUZ-IAM887/2020	betacoronavirus	EPI_ISL_572357	2020-05-03	South America	Brazil	Pernambuco	20B	B.1.1
USA/MD-HP09689-PIDWFRVZKN/2020	betacoronavirus	EPI_ISL_5412240	2020-05-01	North America	USA	Maryland	20C	B.1
Singapore/1277/2020	betacoronavirus	EPI_ISL_648762	2020-05-06	Asia	Singapore	NA	19A	B.6.6
USA/IA-SHL-965617/2020	betacoronavirus	EPI_ISL_11799756	2020-04-19	North America	USA	Iowa	20A	B.1
Brazil/PR-FIOCRUZ-11065-TG-121/2020	betacoronavirus	EPI_ISL_2775443	2020-06-09	South America	Brazil	Parana	20B	B.1.1.33
Germany/HH-hpi-p1792/2020	betacoronavirus	EPI_ISL_775916	2020-03-19	Europe	Germany	Hamburg	19A	B.55
CostaRica/INC-0025/2020	betacoronavirus	EPI_ISL_491437	2020-03-07	Central America	Costa Rica	San Jose	20C	B.1
Argentina/PAIS-A0281/2020	betacoronavirus	EPI_ISL_792356	2020-06-10	South America	Argentina	Buenos Aires	20C	B.1.499
Argentina/PAIS-C0021/2020	betacoronavirus	EPI_ISL_792422	2020-06-01	South America	Argentina	Buenos Aires	20C	B.1.499
USA/MI-MDHHS-SC21139/2020	betacoronavirus	EPI_ISL_507915	2020-03-30	North America	USA	Michigan	20C	B.1
CostaRica/CV-0007/2020	betacoronavirus	EPI_ISL_458236	2020-03-06	Central America	Costa Rica	San Jose	20A	B.1
Canada/ON-UHTC_0215/2020	betacoronavirus	EPI_ISL_1248876	2020-06-26	North America	Canada	Ontario	20B	B.1.1.33
Brazil/SP-L11-CD95/2020	betacoronavirus	EPI_ISL_476206	2020-03-20	South America	Brazil	Sao Paulo	20B	B.1.1.28
USA/MN-Mayo-1731/2020	betacoronavirus	EPI_ISL_13601689	2020-05-26	North America	USA	Minnesota	20C	B.1
Argentina/INEI011800/2020	betacoronavirus	EPI_ISL_849151	2020-05-11	South America	Argentina	Ciudad Autonoma de Buenos Aires	20B	N.3
England/ALDP-94FC62/2020	betacoronavirus	EPI_ISL_555298	2020-06-15	Europe	United Kingdom	England	20B	B.1.1
Spain/VC-IBV-98004516/2020	betacoronavirus	EPI_ISL_796098	2020-03-26	Europe	Spain	Comunitat Valenciana	20B	B.1.1
France/IDF-IPP3041/2020	betacoronavirus	EPI_ISL_2877306	2020-03-20	Europe	France	Ile-de-France	20C	B.1
USA/MD-HP09217-PIDRLDCFSA/2020	betacoronavirus	EPI_ISL_4418834	2020-05-07	North America	USA	Maryland	20C	B.1
Chile/RM-Mayo-0572/2020	betacoronavirus	EPI_ISL_2467371	2020-04-05	South America	Chile	Region Metropolitana de Santiago	20B	N.4
India/GJ-GBRC259/2020	betacoronavirus	EPI_ISL_483850	2020-06-11	Asia	India	Gujarat	19B	A
CostaRica/HNN-0358/2020	betacoronavirus	EPI_ISL_1517402	2020-06-04	Central America	Costa Rica	NA	20C	B.1
USA/MA-Yale-1378/2020	betacoronavirus	EPI_ISL_1091883	2020-06-03	North America	USA	Massachusetts	20A	B.1
Switzerland/BS-UHB-65246128/2020	betacoronavirus	EPI_ISL_581904	2020-06-02	Europe	Switzerland	Basel-Stadt	20B	B.1.1.70
USA/NJ-NYUMC106/2020	betacoronavirus	EPI_ISL_421718	2020-03-18	North America	USA	New Jersey	20C	B.1
Brazil/SP-L35-CD896/2020	betacoronavirus	EPI_ISL_722091	2020-04-25	South America	Brazil	Sao Paulo	20B	B.1.1.28
Brazil/PR-IPEC-053/2020	betacoronavirus	EPI_ISL_2758746	2020-06-22	South America	Brazil	Parana	20B	B.1.1.33
DominicanRepublic/ICGEB_UNIBE032.2/2020	betacoronavirus	EPI_ISL_525468	2020-05-06	Caribbean	Dominican Republic	NA	20A	B.1
Finland/20MS4E5/2020	betacoronavirus	EPI_ISL_1231271	2020-03-20	Europe	Finland	Uusimaa	20B	B.1.1
England/ALDP-954884/2020	betacoronavirus	EPI_ISL_555427	2020-06-09	Europe	United Kingdom	England	20B	B.1.1.37
Spain/MD-IBV-97010020/2020	betacoronavirus	EPI_ISL_683674	2020-03-17	Europe	Spain	Madrid	20A	B.1
India/OR-ILSCV15907/2020	betacoronavirus	EPI_ISL_463038	2020-05-11	Asia	India	Odisha	19A	B.6
Lithuania/MR-LUHS-Eilnr95/2020	betacoronavirus	EPI_ISL_541877	2020-04-18	Europe	Lithuania	Marijampoles apskritis	19A	B
USA/CA-QDX-2645/2020	betacoronavirus	EPI_ISL_604907	2020-03-15	North America	USA	California	20B	B.1.1
USA/AZ-TG366703/2020	betacoronavirus	EPI_ISL_694467	2020-06-01	North America	USA	Arizona	20A	B.1
England/CAMB-82B50/2020	betacoronavirus	EPI_ISL_438663	2020-04-22	Europe	United Kingdom	England	20A	B.1
Haiti_49150057	betacoronavirus	NA	2020-05-13	Caribbean	Haiti	OST	20A	B.1
Canada/QC_AN5/2020	betacoronavirus	EPI_ISL_515219	2020-04-19	North America	Canada	Quebec	20A	B.1.147
Chile/RM-CMM-05426/2020	betacoronavirus	EPI_ISL_468750	2020-04-30	South America	Chile	Region Metropolitana de Santiago	20B	B.1.1
England/CAMB-1B4037/2020	betacoronavirus	EPI_ISL_477796	2020-06-16	Europe	United Kingdom	England	20D	B.1.1.1
Brazil/RJ-00364/2020	betacoronavirus	EPI_ISL_623167	2020-05-04	South America	Brazil	Rio de Janeiro	20B	B.1.1.33
Ecuador/USFQ-139/2020	betacoronavirus	EPI_ISL_491936	2020-06-30	South America	Ecuador	Manabi	20A	B.1
Sweden/20-14084/2020	betacoronavirus	EPI_ISL_450825	2020-04-27	Europe	Sweden	Vastra Gotaland	20C	B.1
Argentina/PAIS-A0181/2020	betacoronavirus	EPI_ISL_792270	2020-05-20	South America	Argentina	Ciudad Autonoma de Buenos Aires	20C	B.1.499
England/SHEF-C54DE/2020	betacoronavirus	EPI_ISL_484453	2020-06-10	Europe	United Kingdom	England	20D	B.1.1.1
FrenchGuiana/IPP9110/2020	betacoronavirus	EPI_ISL_6507373	2020-03-03	South America	French Guiana	St Laurent du Maroni	20A	B.1
Brazil/SP-146/2020	betacoronavirus	EPI_ISL_468311	2020-03-26	South America	Brazil	Sao Paulo	20B	B.1.1.28
USA/MD-HP06398-PIDQDAPBWZ/2020	betacoronavirus	EPI_ISL_2691862	2020-05-07	North America	USA	Maryland	20C	B.1
Bolivia/SAN-UPCH-1083/2020	betacoronavirus	EPI_ISL_5148160	2020-05-09	South America	Bolivia	Santa Cruz	20A	B.1.600
Brazil/SP-L21-CAMPI306/2020	betacoronavirus	EPI_ISL_12712953	2020-06-05	South America	Brazil	Sao Paulo	20B	B.1.1.28
Austria/CeMM0227/2020	betacoronavirus	EPI_ISL_475771	2020-03-18	Europe	Austria	Vienna	20B	B.1.1
Brazil/PR-FIOCRUZ-10956-TG-117/2020	betacoronavirus	EPI_ISL_2775439	2020-06-08	South America	Brazil	Parana	20B	B.1.1.33
Spain/NC-CHN-01000058/2020	betacoronavirus	EPI_ISL_1383220	2020-03-20	Europe	Spain	Navarra	19A	B
Switzerland/BL-ETHZ-120044/2020	betacoronavirus	EPI_ISL_468232	2020-04-20	Europe	Switzerland	Basel-Landschaft	20A	B.1
Nicaragua/MAN-2964/2020	betacoronavirus	EPI_ISL_9159874	2020-05-07	Central America	Nicaragua	NA	20A	B.1
Chile/RM-ISPCH-37/2020	betacoronavirus	EPI_ISL_445316	2020-03-17	South America	Chile	Region Metropolitana de Santiago	20A	B.1.110
Brazil/PR-FIOCRUZ-10582-TG-109/2020	betacoronavirus	EPI_ISL_2775431	2020-06-03	South America	Brazil	Parana	20B	B.1.1.33
England/LOND-D68ED/2020	betacoronavirus	EPI_ISL_482197	2020-04-24	Europe	United Kingdom	England	20A	B.1
England/CAMB-7A12C/2020	betacoronavirus	EPI_ISL_441244	2020-04-03	Europe	United Kingdom	England	19A	B.40
Canada/Qc-JEW-Q9052370/2020	betacoronavirus	EPI_ISL_826041	2020-05-05	North America	Canada	Quebec	20C	B.1
Australia/QLD1191/2020	betacoronavirus	EPI_ISL_639782	2020-03-28	Oceania	Australia	Queensland	19B	A.1
Scotland/EDB291/2020	betacoronavirus	EPI_ISL_456905	2020-03-27	Europe	United Kingdom	Scotland	20A	B.1
Chile/RM-ISPCH-29/2020	betacoronavirus	EPI_ISL_445308	2020-03-16	South America	Chile	Region Metropolitana de Santiago	20A	B.1
Argentina/PAIS-C0036/2020	betacoronavirus	EPI_ISL_792437	2020-05-22	South America	Argentina	Chaco	20A	B.1
USA/CA-CZB-1499/2020	betacoronavirus	EPI_ISL_468448	2020-05-09	North America	USA	California	20C	B.1.320
Canada/QC-L00257205/2020	betacoronavirus	EPI_ISL_1241667	2020-05-05	North America	Canada	Quebec	20A	B.1.147
Argentina/Heritas_HG019/2020	betacoronavirus	EPI_ISL_476573	2020-05-22	South America	Argentina	Tucuman	20C	B.1
Italy/SAR-Cagliari03/2020	betacoronavirus	EPI_ISL_2138925	2020-06-26	Europe	Italy	Sardinia	20B	B.1.1.25
Mexico/BCN-ALSR-8349/2020	betacoronavirus	EPI_ISL_1531815	2020-05-16	North America	Mexico	Baja California	20A	B.1.241
FrenchGuiana/IPP9109/2020	betacoronavirus	EPI_ISL_6507372	2020-03-25	South America	French Guiana	Maripasoula	20A	B.1
Belgium/rega-03051162/2020	betacoronavirus	EPI_ISL_738202	2020-03-05	Europe	Belgium	Gent	20A	B.1
Brazil/SP-240/2020	betacoronavirus	EPI_ISL_524468	2020-05-01	South America	Brazil	Sao Paulo	20B	B.1.1.28
Peru/LIM-INS-294/2020	betacoronavirus	EPI_ISL_1111192	2020-03-14	South America	Peru	Lima	20B	B.1.1
Argentina/PAIS-A0136/2020	betacoronavirus	EPI_ISL_792225	2020-05-14	South America	Argentina	Ciudad Autonoma de Buenos Aires	20C	B.1.499
Brazil/PE-FIOCRUZ-IAM305/2020	betacoronavirus	EPI_ISL_500478	2020-04-13	South America	Brazil	Pernambuco	20B	B.1.1
Mexico/BCN-SEARCH-102602/2020	betacoronavirus	EPI_ISL_2712669	2020-04-13	North America	Mexico	Baja California	20C	B.1
Mexico/CMX-INER-0094/2020	betacoronavirus	EPI_ISL_837692	2020-05-11	North America	Mexico	Mexico City	20B	B.1.1
England/LIVE-A5726/2020	betacoronavirus	EPI_ISL_500145	2020-03-19	Europe	United Kingdom	England	19A	B
Belgium/UGent-91/2020	betacoronavirus	EPI_ISL_468739	2020-03-13	Europe	Belgium	Ghent	20A	B.1
Brazil/PR-FIOCRUZ-11022/2020	betacoronavirus	EPI_ISL_1181534	2020-06-11	South America	Brazil	Parana	20B	B.1.1.33
Brazil/RS-L29-CD727/2020	betacoronavirus	EPI_ISL_722143	2020-04-12	South America	Brazil	Rio Grande do Sul	20B	B.1.1.33
USA/CA-SR0132/2020	betacoronavirus	EPI_ISL_445115	2020-03-30	North America	USA	California	20C	B.1
USA/FL-BPHL-0402/2020	betacoronavirus	EPI_ISL_489811	2020-05-13	North America	USA	Florida	20A	B.1
Ecuador/USFQ-026/2020	betacoronavirus	EPI_ISL_481244	2020-04-17	South America	Ecuador	Los Rios	20A	B.1
Colombia/CES-INS-87973/2020	betacoronavirus	EPI_ISL_498153	2020-03-23	South America	Colombia	Cesar	20A	B.1
Canada/QC-L00254488/2020	betacoronavirus	EPI_ISL_1241642	2020-04-27	North America	Canada	Quebec	20A	B.1.147
USA/TX-HHD-12214391973/2020	betacoronavirus	EPI_ISL_7505609	2020-06-22	North America	USA	Texas	20C	B.1
Japan/PG-2401/2020	betacoronavirus	EPI_ISL_686006	2020-04-17	Asia	Japan	Saitama	20B	B.1.1
Uruguay/UY-AT/2020	betacoronavirus	EPI_ISL_480347	2020-05-20	South America	Uruguay	Montevideo	20A	B.1.195
Guam/TR9/2020	betacoronavirus	EPI_ISL_13098334	2020-03-30	Oceania	Guam	NA	20B	B.1.1
Russia/StPetersburg-RII15518S/2020	betacoronavirus	EPI_ISL_507267	2020-05-15	Europe	Russia	Saint Petersburg	20B	B.1.1
USA/RI_RKL_001_31745_AM614/2020	betacoronavirus	EPI_ISL_2000585	2020-04-25	North America	USA	Rhode Island	20C	B.1
Brazil/RS-CEVS-16150/2020	betacoronavirus	EPI_ISL_944071	2020-06-04	South America	Brazil	Rio Grande do Sul	20B	B.1.1.33
Guadeloupe/IPG-7325/2020	betacoronavirus	EPI_ISL_613425	2020-03-15	Caribbean	Guadeloupe	Morne à l'Eau	20A	B.1
Haiti_49210201	betacoronavirus	NA	2020-05-19	Caribbean	Haiti	OST	20A	B.1
Belgium/rega-0319858/2020	betacoronavirus	EPI_ISL_734507	2020-03-19	Europe	Belgium	Gembloux	19A	B
SouthAfrica/NHLS-UCT-GS-3679/2020	betacoronavirus	EPI_ISL_11789806	2020-06-19	Africa	South Africa	Western Cape	21I (Delta)	AY.38
Nicaragua/MAN-2992/2020	betacoronavirus	EPI_ISL_9159876	2020-05-07	Central America	Nicaragua	NA	20C	B.1
USA/CA-CZB-9716/2020	betacoronavirus	EPI_ISL_672158	2020-03-18	North America	USA	California	20A	B.1
USA/KS-KHEL-0035/2020	betacoronavirus	EPI_ISL_883053	2020-04-02	North America	USA	Kansas	20A	B.1
Brazil/SP-L1-CAMPI36/2020	betacoronavirus	EPI_ISL_476167	2020-04-14	South America	Brazil	Sao Paulo	20B	B.1.1.28
Spain/MD-HLP-92/2020	betacoronavirus	EPI_ISL_530088	2020-05-03	Europe	Spain	Madrid	20A	B.1
Canada/QC-LSPQ-L00231946/2020	betacoronavirus	EPI_ISL_535966	2020-03-22	North America	Canada	Quebec	20C	B.1
Mexico/CMX-INER-IBT-1108/2020	betacoronavirus	EPI_ISL_6316853	2020-06-26	North America	Mexico	Mexico City	20B	B.1.1
Brazil/SP-BT6799/2020	betacoronavirus	EPI_ISL_875549	2020-05-09	South America	Brazil	Sao Paulo	20B	B.1.1.28
Uruguay/UY-H1/2020	betacoronavirus	EPI_ISL_480348	2020-05-20	South America	Uruguay	Montevideo	20A	B.1.195
England/ALDP-704CF2/2020	betacoronavirus	EPI_ISL_557669	2020-06-30	Europe	United Kingdom	England	20B	B.1.1.301
Malaysia/MGI-MAEPS54/2020	betacoronavirus	EPI_ISL_528743	2020-06-04	Asia	Malaysia	Selangor	19A	B.6
U.S.VirginIslands/VI-CDC-03083802-001/2020	betacoronavirus	EPI_ISL_452121	2020-03-23	Caribbean	U.S. Virgin Islands	NA	20B	B.1.1
Canada/AB-61565/2020	betacoronavirus	EPI_ISL_805924	2020-04-25	North America	Canada	Alberta	20A	B.1.279
Canada/AB-51397/2020	betacoronavirus	EPI_ISL_805016	2020-04-28	North America	Canada	Alberta	20A	B.1.279
Japan/PG-2145/2020	betacoronavirus	EPI_ISL_685750	2020-04-05	Asia	Japan	Nagano	20A	B.1
Brazil/PE-FIOCRUZ-IAM1082/2020	betacoronavirus	EPI_ISL_572375	2020-05-03	South America	Brazil	Pernambuco	20B	B.1.1
Brazil/SP-L37-CD957/2020	betacoronavirus	EPI_ISL_722098	2020-05-03	South America	Brazil	Sao Paulo	20B	B.1.1.28
France/PAC-IHU-0611/2020	betacoronavirus	EPI_ISL_568887	2020-04-11	Europe	France	Provence-Alpes-Cote d'Azur	20A	B.1
NorthMacedonia/ChVir7904/2020	betacoronavirus	EPI_ISL_492076	2020-06-25	Europe	North Macedonia	NA	20A	B.1.9
NorthernIreland/NIRE-1075CD/2020	betacoronavirus	EPI_ISL_585173	2020-03-29	Europe	United Kingdom	Northern Ireland	20B	B.1.1
USA/NE-NCOV20-11417/2020	betacoronavirus	EPI_ISL_6124001	2020-05-06	North America	USA	Nebraska	20C	B.1
UnitedArabEmirates/L3290362429/2020	betacoronavirus	EPI_ISL_520709	2020-05-30	Asia	United Arab Emirates	NA	20B	B.1.1.263
Scotland/CVR3042/2020	betacoronavirus	EPI_ISL_461630	2020-04-24	Europe	United Kingdom	Scotland	20A	B.1
PuertoRico/PR-CDC-S39/2020	betacoronavirus	EPI_ISL_940912	2020-06-22	Caribbean	Puerto Rico	NA	20B	B.1.1
Ecuador/20640/2020	betacoronavirus	EPI_ISL_490201	2020-05-02	South America	Ecuador	Guayaquil	20B	B.1.1
Nicaragua/MAN-881/2020	betacoronavirus	EPI_ISL_9160085	2020-04-14	Central America	Nicaragua	NA	20B	B.1.1
Chile/MA-30037/2020	betacoronavirus	EPI_ISL_1167793	2020-03-22	South America	Chile	Magallanes	20C	B.1
Spain/AN-IBV-001196/2020	betacoronavirus	EPI_ISL_452562	2020-03-25	Europe	Spain	Andalusia	20A	B.1
Chile/Santiago-PUC_MVL_0091/2020	betacoronavirus	EPI_ISL_801673	2020-03-29	South America	Chile	Region Metropolitana de Santiago	20A	B.1
Brazil/PB-FIOCRUZ-16576/2020	betacoronavirus	EPI_ISL_792577	2020-04-18	South America	Brazil	Paraiba	20B	B.1.1
Italy/LOM-INMI-BG-5825/2020	betacoronavirus	EPI_ISL_460079	2020-02-22	Europe	Italy	Lombardy	20A	B.1
USA/WA-S974/2020	betacoronavirus	EPI_ISL_463464	2020-05-01	North America	USA	Washington	20A	B.1
USA/MA-MGH-00420/2020	betacoronavirus	EPI_ISL_460245	2020-03-07	North America	USA	Massachusetts	20A	B.1
England/PORT-2CF6CD/2020	betacoronavirus	EPI_ISL_461974	2020-05-12	Europe	United Kingdom	England	20A	B.1
USA/TX-HMH-7952/2020	betacoronavirus	EPI_ISL_545735	2020-06-29	North America	USA	Texas	20A	B.1
Guangdong/20SF665/2020	betacoronavirus	EPI_ISL_428469	2020-01-27	Asia	China	Guangdong	19A	B
Chile/Santiago-PUC_MVL_0070/2020	betacoronavirus	EPI_ISL_801655	2020-03-26	South America	Chile	Region Metropolitana de Santiago	20A	B.1
CostaRica/CRV-0018/2020	betacoronavirus	EPI_ISL_480322	2020-03-18	Central America	Costa Rica	San Jose	20A	B.1
Australia/NSW2545/2020	betacoronavirus	EPI_ISL_527046	2020-04-04	Oceania	Australia	New South Wales	19A	B.40
Spain/AN-IBV-001995/2020	betacoronavirus	EPI_ISL_509625	2020-03-16	Europe	Spain	Andalusia	19B	A.2
France/PAC-IHU-12192_Nova1/2020	betacoronavirus	EPI_ISL_2659833	2020-03-28	Europe	France	Provence-Alpes-Cote d'Azur	20A	B.1
Brazil/CE-L21-CD447/2020	betacoronavirus	EPI_ISL_476369	2020-04-06	South America	Brazil	Ceara	20B	B.1.1.28
England/ALDP-95A727/2020	betacoronavirus	EPI_ISL_553491	2020-06-11	Europe	United Kingdom	England	20B	B.1.1
Argentina/PAIS-A0197/2020	betacoronavirus	EPI_ISL_792286	2020-05-01	South America	Argentina	Ciudad Autonoma de Buenos Aires	20C	B.1.499
England/SHEF-C7ACB/2020	betacoronavirus	EPI_ISL_490608	2020-04-20	Europe	United Kingdom	England	20B	B.1.1.369
Spain/VC-IBV-98003118/2020	betacoronavirus	EPI_ISL_538054	2020-03-16	Europe	Spain	Comunitat Valenciana	20A	B.1
Brazil/SP-516/2020	betacoronavirus	EPI_ISL_468321	2020-04-22	South America	Brazil	Sao Paulo	20B	B.1.1.28
Brazil/PE-UFPE008/2020	betacoronavirus	EPI_ISL_1117430	2020-06-25	South America	Brazil	Pernambuco	20B	B.1.1
Denmark/DCGC-1193/2020	betacoronavirus	EPI_ISL_614839	2020-05-18	Europe	Denmark	Hovedstaden	20C	B.1
Brazil/RN-IMT_3747/2020	betacoronavirus	EPI_ISL_9467454	2020-06-08	South America	Brazil	Rio Grande do Norte	20A	B.1.195
Ireland/CN-NVRL-MPS66713/2020	betacoronavirus	EPI_ISL_869151	2020-04-15	Europe	Ireland	Cavan	20B	B.1.1
Brazil/SP-L9-CD90/2020	betacoronavirus	EPI_ISL_476489	2020-03-24	South America	Brazil	Sao Paulo	20B	B.1.1.28
Brazil/SP-02/2020	betacoronavirus	EPI_ISL_413016	2020-02-28	South America	Brazil	Sao Paulo	19A	B
Switzerland/BE-ETHZ-101166/2020	betacoronavirus	EPI_ISL_451830	2020-03-31	Europe	Switzerland	Bern	20A	B.1.128
Ecuador/51908/2020	betacoronavirus	EPI_ISL_491949	2020-05-26	South America	Ecuador	Manabi	20B	B.1.1
Argentina/PAIS-A0076/2020	betacoronavirus	EPI_ISL_792165	2020-05-04	South America	Argentina	Ciudad Autonoma de Buenos Aires	20C	B.1.499
Colombia/VAC-GVI-93538/2020	betacoronavirus	EPI_ISL_447790	2020-04-03	South America	Colombia	Valle del Cauca	20C	B.1
CostaRica/INC-0035/2020	betacoronavirus	EPI_ISL_491447	2020-03-15	Central America	Costa Rica	San Jose	20C	B.1
Germany/HH-hpi-p2156/2020	betacoronavirus	EPI_ISL_776388	2020-03-27	Europe	Germany	Hamburg	20A	B.1
Chile/Santiago-PUC_MVL_0159/2020	betacoronavirus	EPI_ISL_801696	2020-04-06	South America	Chile	Region Metropolitana de Santiago	20B	B.1.1.33
England/20192083901/2020	betacoronavirus	EPI_ISL_465601	2020-05-05	Europe	United Kingdom	England	20B	B.1.1
Chile/RM-110983/2020	betacoronavirus	EPI_ISL_746579	2020-06-25	South America	Chile	Region Metropolitana de Santiago	20B	N.6
Canada/QC-L00255118/2020	betacoronavirus	EPI_ISL_1241655	2020-04-28	North America	Canada	Quebec	20A	B.1.147
Peru/CAL-INS-650/2020	betacoronavirus	EPI_ISL_1111110	2020-03-27	South America	Peru	Callao	20B	B.1.1
USA/TX-HMH-5183/2020	betacoronavirus	EPI_ISL_544582	2020-06-19	North America	USA	Texas	20A	B.1
USA/CA-ALSR-3597/2020	betacoronavirus	EPI_ISL_636103	2020-06-24	North America	USA	California	20A	B.1
USA/NM-NCGR-204303_Consensus/2020	betacoronavirus	EPI_ISL_12698240	2020-06-18	North America	USA	Southwest	20A	B.1.609
Brazil/AP-IEC166437/2020	betacoronavirus	EPI_ISL_848584	2020-05-01	South America	Brazil	Amapa	20B	B.1.1.33
USA/NY-UW-3601038/2020	betacoronavirus	EPI_ISL_2791121	2020-05-12	North America	USA	New York	20C	B.1
Japan/PG-3229/2020	betacoronavirus	EPI_ISL_691346	2020-04-05	Asia	Japan	Fukuoka	20B	B.1.1
Brazil/SP-L9-CD118/2020	betacoronavirus	EPI_ISL_476469	2020-03-24	South America	Brazil	Sao Paulo	20B	B.1.1.28
England/TFCI-26FA0A3/2020	betacoronavirus	EPI_ISL_816746	2020-04-11	Europe	United Kingdom	England	19A	B.40
Japan/PG-1876/2020	betacoronavirus	EPI_ISL_685482	2020-05-01	Asia	Japan	Tokyo	20B	B.1.1
Brazil/RS-3204CVL/2020	betacoronavirus	EPI_ISL_1469815	2020-06-22	South America	Brazil	Rio Grande do Sul	20B	B.1.1.33
Suriname/SR-26/2020	betacoronavirus	EPI_ISL_517637	2020-06-25	South America	Suriname	NA	20A	B.1.219
Netherlands/Gelderland_22/2020	betacoronavirus	EPI_ISL_460658	2020-04-16	Europe	Netherlands	Gelderland	20A	B.1
Germany/BAV-PL-virotum_9q1w/2020	betacoronavirus	EPI_ISL_887372	2020-04-02	Europe	Germany	Bavaria	20B	B.1.1
Colombia/MAG-INS-95839/2020	betacoronavirus	EPI_ISL_498166	2020-03-31	South America	Colombia	Magdalena	20A	B.1
Hangzhou/HZ90/2020	betacoronavirus	EPI_ISL_418506	2020-01-21	Asia	China	Hangzhou	19A	B
Colombia/GVI-141243/2020	betacoronavirus	EPI_ISL_941987	2020-05-28	South America	Colombia	Amazonas	20A	B.1.111
Guatemala/ASI01024/2020	betacoronavirus	EPI_ISL_3333003	2020-06-09	Central America	Guatemala	Guatemala	20C	B.1
Austria/CeMM0307/2020	betacoronavirus	EPI_ISL_475781	2020-03-30	Europe	Austria	Styria	20A	B.1.22
Colombia/TOL-GUV-92052/2020	betacoronavirus	EPI_ISL_447757	2020-03-31	South America	Colombia	Tolima	19B	A.5
Brazil/PR-FIOCRUZ-5619/2020	betacoronavirus	EPI_ISL_541342	2020-03-16	South America	Brazil	Parana	20A	B.1
Japan/PG-3786/2020	betacoronavirus	EPI_ISL_692037	2020-04-27	Asia	Japan	Fukuoka	20B	B.1.1
England/ALDP-949B2F/2020	betacoronavirus	EPI_ISL_556331	2020-06-11	Europe	United Kingdom	England	20B	B.1.1.37
Brazil/PE-AMU0036/2020	betacoronavirus	EPI_ISL_502779	2020-06-24	South America	Brazil	Pernambuco	20A	B.1
Guatemala/ASI01021/2020	betacoronavirus	EPI_ISL_3333002	2020-06-08	Central America	Guatemala	Guatemala	20C	B.1
NorthernIreland/NIRE-FB132/2020	betacoronavirus	EPI_ISL_470038	2020-04-07	Europe	United Kingdom	Northern Ireland	19A	B
France/PAC-IHU-0169_Illu2/2020	betacoronavirus	EPI_ISL_2596531	2020-03-25	Europe	France	Provence-Alpes-Cote d'Azur	20A	B.1
Brazil/SP-L43-CD1134/2020	betacoronavirus	EPI_ISL_4297853	2020-05-04	South America	Brazil	Sao Paulo	20B	B.1.1.28
Netherlands/GE-EMC-193/2020	betacoronavirus	EPI_ISL_523175	2020-05-01	Europe	Netherlands	Gelderland	20C	B.1.356
England/NORT-2A0BF0/2020	betacoronavirus	EPI_ISL_573361	2020-04-28	Europe	United Kingdom	England	20B	B.1.1.372
USA/TX-HMH-3579/2020	betacoronavirus	EPI_ISL_543038	2020-06-15	North America	USA	Texas	20A	B.1.206
Peru/LIM-INS-130/2020	betacoronavirus	EPI_ISL_536527	2020-03-18	South America	Peru	Lima	20D	B.1.1.1
USA/WA-UW-5500797/2020	betacoronavirus	EPI_ISL_1233144	2020-04-22	North America	USA	Washington	20C	B.1
Brazil/SP-L43-CD1132/2020	betacoronavirus	EPI_ISL_1171871	2020-05-01	South America	Brazil	Sao Paulo	20B	B.1.1.28
Guatemala/ASI01005/2020	betacoronavirus	EPI_ISL_3156044	2020-06-09	Central America	Guatemala	Guatemala	20C	B.1
Brazil/RS-FIOCRUZ-6192/2020	betacoronavirus	EPI_ISL_729827	2020-05-12	South America	Brazil	Rio Grande do Sul	20B	B.1.1.33
Argentina/PAIS-G0006/2020	betacoronavirus	EPI_ISL_792530	2020-04-09	South America	Argentina	Cordoba	20B	B.1.1
France/PAC-IHU-0297_Illu2/2020	betacoronavirus	EPI_ISL_2596726	2020-03-31	Europe	France	Provence-Alpes-Cote d'Azur	20C	B.1
Netherlands/NH-RIVM-10205/2020	betacoronavirus	EPI_ISL_804402	2020-04-04	Europe	Netherlands	Noord-Holland	20C	B.1
Brazil/SP-560/2020	betacoronavirus	EPI_ISL_574592	2020-03-31	South America	Brazil	Sao Paulo	20B	B.1.1.28
Wales/PHWC-1633C5/2020	betacoronavirus	EPI_ISL_473289	2020-05-07	Europe	United Kingdom	Wales	20B	B.1.1
England/BRIS-12232C/2020	betacoronavirus	EPI_ISL_440021	2020-03-23	Europe	United Kingdom	England	20B	B.1.1
Canada/QC-1nKGZ-Q8081642/2020	betacoronavirus	EPI_ISL_7714709	2020-04-08	North America	Canada	Quebec	20A	B.1.147
USA/NY-Wadsworth-18534-01/2020	betacoronavirus	EPI_ISL_676744	2020-03-15	North America	USA	New York	20B	B.1.1
Scotland/CVR2815/2020	betacoronavirus	EPI_ISL_473579	2020-04-21	Europe	United Kingdom	Scotland	20A	B.1
Haiti_49160069	betacoronavirus	NA	2020-05-15	Caribbean	Haiti	OST	20A	B.1
Egypt/NRC-5445/2020	betacoronavirus	EPI_ISL_2232348	2020-05-27	Africa	Egypt	NA	20D	C.36
Guatemala/ASI1118/2020	betacoronavirus	EPI_ISL_5926951	2020-06-25	Central America	Guatemala	Guatemala	20A	B.1
England/20166008604/2020	betacoronavirus	EPI_ISL_466520	2020-04-15	Europe	United Kingdom	England	20B	B.1.1
Guatemala/ASI01012/2020	betacoronavirus	EPI_ISL_3446722	2020-06-11	Central America	Guatemala	Jutiapa	20C	B.1
Iran/3722/2020	betacoronavirus	EPI_ISL_15754891	2020-02-27	Asia	Iran	Ardabil	19A	B.4
India/HR-NIBG-TF32/2020	betacoronavirus	EPI_ISL_653865	2020-06-22	Asia	India	Haryana	20B	B.1.1.216
Wales/PHWC-25418/2020	betacoronavirus	EPI_ISL_420990	2020-03-23	Europe	United Kingdom	Wales	19A	B.40
France/BFC-2094/2020	betacoronavirus	EPI_ISL_415651	2020-03-05	Europe	France	Bourgogne-Franche-Comte	20A	B.1
Scotland/GCVR-170F0D/2020	betacoronavirus	EPI_ISL_489627	2020-03-28	Europe	United Kingdom	Scotland	20B	B.1.1.372
Japan/PG-3198/2020	betacoronavirus	EPI_ISL_691318	2020-04-02	Asia	Japan	Fukuoka	20B	B.1.1
USA/AK-PHL646/2020	betacoronavirus	EPI_ISL_586249	2020-06-27	North America	USA	Alaska	20C	B.1
PuertoRico/PR-CDC-S10/2020	betacoronavirus	EPI_ISL_434550	2020-03-24	Caribbean	Puerto Rico	NA	20C	B.1
Belgium/ULG-10146/2020	betacoronavirus	EPI_ISL_447138	2020-04-17	Europe	Belgium	Liege	19A	B.3
Brazil/RJ-00361/2020	betacoronavirus	EPI_ISL_623164	2020-04-29	South America	Brazil	Rio de Janeiro	20B	B.1.1.33
England/NORT-29EB04/2020	betacoronavirus	EPI_ISL_490474	2020-05-17	Europe	United Kingdom	England	20B	B.1.1.369
Uruguay/UY-59/2020	betacoronavirus	EPI_ISL_480336	2020-04-25	South America	Uruguay	Montevideo	20A	B.1.195
Nicaragua/MAN-10433/2020	betacoronavirus	EPI_ISL_9159626	2020-06-17	Central America	Nicaragua	NA	20B	B.1.1
Haiti_49210053	betacoronavirus	NA	2020-05-20	Caribbean	Haiti	OST	20A	B.1
Haiti_49210093	betacoronavirus	NA	2020-05-20	Caribbean	Haiti	Centre	20A	B.1
Germany/NW-UBI-68/2020	betacoronavirus	EPI_ISL_1181193	2020-06-16	Europe	Germany	North Rhine-Westphalia	20B	B.1.1
USA/IL-UW-357/2020	betacoronavirus	EPI_ISL_450711	2020-04-14	North America	USA	Illinois	20A	B.1
Chile/RM-112634/2020	betacoronavirus	EPI_ISL_746586	2020-06-28	South America	Chile	Region Metropolitana de Santiago	20B	B.1.1
Brazil/SP-L13-CAMPI142/2020	betacoronavirus	EPI_ISL_12712922	2020-06-01	South America	Brazil	Sao Paulo	20B	B.1.1.28
SouthAfrica/NHLS-UCT-GP-5183/2020	betacoronavirus	EPI_ISL_700567	2020-04-24	Africa	South Africa	Western Cape	20A	B.1.237
Brazil/RJ-FIOCRUZ-1466/2020	betacoronavirus	EPI_ISL_456081	2020-04-06	South America	Brazil	Rio de Janeiro	20B	B.1.1.33
Canada/QC-JUS-V5271200/2020	betacoronavirus	EPI_ISL_890698	2020-03-26	North America	Canada	Quebec	20C	B.1
Brazil/SP-L8-CD110/2020	betacoronavirus	EPI_ISL_476456	2020-03-23	South America	Brazil	Sao Paulo	20B	B.1.1.28
Iran/9177/2020	betacoronavirus	EPI_ISL_15754923	2020-03-10	Asia	Iran	Semnan	19A	B.4
Germany/NW-HHU-180/2020	betacoronavirus	EPI_ISL_602502	2020-03-26	Europe	Germany	North Rhine-Westphalia	20C	B.1
Chile/Santiago-PUC_MVL_0039/2020	betacoronavirus	EPI_ISL_801630	2020-03-27	South America	Chile	Region Metropolitana de Santiago	20A	B.1.110
Spain/MD-IBV-005348/2020	betacoronavirus	EPI_ISL_510225	2020-03-19	Europe	Spain	Madrid	20A	B.1
USA/FL-BPHL-0763/2020	betacoronavirus	EPI_ISL_512568	2020-06-28	North America	USA	Florida	20A	B.1
Wales/PHWC-163608/2020	betacoronavirus	EPI_ISL_473971	2020-05-10	Europe	United Kingdom	Wales	20A	B.1
Guadeloupe/IPG-7338/2020	betacoronavirus	EPI_ISL_613437	2020-03-22	Caribbean	Guadeloupe	Métropole	20A	B.1
Shanghai/SH0101/2020	betacoronavirus	EPI_ISL_416393	2020-02-09	Asia	China	Shanghai	19A	B
Brazil/SP-629/2020	betacoronavirus	EPI_ISL_515544	2020-03-23	South America	Brazil	Sao Paulo	20B	B.1.1.28
Brazil/SP-256/2020	betacoronavirus	EPI_ISL_534320	2020-05-05	South America	Brazil	Sao Paulo	20B	B.1.1.28
Chile/RM-CMM-HRG4342/2020	betacoronavirus	EPI_ISL_591526	2020-05-29	South America	Chile	Region Metropolitana de Santiago	20B	B.1.1
USA/TX-HMH-4669/2020	betacoronavirus	EPI_ISL_544242	2020-06-22	North America	USA	Texas	20A	B.1.206
Argentina/PAIS-D0052/2020	betacoronavirus	EPI_ISL_792494	2020-04-10	South America	Argentina	Neuquen	20A	B.1.110
Guadeloupe/IPG-7340/2020	betacoronavirus	EPI_ISL_613439	2020-03-24	Caribbean	Guadeloupe	Trois-Rivieres	20A	B.1
Argentina/PAIS-A0095/2020	betacoronavirus	EPI_ISL_792184	2020-05-08	South America	Argentina	Ciudad Autonoma de Buenos Aires	20C	B.1.499
Canada/NS-NML-2250/2020	betacoronavirus	EPI_ISL_915176	2020-05-05	North America	Canada	Nova Scotia	20B	B.1.1.10
SaudiArabia/KAUST-MAKKAH786/2020	betacoronavirus	EPI_ISL_513254	2020-04-24	Asia	Saudi Arabia	Makkah	20A	B.1
Argentina/PAIS-A0103/2020	betacoronavirus	EPI_ISL_792192	2020-05-09	South America	Argentina	Ciudad Autonoma de Buenos Aires	20C	B.1.499
USA/TX-HMH-1741/2020	betacoronavirus	EPI_ISL_542807	2020-04-02	North America	USA	Texas	19B	A.3
UnitedArabEmirates/0669/2020	betacoronavirus	EPI_ISL_698822	2020-05-15	Asia	United Arab Emirates	Abu Dhabi	19B	A
Scotland/GCVR-171A0B/2020	betacoronavirus	EPI_ISL_489547	2020-03-27	Europe	United Kingdom	Scotland	20A	B.1
Colombia/AMA-GUR-06770/2020	betacoronavirus	EPI_ISL_941134	2020-04-05	South America	Colombia	Amazonas	20A	B.1.195
USA/TX-DSHS-3665/2020	betacoronavirus	EPI_ISL_1261651	2020-06-27	North America	USA	Texas	20C	B.1
USA/NE-10939/2020	betacoronavirus	EPI_ISL_466670	2020-05-04	North America	USA	Nebraska	20C	B.1
CostaRica/INC-0056/2020	betacoronavirus	EPI_ISL_512662	2020-06-12	Central America	Costa Rica	San Jose	20B	B.1.1
Peru/LIM-INS-309/2020	betacoronavirus	EPI_ISL_1111207	2020-03-28	South America	Peru	Lima	20B	B.1.1
Japan/PG-2215/2020	betacoronavirus	EPI_ISL_685820	2020-04-12	Asia	Japan	Okinawa	20B	B.1.1
USA/NY-MSK-2692/2020	betacoronavirus	EPI_ISL_12158927	2020-03-19	North America	USA	New York	20C	B.1.319
Canada/AB-86666/2020	betacoronavirus	EPI_ISL_805322	2020-04-19	North America	Canada	Alberta	20A	B.1.279
USA/WI-UW-421/2020	betacoronavirus	EPI_ISL_480403	2020-04-26	North America	USA	Wisconsin	20C	B.1
SaudiArabia/85790/2020	betacoronavirus	EPI_ISL_469245	2020-03-15	Asia	Saudi Arabia	Jeddah	20B	B.1.1
NorthernIreland/NIRE-101E31/2020	betacoronavirus	EPI_ISL_453467	2020-03-24	Europe	United Kingdom	Northern Ireland	20B	B.1.1
USA/MD-HP06606-PIDXSFWFWA/2020	betacoronavirus	EPI_ISL_2884928	2020-04-03	North America	USA	Maryland	19B	A.3
England/ALDP-94D4F3/2020	betacoronavirus	EPI_ISL_555106	2020-06-14	Europe	United Kingdom	England	20B	B.1.1
Turkey/HSGM-5602/2020	betacoronavirus	EPI_ISL_428714	2020-03-18	Europe	Turkey	Kastamonu	20A	B.1
Guadeloupe/IPG-7328/2020	betacoronavirus	EPI_ISL_613428	2020-03-17	Caribbean	Guadeloupe	Baie-Mahault	20A	B.1
France/NAQ-SC204/2020	betacoronavirus	EPI_ISL_649958	2020-03-06	Europe	France	Nouvelle-Aquitaine	20A	B.1
Uruguay/TYT-M87/2020	betacoronavirus	EPI_ISL_750168	2020-06-24	South America	Uruguay	Treinta y Tres	20B	B.1.1.33
USA/WA-S1304/2020	betacoronavirus	EPI_ISL_495754	2020-05-14	North America	USA	Washington	20B	B.1.1.291
Suriname/SR-25/2020	betacoronavirus	EPI_ISL_517636	2020-06-25	South America	Suriname	NA	20A	B.1.219
Argentina/PAIS-B0009/2020	betacoronavirus	EPI_ISL_1396249	2020-06-13	South America	Argentina	Ciudad Autonoma de Buenos Aires	20B	N.3
USA/WI-QDX-779/2020	betacoronavirus	EPI_ISL_571565	2020-03-16	North America	USA	Wisconsin	20C	B.1.320
SaudiArabia/KAUST-MADINAH273/2020	betacoronavirus	EPI_ISL_513121	2020-04-01	Asia	Saudi Arabia	Madinah	20A	B.1
Scotland/CVR1434/2020	betacoronavirus	EPI_ISL_433585	2020-04-02	Europe	United Kingdom	Scotland	20A	B.1
Japan/PG-3750/2020	betacoronavirus	EPI_ISL_692003	2020-04-20	Asia	Japan	Fukuoka	20B	B.1.1
Bolivia/26946/2020	betacoronavirus	EPI_ISL_837566	2020-05-08	South America	Bolivia	Santa Cruz	20B	B.1.1
Paraguay/WOR12903A607/2020	betacoronavirus	EPI_ISL_6944512	2020-05-23	South America	Paraguay	NA	20B	B.1.1.33
Singapore/414/2020	betacoronavirus	EPI_ISL_475945	2020-04-24	Asia	Singapore	NA	19A	B.6
France/OCC-SC529/2020	betacoronavirus	EPI_ISL_644698	2020-03-11	Europe	France	Occitanie	20A	B.1
Argentina/PAIS-E0019/2020	betacoronavirus	EPI_ISL_792513	2020-06-23	South America	Argentina	Santa Fe	20C	B.1.499
Panama/328723/2020	betacoronavirus	EPI_ISL_496609	2020-02-17	Central America	Panama	Panama Center	19B	A.2
USA/UT-UPHL-2009313/2020	betacoronavirus	EPI_ISL_524918	2020-05-17	North America	USA	Utah	20A	B.1
England/NORT-2814AF/2020	betacoronavirus	EPI_ISL_488767	2020-03-16	Europe	United Kingdom	England	19A	B
England/LEED-2A9D79/2020	betacoronavirus	EPI_ISL_538954	2020-03-26	Europe	United Kingdom	England	20B	B.1.1.369
Scotland/EDB2000/2020	betacoronavirus	EPI_ISL_491686	2020-04-18	Europe	United Kingdom	Scotland	20A	B.1
USA/NY-NYUMC363/2020	betacoronavirus	EPI_ISL_430390	2020-04-08	North America	USA	New York	20A	B.1
Haiti_49230053	betacoronavirus	NA	2020-05-21	Caribbean	Haiti	GRA	20A	B.1
Peru/AYA-INS-747/2020	betacoronavirus	EPI_ISL_1532148	2020-06-26	South America	Peru	Ayacucho	20D	C.14
Argentina/PAIS-A0057/2020	betacoronavirus	EPI_ISL_792146	2020-05-02	South America	Argentina	Ciudad Autonoma de Buenos Aires	20C	B.1.499
SaintMartin/IPG-7349/2020	betacoronavirus	EPI_ISL_613449	2020-03-28	Caribbean	Saint Martin	NA	20A	B.1
Chile/Santiago-PUC_MVL_0322/2020	betacoronavirus	EPI_ISL_801768	2020-05-10	South America	Chile	Region Metropolitana de Santiago	20B	N.4
USA/TX-HMH-5499/2020	betacoronavirus	EPI_ISL_544822	2020-06-29	North America	USA	Texas	20C	B.1
USA/UT-UPHL-201026866/2020	betacoronavirus	EPI_ISL_594262	2020-06-22	North America	USA	Utah	20C	B.1.426
France/OCC-24/2020	betacoronavirus	EPI_ISL_482882	2020-06-10	Europe	France	Occitanie	20A	B.1
Gambia/041/2020	betacoronavirus	EPI_ISL_455794	2020-03-23	Africa	Gambia	West Coast Region	19A	B.6
Brazil/PA-ITV-21/2020	betacoronavirus	EPI_ISL_11359361	2020-05-05	South America	Brazil	Para	20B	B.1.1
Ireland/WH-NVRL-MPW60621/2020	betacoronavirus	EPI_ISL_869162	2020-04-15	Europe	Ireland	Westmeath	20B	B.1.1
Nicaragua/MAN-2235/2020	betacoronavirus	EPI_ISL_9159851	2020-05-04	Central America	Nicaragua	NA	20B	B.1.1
Brazil/SP-L36-CD943/2020	betacoronavirus	EPI_ISL_722107	2020-05-01	South America	Brazil	Sao Paulo	20B	B.1.1.28
Brazil/RJ-FIOCRUZ-6450/2020	betacoronavirus	EPI_ISL_1181523	2020-06-16	South America	Brazil	Rio de Janeiro	20B	B.1.1.33
Canada/QC-JUS-V5221282/2020	betacoronavirus	EPI_ISL_890453	2020-03-21	North America	Canada	Quebec	20A	B.1
Chile/Santiago-PUC_MVL_0085/2020	betacoronavirus	EPI_ISL_801669	2020-03-30	South America	Chile	Region Metropolitana de Santiago	20B	B.1.1
Belgium/AGR-0324174/2020	betacoronavirus	EPI_ISL_420431	2020-03-24	Europe	Belgium	Saint-Saulve	20A	B.1
Argentina/PAIS-A0106/2020	betacoronavirus	EPI_ISL_792195	2020-05-09	South America	Argentina	Ciudad Autonoma de Buenos Aires	20C	B.1.499
England/CAMB-7D54B/2020	betacoronavirus	EPI_ISL_441728	2020-04-07	Europe	United Kingdom	England	20A	B.1
Canada/QC-JOL-S2061098UW/2020	betacoronavirus	EPI_ISL_1379095	2020-06-06	North America	Canada	Quebec	20A	B.1.147
England/201620042/2020	betacoronavirus	EPI_ISL_466392	2020-04-13	Europe	United Kingdom	England	20B	B.1.1
Brazil/RS-0235CVL/2020	betacoronavirus	EPI_ISL_1469551	2020-04-30	South America	Brazil	Rio Grande do Sul	20B	B.1.1.33
Bangladesh/BCSIR-NILMRC-017/2020	betacoronavirus	EPI_ISL_475170	2020-05-24	Asia	Bangladesh	Dhaka	20B	B.1.1.25
England/BRIS-12BBEF/2020	betacoronavirus	EPI_ISL_469455	2020-05-16	Europe	United Kingdom	England	20B	B.1.1.369
Brazil/RO-08/2020	betacoronavirus	EPI_ISL_514138	2020-06-05	South America	Brazil	Rondonia	20B	B.1.1.33
Bolivia/SAN-UPCH-1081/2020	betacoronavirus	EPI_ISL_5147782	2020-05-19	South America	Bolivia	Santa Cruz	20A	B.1.600
Japan/PG-2864/2020	betacoronavirus	EPI_ISL_690990	2020-03-24	Asia	Japan	Yamaguchi	20B	B.1.1
Brazil/RJ-FIOCRUZ-4368/2020	betacoronavirus	EPI_ISL_9571776	2020-05-21	South America	Brazil	Rio de Janeiro	20B	B.1.1.33
Scotland/EDB6301/2020	betacoronavirus	EPI_ISL_487983	2020-04-04	Europe	United Kingdom	Scotland	19A	B
Brazil/MA-L17-CD364/2020	betacoronavirus	EPI_ISL_476310	2020-03-31	South America	Brazil	Maranhao	20B	B.1.1.33
Canada/QC-JUS-V6110710/2020	betacoronavirus	EPI_ISL_1241253	2020-04-10	North America	Canada	Quebec	20A	B.1.147
England/ALDP-95A921/2020	betacoronavirus	EPI_ISL_553576	2020-06-11	Europe	United Kingdom	England	20B	B.1.1
Uruguay/TYT-M70/2020	betacoronavirus	EPI_ISL_750161	2020-06-21	South America	Uruguay	Treinta y Tres	20B	B.1.1.33
Peru/LIM-INS-8409/2020	betacoronavirus	EPI_ISL_5934920	2020-06-23	South America	Peru	Lima	20B	B.1.1
USA/WA-S190/2020	betacoronavirus	EPI_ISL_430228	2020-03-23	North America	USA	Washington	19B	A.1
Ireland/D-NVRL-AIIDV0149v2/2020	betacoronavirus	EPI_ISL_644248	2020-04-18	Europe	Ireland	Dublin	19A	B
Brazil/RN-IEC-162277/2020	betacoronavirus	EPI_ISL_524798	2020-03-14	South America	Brazil	Rio Grande do Norte	20B	B.1.1.33
USA/CO-CDPHE-2006030934/2020	betacoronavirus	EPI_ISL_5260208	2020-06-02	North America	USA	Colorado	20C	B.1
Chile/Santiago-PUC_MVL_0011/2020	betacoronavirus	EPI_ISL_801603	2020-03-18	South America	Chile	Region Metropolitana de Santiago	20A	B.1.110
Brazil/SP-0111/2020	betacoronavirus	EPI_ISL_417945	2020-03-17	South America	Brazil	Sao Paulo	20B	B.1.1.28
Switzerland/BE-ETHZ-120238/2020	betacoronavirus	EPI_ISL_468299	2020-05-01	Europe	Switzerland	Bern	20B	B.1.1
U.S.VirginIslands/VI-CDC-03074247-001/2020	betacoronavirus	EPI_ISL_452119	2020-03-17	Caribbean	U.S. Virgin Islands	NA	20C	B.1
Scotland/EDB1399/2020	betacoronavirus	EPI_ISL_491508	2020-04-11	Europe	United Kingdom	Scotland	20B	B.1.1.369
Argentina/PAIS-A0072/2020	betacoronavirus	EPI_ISL_792161	2020-05-03	South America	Argentina	Ciudad Autonoma de Buenos Aires	20C	B.1.499
Iceland/129/2020	betacoronavirus	EPI_ISL_417714	2020-03-12	Europe	Iceland	Reykjavik	20B	B.1.1
USA/NY-NYCPHL-000297/2020	betacoronavirus	EPI_ISL_631823	2020-04-05	North America	USA	New York	20C	B.1
Uruguay/DLSP_139/2020	betacoronavirus	EPI_ISL_11683083	2020-04-30	South America	Uruguay	Montevideo	19B	A.5
Brazil/SP-L14-CD244/2020	betacoronavirus	EPI_ISL_476248	2020-03-27	South America	Brazil	Sao Paulo	20B	B.1.1.33
Scotland/EDB2268/2020	betacoronavirus	EPI_ISL_439178	2020-04-21	Europe	United Kingdom	Scotland	20A	B.1
Argentina/PAIS-G0131/2020	betacoronavirus	EPI_ISL_1396064	2020-04-09	South America	Argentina	Tucuman	20C	B.1.499
Brazil/GO-FIOCRUZ-13743/2020	betacoronavirus	EPI_ISL_1181548	2020-06-05	South America	Brazil	Goias	20B	B.1.1.33
USA/MA-MGH-00506/2020	betacoronavirus	EPI_ISL_460376	2020-03-28	North America	USA	Massachusetts	20A	B.1
England/ALDP-95AEAA/2020	betacoronavirus	EPI_ISL_555761	2020-06-13	Europe	United Kingdom	England	20B	B.1.1
Peru/LIM-INS-342/2020	betacoronavirus	EPI_ISL_1111240	2020-04-15	South America	Peru	Lima	20D	B.1.1.1
USA/WA-S2299/2020	betacoronavirus	EPI_ISL_496931	2020-06-12	North America	USA	Washington	20B	B.1.1.291
USA/IL-IDPH-S-000363/2020	betacoronavirus	EPI_ISL_962005	2020-04-28	North America	USA	Illinois	20C	B.1
Chile/RM-ISPCH-38/2020	betacoronavirus	EPI_ISL_445317	2020-03-17	South America	Chile	Region Metropolitana de Santiago	20B	B.1.1
Uruguay/UY-NYUMC870/2020	betacoronavirus	EPI_ISL_457966	2020-04-06	South America	Uruguay	Montevideo	19B	A.5
Finland/21A19S11/2020	betacoronavirus	EPI_ISL_481607	2020-04-21	Europe	Finland	Uusimaa	20C	B.1
Denmark/DCGC-931/2020	betacoronavirus	EPI_ISL_614669	2020-03-09	Europe	Denmark	Midtjylland	20C	B.1
England/NOTT-1123F2/2020	betacoronavirus	EPI_ISL_484378	2020-05-30	Europe	United Kingdom	England	20B	B.1.1
Brazil/RS-FIOCRUZ-2556/2020	betacoronavirus	EPI_ISL_729815	2020-03-27	South America	Brazil	Rio Grande do Sul	20A	B.1
Chile/Santiago-PUC_MVL_0068/2020	betacoronavirus	EPI_ISL_801654	2020-03-25	South America	Chile	Region Metropolitana de Santiago	20A	B.1
NewZealand/20CV0274/2020	betacoronavirus	EPI_ISL_579067	2020-03-22	Oceania	New Zealand	Hawkes Bay	19B	A.2
England/ALDP-921D45/2020	betacoronavirus	EPI_ISL_553319	2020-06-23	Europe	United Kingdom	England	20D	B.1.1.1
Brazil/SP-L12-CD202/2020	betacoronavirus	EPI_ISL_476211	2020-03-16	South America	Brazil	Sao Paulo	20B	B.1.1.33
Scotland/EDB4533/2020	betacoronavirus	EPI_ISL_461716	2020-05-06	Europe	United Kingdom	Scotland	20A	B.1
England/NORT-28C86C/2020	betacoronavirus	EPI_ISL_469319	2020-05-16	Europe	United Kingdom	England	20B	B.1.1.372
Colombia/VAC-GVI-93467/2020	betacoronavirus	EPI_ISL_447779	2020-04-01	South America	Colombia	Valle del Cauca	20B	B.1.1
England/ALDP-8DF7B2/2020	betacoronavirus	EPI_ISL_557157	2020-06-25	Europe	United Kingdom	England	20B	B.1.1
USA/IL-IDPH-PEO-S-000230/2020	betacoronavirus	EPI_ISL_8009049	2020-04-19	North America	USA	Illinois	19B	A.3
Argentina/PAIS-C0169/2020	betacoronavirus	EPI_ISL_7955478	2020-06-18	South America	Argentina	Morón	20D	B.1.1.1
India/WB-IK17/2020	betacoronavirus	EPI_ISL_508346	2020-04-24	Asia	India	West Bengal	20A	B.1
USA/MD-MDH-0065/2020	betacoronavirus	EPI_ISL_509469	2020-05-25	North America	USA	Maryland	20C	B.1
USA/FL-BPHL-0283/2020	betacoronavirus	EPI_ISL_480934	2020-05-13	North America	USA	Florida	20C	B.1
Argentina/PAIS-A0077/2020	betacoronavirus	EPI_ISL_792166	2020-05-04	South America	Argentina	Ciudad Autonoma de Buenos Aires	20C	B.1.499
Sweden/20-50595/2020	betacoronavirus	EPI_ISL_475119	2020-04-02	Europe	Sweden	Uppsala	20C	B.1
USA/AZ-TG322426/2020	betacoronavirus	EPI_ISL_914156	2020-05-20	North America	USA	Arizona	20C	B.1
Canada/Qc-JEW-Q9262500/2020	betacoronavirus	EPI_ISL_826184	2020-05-26	North America	Canada	Quebec	20A	B.1.147
Paraguay/33618/2020	betacoronavirus	EPI_ISL_1340761	2020-06-24	South America	Paraguay	NA	20B	B.1.1.28
England/CAMB-1B2F78/2020	betacoronavirus	EPI_ISL_456739	2020-05-19	Europe	United Kingdom	England	20B	B.1.1
Haiti/34005/2020	betacoronavirus	EPI_ISL_2157564	2020-05-12	Caribbean	Haiti	NA	20A	B.1
England/ALDP-95611E/2020	betacoronavirus	EPI_ISL_554082	2020-06-08	Europe	United Kingdom	England	20D	B.1.1.1
Brazil/PR-FIOCRUZ-9974-TG-179/2020	betacoronavirus	EPI_ISL_2775499	2020-06-03	South America	Brazil	Parana	20B	B.1.1.33
USA/CA-QDX-698/2020	betacoronavirus	EPI_ISL_571417	2020-03-20	North America	USA	California	19B	A.3
France/ARA-SC391/2020	betacoronavirus	EPI_ISL_660360	2020-03-28	Europe	France	Auvergne-Rhone-Alpes	19B	A
USA/WA-S92/2020	betacoronavirus	EPI_ISL_417145	2020-02-29	North America	USA	Washington	19B	A.1
Nicaragua/MAN-1313/2020	betacoronavirus	EPI_ISL_9159779	2020-04-21	Central America	Nicaragua	NA	20A	B.1
Switzerland/BE-ETHZ-100806/2020	betacoronavirus	EPI_ISL_451756	2020-03-25	Europe	Switzerland	Bern	20A	B.1
France/ARA-SC392/2020	betacoronavirus	EPI_ISL_645194	2020-03-30	Europe	France	Auvergne-Rhone-Alpes	20A	B.1
Norway/1805/2020	betacoronavirus	EPI_ISL_2226159	2020-03-06	Europe	Norway	Viken	20C	B.1
Brazil/PA-IEC173153/2020	betacoronavirus	EPI_ISL_848570	2020-05-30	South America	Brazil	Para	20B	B.1.1.33
Chile/Santiago-op7d1/2020	betacoronavirus	EPI_ISL_801588	2020-03-16	South America	Chile	Region Metropolitana de Santiago	20A	B.1
Canada/QC-JUS-V6040357/2020	betacoronavirus	EPI_ISL_1241215	2020-04-03	North America	Canada	Quebec	20C	B.1
Brazil/PR-FIOCRUZ-11640-TG-138/2020	betacoronavirus	EPI_ISL_2775460	2020-05-06	South America	Brazil	Parana	20B	B.1.1.372
PuertoRico/PR-AGN5/2020	betacoronavirus	EPI_ISL_513292	2020-06-29	Caribbean	Puerto Rico	Ponce	20B	B.1.1
USA/IA-CDC-03068852-001/2020	betacoronavirus	EPI_ISL_424896	2020-03-08	North America	USA	Iowa	20A	B.1
Netherlands/NA_552/2020	betacoronavirus	EPI_ISL_460720	2020-03-17	Europe	Netherlands	NA	20B	B.1.1
Belgium/Sciensano-LS-S2305/2020	betacoronavirus	EPI_ISL_13279796	2020-04-07	Europe	Belgium	Flanders	20A	B.1
Curacao/CW-RIVM-10309/2020	betacoronavirus	EPI_ISL_636493	2020-03-10	Caribbean	Curacao	NA	19A	B
Peru/LAM-INS-043/2020	betacoronavirus	EPI_ISL_514264	2020-03-31	South America	Peru	Lambayeque	20D	C.13
USA/NY-QDX-2508/2020	betacoronavirus	EPI_ISL_604820	2020-03-15	North America	USA	New York	20C	B.1
Austria/CeMM0856/2020	betacoronavirus	EPI_ISL_583730	2020-03-23	Europe	Austria	NA	20B	B.1.1
Brazil/SP-HIAE-ID01/2020	betacoronavirus	EPI_ISL_861867	2020-04-24	South America	Brazil	Sao Paulo	20B	B.1.1.28
Spain/AN-IBV-002852/2020	betacoronavirus	EPI_ISL_474842	2020-03-13	Europe	Spain	Andalusia	19B	A.2
Brazil/PE-FIOCRUZ-IAM889/2020	betacoronavirus	EPI_ISL_572358	2020-05-03	South America	Brazil	Pernambuco	20B	B.1.1
Singapore/1011/2020	betacoronavirus	EPI_ISL_574496	2020-03-24	Asia	Singapore	NA	20B	B.1.1.10
Sweden/01_SE100_21CS508538/2020	betacoronavirus	EPI_ISL_3946489	2020-04-14	Europe	Sweden	Stockholm	20C	B.1
Bolivia/26948/2020	betacoronavirus	EPI_ISL_837568	2020-05-15	South America	Bolivia	Santa Cruz	20A	B.1
Japan/PG-2297/2020	betacoronavirus	EPI_ISL_685902	2020-04-24	Asia	Japan	Hyogo	20B	B.1.1
NewZealand/20VR0465/2020	betacoronavirus	EPI_ISL_456160	2020-03-17	Oceania	New Zealand	Waikato	20A	B.1
Colombia/AMA-GUR-06723/2020	betacoronavirus	EPI_ISL_941107	2020-05-02	South America	Colombia	Amazonas	20A	B.1.111
Brazil/SP-L39-CD1044/2020	betacoronavirus	EPI_ISL_722066	2020-05-13	South America	Brazil	Sao Paulo	20B	B.1.1.28
Guadeloupe/IPG-7336/2020	betacoronavirus	EPI_ISL_613435	2020-03-22	Caribbean	Guadeloupe	Sainte-Anne	20A	B.1
CostaRica/CRV-0009/2020	betacoronavirus	EPI_ISL_480313	2020-03-18	Central America	Costa Rica	Heredia	20A	B.1
Peru/LIM-INS-8449/2020	betacoronavirus	EPI_ISL_5934909	2020-04-07	South America	Peru	Lima	20D	B.1.1.1
UnitedArabEmirates/0598/2020	betacoronavirus	EPI_ISL_698756	2020-05-15	Asia	United Arab Emirates	Abu Dhabi	20B	B.1.1.391
USA/OR-PROV-401/2020	betacoronavirus	EPI_ISL_1017383	2020-06-16	North America	USA	Oregon	20C	B.1
Uruguay/UY-75/2020	betacoronavirus	EPI_ISL_480343	2020-04-25	South America	Uruguay	Montevideo	20A	B.1.195
Chile/RM-110918/2020	betacoronavirus	EPI_ISL_746573	2020-06-26	South America	Chile	Region Metropolitana de Santiago	20B	N.6
Peru/LIM-INS-8457/2020	betacoronavirus	EPI_ISL_5934922	2020-06-24	South America	Peru	Lima	20D	C.23
Colombia/GVI-161115/2020	betacoronavirus	EPI_ISL_942003	2020-06-24	South America	Colombia	La Guajira	20A	B.1.111
Nicaragua/MAN-2299/2020	betacoronavirus	EPI_ISL_9159856	2020-05-04	Central America	Nicaragua	NA	20A	B.1
USA/TX-HMH052/2020	betacoronavirus	EPI_ISL_434761	2020-03-16	North America	USA	Texas	20C	B.1
Brazil/SP-L50-CD1288/2020	betacoronavirus	EPI_ISL_4297867	2020-05-15	South America	Brazil	Sao Paulo	20B	B.1.1.28
Argentina/PAIS-D0046/2020	betacoronavirus	EPI_ISL_792488	2020-04-03	South America	Argentina	Neuquen	20A	B.1
USA/OH-ODH-SC036818/2020	betacoronavirus	EPI_ISL_1545444	2020-05-06	North America	USA	Ohio	20C	B.1
Argentina/PAIS-E0005/2020	betacoronavirus	EPI_ISL_792504	2020-04-16	South America	Argentina	Chaco	20A	B.1
Peru/LIM-INS-8455/2020	betacoronavirus	EPI_ISL_5934915	2020-06-04	South America	Peru	Lima	20D	C.14
NorthernIreland/NIRE-103664/2020	betacoronavirus	EPI_ISL_489354	2020-04-17	Europe	United Kingdom	Northern Ireland	20B	B.1.1.372
CostaRica/INC-0073/2020	betacoronavirus	EPI_ISL_527741	2020-06-29	Central America	Costa Rica	Alajuela	20B	B.1.1
England/NOTT-10E97F/2020	betacoronavirus	EPI_ISL_425618	2020-03-29	Europe	United Kingdom	England	20A	B.1
Portugal/PT1403/2020	betacoronavirus	EPI_ISL_511362	2020-03-31	Europe	Portugal	NA	20B	B.1.1
Morocco/6894/2020	betacoronavirus	EPI_ISL_459972	2020-03-20	Africa	Morocco	NA	20A	B.1
Brazil/RS-UFCSPA_LACEN-1503/2020	betacoronavirus	EPI_ISL_3048755	2020-03-18	South America	Brazil	Rio Grande do Sul	20B	B.1.1.28
Curacao/CW-RIVM-10094/2020	betacoronavirus	EPI_ISL_547452	2020-03-10	Caribbean	Curacao	NA	19A	B
Japan/PG-2659/2020	betacoronavirus	EPI_ISL_690791	2020-04-20	Asia	Japan	Tokyo	20B	B.1.1
Canada/Qc-LSPQ-L00216432/2020	betacoronavirus	EPI_ISL_535748	2020-03-12	North America	Canada	Quebec	20A	B.1
USA/IL-IDPH-KAN-S-0001085/2020	betacoronavirus	EPI_ISL_1323266	2020-06-18	North America	USA	Illinois	20A	B.1
Brazil/PE-UFPE011/2020	betacoronavirus	EPI_ISL_1117392	2020-06-25	South America	Brazil	Pernambuco	20B	B.1.1
Scotland/CVR2110/2020	betacoronavirus	EPI_ISL_448145	2020-04-10	Europe	United Kingdom	Scotland	20A	B.1.391
SouthKorea/KCDC2173/2020	betacoronavirus	EPI_ISL_506967	2020-03-23	Asia	South Korea	NA	20C	B.1
England/MILK-4BC773/2020	betacoronavirus	EPI_ISL_559187	2020-06-06	Europe	United Kingdom	England	20B	B.1.1
England/201061000/2020	betacoronavirus	EPI_ISL_464403	2020-03-04	Europe	United Kingdom	England	19A	B.4
Canada/NS-NML-1300/2020	betacoronavirus	EPI_ISL_914992	2020-04-09	North America	Canada	Nova Scotia	20B	B.1.1.10
Colombia/GUR-02933/2020	betacoronavirus	EPI_ISL_941968	2020-04-20	South America	Colombia	Meta	20B	B.1.1
USA/NY-MSK-2683/2020	betacoronavirus	EPI_ISL_12158918	2020-03-18	North America	USA	New York	20B	B.1.1.231
Chile/RM-ISPCH-2/2020	betacoronavirus	EPI_ISL_414580	2020-03-05	South America	Chile	Region Metropolitana de Santiago	20B	B.1.1
Peru/LIM-UPCH-0078/2020	betacoronavirus	EPI_ISL_540956	2020-06-17	South America	Peru	Lima	20B	B.1.1
Slovenia/4915/2020	betacoronavirus	EPI_ISL_635209	2020-03-08	Europe	Slovenia	NA	20A	B.1
USA/NY-NYCPHL-000421/2020	betacoronavirus	EPI_ISL_631904	2020-03-31	North America	USA	New York	20B	B.1.1
Norway/2158/2020	betacoronavirus	EPI_ISL_2333191	2020-03-17	Europe	Norway	Vestfold og Telemark	20C	B.1
Bangladesh/DNAS_DRICM_isl_18964/2020	betacoronavirus	EPI_ISL_775011	2020-06-27	Asia	Bangladesh	Dhaka	20B	B.1.1.25
Scotland/CVR66/2020	betacoronavirus	EPI_ISL_425797	2020-03-06	Europe	United Kingdom	Scotland	20A	B.1
Brazil/SP-L8-CD109/2020	betacoronavirus	EPI_ISL_476455	2020-03-24	South America	Brazil	Sao Paulo	20B	B.1.1.28
Russia/SAR-CSP-14458_S46/2020	betacoronavirus	EPI_ISL_8908425	2020-06-18	Europe	Russia	Saratov region	20B	B.1.1
USA/AZ-TG341343/2020	betacoronavirus	EPI_ISL_694377	2020-06-01	North America	USA	Arizona	20C	B.1
Argentina/PAIS-A1038/2020	betacoronavirus	EPI_ISL_4405707	2020-06-15	South America	Argentina	Buenos Aires	20C	B.1.499
PuertoRico/PR-CDC-S3/2020	betacoronavirus	EPI_ISL_434543	2020-03-23	Caribbean	Puerto Rico	NA	19B	A.1
Brazil/SP-L15-CD278/2020	betacoronavirus	EPI_ISL_476270	2020-03-30	South America	Brazil	Sao Paulo	20B	B.1.1.28
Brazil/SP-L38-CD1014/2020	betacoronavirus	EPI_ISL_721995	2020-05-10	South America	Brazil	Sao Paulo	20B	B.1.1.28
Chile/RM-84488/2020	betacoronavirus	EPI_ISL_746805	2020-05-31	South America	Chile	Region Metropolitana de Santiago	20D	C.26
England/NORT-285AB8/2020	betacoronavirus	EPI_ISL_493454	2020-05-12	Europe	United Kingdom	England	20B	B.1.1
Ecuador/EC-G-2107/2020	betacoronavirus	EPI_ISL_826800	2020-03-21	South America	Ecuador	Guayas	20B	B.1.1
Belgium/SC-0319113/2020	betacoronavirus	EPI_ISL_420370	2020-03-19	Europe	Belgium	Namur	20A	B.1
Canada/NS-NML-2296/2020	betacoronavirus	EPI_ISL_8710864	2020-05-21	North America	Canada	Nova Scotia	20B	B.1.1.10
England/CAMB-1B1F1F/2020	betacoronavirus	EPI_ISL_469896	2020-05-11	Europe	United Kingdom	England	20B	B.1.1
Chile/MA-ISPCH-3/2020	betacoronavirus	EPI_ISL_445280	2020-03-17	South America	Chile	Magallanes	20A	B.1
Brazil/RS-1677CVL/2020	betacoronavirus	EPI_ISL_1469846	2020-06-09	South America	Brazil	Rio Grande do Sul	20B	B.1.1.33
Canada/NS-NML-2292/2020	betacoronavirus	EPI_ISL_8710671	2020-05-17	North America	Canada	Nova Scotia	20B	B.1.1
England/ALDP-9ECEE9/2020	betacoronavirus	EPI_ISL_589401	2020-05-04	Europe	United Kingdom	England	20B	B.1.1.369
USA/CA-ALSR-1080-SAN/2020	betacoronavirus	EPI_ISL_483507	2020-06-23	North America	USA	California	20C	B.1
Brazil/RJ-FIOCRUZ-352/2020	betacoronavirus	EPI_ISL_427299	2020-03-05	South America	Brazil	Rio de Janeiro	19B	A.2
CzechRepublic/IAB20_006_42/2020	betacoronavirus	EPI_ISL_889322	2020-03-24	Europe	Czech Republic	Brno	20C	B.1
EquatorialGuinea/7893/2020	betacoronavirus	EPI_ISL_648348	2020-05-13	Africa	Equatorial Guinea	Litoral	20A	B.1.192
USA/NY-Wadsworth-10935-01/2020	betacoronavirus	EPI_ISL_426033	2020-03-04	North America	USA	New York	20C	B.1
USA/IL-NM-0397/2020	betacoronavirus	EPI_ISL_626387	2020-04-15	North America	USA	Illinois	20A	B.1
Oman/RESP-20-B-16254/2020	betacoronavirus	EPI_ISL_518840	2020-05-22	Asia	Oman	Muscat	20B	B.1.1.27
USA/NV-NSPHL-A0108/2020	betacoronavirus	EPI_ISL_515381	2020-04-17	North America	USA	Nevada	20C	B.1
Ireland/DL-NVRL-20G48997/2020	betacoronavirus	EPI_ISL_666704	2020-04-05	Europe	Ireland	Donegal	20B	B.1.1
Canada/ON-S863/2020	betacoronavirus	EPI_ISL_591249	2020-04-12	North America	Canada	Ontario	20C	B.1
Australia/NSW2226/2020	betacoronavirus	EPI_ISL_500674	2020-03-20	Oceania	Australia	New South Wales	20B	B.1.1
Chile/RM-CMM-26639/2020	betacoronavirus	EPI_ISL_459858	2020-03-17	South America	Chile	Region Metropolitana de Santiago	19B	A.2
USA/CO-CSU-D1665/2020	betacoronavirus	EPI_ISL_527445	2020-04-08	North America	USA	Colorado	20C	B.1
Colombia/MAG-GVI-93450/2020	betacoronavirus	EPI_ISL_447777	2020-04-01	South America	Colombia	Magdalena	20A	B.1
SaintKittsandNevis/KNA007996/2020	betacoronavirus	EPI_ISL_756359	2020-03-28	Caribbean	Saint Kitts and Nevis	NA	20C	B.1
India/GJ-GBRC172/2020	betacoronavirus	EPI_ISL_467034	2020-06-05	Asia	India	Gujarat	20A	B.1.36.8
Nicaragua/MAN-88/2020	betacoronavirus	EPI_ISL_9160084	2020-03-25	Central America	Nicaragua	NA	20A	B.1
USA/CO-CDPHE-2005220420/2020	betacoronavirus	EPI_ISL_710308	2020-05-21	North America	USA	Colorado	20C	B.1
Mexico/BCS-IBT-IMSS-509/2020	betacoronavirus	EPI_ISL_1301597	2020-05-18	North America	Mexico	Baja California Sur	20A	B.1
Brazil/SP-305/2020	betacoronavirus	EPI_ISL_534324	2020-04-25	South America	Brazil	Sao Paulo	20B	B.1.1.28
Spain/CL-IBV-97006191/2020	betacoronavirus	EPI_ISL_537337	2020-04-13	Europe	Spain	Castilla y Leon	20A	B.1
USA/CA-CZB-1561/2020	betacoronavirus	EPI_ISL_468498	2020-04-01	North America	USA	California	20C	B.1
Australia/NSW631/2020	betacoronavirus	EPI_ISL_490040	2020-06-09	Oceania	Australia	New South Wales	20B	B.1.1
England/LIVE-A63F4/2020	betacoronavirus	EPI_ISL_499706	2020-03-19	Europe	United Kingdom	England	19A	B.40
Chile/RM-72852/2020	betacoronavirus	EPI_ISL_746786	2020-05-22	South America	Chile	Region Metropolitana de Santiago	20A	B.1.110
England/NOTT-246E20/2020	betacoronavirus	EPI_ISL_950605	2020-06-03	Europe	United Kingdom	England	20E (EU1)	B.1.177
Chile/Santiago-PUC_MVL_0205/2020	betacoronavirus	EPI_ISL_801717	2020-04-25	South America	Chile	Region Metropolitana de Santiago	20A	B.1
Ecuador/EC-G-5305/2020	betacoronavirus	EPI_ISL_826809	2020-03-30	South America	Ecuador	Guayas	20B	B.1.1
Iceland/1359/2020	betacoronavirus	EPI_ISL_1586025	2020-04-01	Europe	Iceland	Reykjavik	20A	B.1.91
England/ALDP-95A8BB/2020	betacoronavirus	EPI_ISL_553437	2020-06-13	Europe	United Kingdom	England	20B	B.1.1
Argentina/PAIS-F0002/2020	betacoronavirus	EPI_ISL_964888	2020-05-24	South America	Argentina	Neuquen	20B	B.1.1.442
Finland/24AS1H8/2020	betacoronavirus	EPI_ISL_1231237	2020-04-24	Europe	Finland	Uusimaa	20C	B.1
England/TFCI-26FA36E/2020	betacoronavirus	EPI_ISL_816790	2020-04-25	Europe	United Kingdom	England	20B	B.1.1
Portugal/PT0175/2020	betacoronavirus	EPI_ISL_453891	2020-03-28	Europe	Portugal	NA	20A	B.1
USA/OH-ODH-SC036633/2020	betacoronavirus	EPI_ISL_1468409	2020-05-04	North America	USA	Ohio	20C	B.1
Scotland/EDB3132/2020	betacoronavirus	EPI_ISL_489014	2020-04-05	Europe	United Kingdom	Scotland	20A	B.1
CostaRica/CRV-0020/2020	betacoronavirus	EPI_ISL_480324	2020-03-21	Central America	Costa Rica	San Jose	20A	B.1
Spain/AN-IBV-001327/2020	betacoronavirus	EPI_ISL_452546	2020-03-23	Europe	Spain	Andalusia	20A	B.1
Brazil/SP-BT6731/2020	betacoronavirus	EPI_ISL_875541	2020-03-09	South America	Brazil	Sao Paulo	20B	B.1.1.28
USA/MD-HP10047-PIDOSXCUZL/2020	betacoronavirus	EPI_ISL_5412544	2020-06-23	North America	USA	Maryland	20B	B.1.1.434
Suriname/SR-34/2020	betacoronavirus	EPI_ISL_517645	2020-06-25	South America	Suriname	NA	20A	B.1.219
Nicaragua/MAN-9100/2020	betacoronavirus	EPI_ISL_9160092	2020-06-10	Central America	Nicaragua	NA	20B	B.1.1
Brazil/RJ-0249/2020	betacoronavirus	EPI_ISL_470617	2020-03-25	South America	Brazil	Rio de Janeiro	20B	B.1.1.33
Bahrain/110003611/2020	betacoronavirus	EPI_ISL_487273	2020-06-25	Asia	Bahrain	NA	20A	B.1
USA/MD-HP30460-PIDONHXSUZ/2020	betacoronavirus	EPI_ISL_12416287	2020-04-17	North America	USA	Maryland	19B	A.3
Argentina/PAIS-A0047/2020	betacoronavirus	EPI_ISL_792136	2020-04-29	South America	Argentina	Ciudad Autonoma de Buenos Aires	20C	B.1.499
Brazil/SP-L39-CD1033/2020	betacoronavirus	EPI_ISL_722070	2020-05-12	South America	Brazil	Sao Paulo	20B	B.1.1.28
Brazil/PE-FIOCRUZ-IAM1092/2020	betacoronavirus	EPI_ISL_572376	2020-05-06	South America	Brazil	Pernambuco	20B	B.1.1
France/PAC-IHU-10613_Illu1/2020	betacoronavirus	EPI_ISL_2596586	2020-03-27	Europe	France	Provence-Alpes-Cote d'Azur	20A	B.1
England/ALDP-94CBB3/2020	betacoronavirus	EPI_ISL_555926	2020-06-15	Europe	United Kingdom	England	20A	B.1
Ireland/D-NVRL-20G41451/2020	betacoronavirus	EPI_ISL_681922	2020-03-26	Europe	Ireland	Dublin	19A	B
SouthAfrica/KRISP-0124/2020	betacoronavirus	EPI_ISL_467476	2020-05-13	Africa	South Africa	KwaZulu-Natal	20B	B.1.1.57
USA/CA-UCLA-9/2020	betacoronavirus	EPI_ISL_537605	2020-04-17	North America	USA	California	20C	B.1.320
Wales/PHWC-1642E5/2020	betacoronavirus	EPI_ISL_474157	2020-05-08	Europe	United Kingdom	Wales	20B	B.1.1
Brazil/SP-577/2020	betacoronavirus	EPI_ISL_693205	2020-06-22	South America	Brazil	Sao Paulo	20B	B.1.1.28
U.S.VirginIslands/VI-CDC-03542204-001/2020	betacoronavirus	EPI_ISL_454651	2020-04-27	Caribbean	U.S. Virgin Islands	NA	20C	B.1
Brazil/SP-697/2020	betacoronavirus	EPI_ISL_693239	2020-06-30	South America	Brazil	Sao Paulo	20B	B.1.1.28
USA/MN-MDH-2058/2020	betacoronavirus	EPI_ISL_683687	2020-03-27	North America	USA	Minnesota	20C	B.1
India/MH-ACTREC-093/2020	betacoronavirus	EPI_ISL_699749	2020-05-22	Asia	India	Maharashtra	20B	B.1.1.306
Sweden/01_SE100_21CS505310/2020	betacoronavirus	EPI_ISL_3015927	2020-04-04	Europe	Sweden	Stockholm	20C	B.1
Australia/VIC139/2020	betacoronavirus	EPI_ISL_419836	2020-03-15	Oceania	Australia	Victoria	19B	A.1
Peru/LIM-UPCH-0068/2020	betacoronavirus	EPI_ISL_540951	2020-06-18	South America	Peru	Lima	20D	B.1.1.1
Germany/BW-FR0233/2020	betacoronavirus	EPI_ISL_852705	2020-03-23	Europe	Germany	Baden-Wurttemberg	20A	B.1
Suriname/SR-28/2020	betacoronavirus	EPI_ISL_517639	2020-06-25	South America	Suriname	NA	20A	B.1.219
Chile/BI-ISPCH-1/2020	betacoronavirus	EPI_ISL_445271	2020-03-13	South America	Chile	Biobio	20B	B.1.1
Canada/ON-S846/2020	betacoronavirus	EPI_ISL_591169	2020-04-11	North America	Canada	Ontario	20C	B.1
Suriname/SR-37/2020	betacoronavirus	EPI_ISL_517648	2020-06-26	South America	Suriname	NA	20A	B.1.219
Iceland/556/2020	betacoronavirus	EPI_ISL_424576	2020-03-27	Europe	Iceland	Reykjavik	20A	B.1
Wales/PHWC-163547/2020	betacoronavirus	EPI_ISL_473960	2020-05-11	Europe	United Kingdom	Wales	20B	B.1.1.44
Argentina/PAIS-A0067/2020	betacoronavirus	EPI_ISL_792156	2020-05-03	South America	Argentina	Ciudad Autonoma de Buenos Aires	20C	B.1.499
Brazil/RS-2438CVL/2020	betacoronavirus	EPI_ISL_1469823	2020-06-16	South America	Brazil	Rio Grande do Sul	20B	B.1.1.28
Australia/NSW-SAVID-3266/2020	betacoronavirus	EPI_ISL_3568157	2020-03-20	Oceania	Australia	New South Wales	19B	A.1
Brazil/MA-IEC166966/2020	betacoronavirus	EPI_ISL_848580	2020-05-13	South America	Brazil	Maranhao	20B	B.1.1.33
Brazil/RO-01/2020	betacoronavirus	EPI_ISL_514131	2020-05-11	South America	Brazil	Rondonia	20B	B.1.1.33
Brazil/RJ-FIOCRUZ-6068/2020	betacoronavirus	EPI_ISL_1181359	2020-06-10	South America	Brazil	Rio de Janeiro	20B	B.1.1.33
Nicaragua/MAN-8401/2020	betacoronavirus	EPI_ISL_9160081	2020-06-05	Central America	Nicaragua	NA	20A	B.1
Spain/AN-IBV-001214/2020	betacoronavirus	EPI_ISL_452558	2020-03-24	Europe	Spain	Andalusia	20B	B.1.1
Iran/8475/2020	betacoronavirus	EPI_ISL_15754825	2020-03-09	Asia	Iran	Semnan	19A	B.4
England/NOTT-111126/2020	betacoronavirus	EPI_ISL_453632	2020-05-02	Europe	United Kingdom	England	20B	B.1.1
Brazil/PR-IPEC-110/2020	betacoronavirus	EPI_ISL_2758776	2020-06-25	South America	Brazil	Parana	20B	B.1.1.33
Brazil/SP-385/2020	betacoronavirus	EPI_ISL_603026	2020-06-21	South America	Brazil	Sao Paulo	20B	B.1.1.33
USA/CA-QDX-554/2020	betacoronavirus	EPI_ISL_571277	2020-03-19	North America	USA	California	19B	A.1
Germany/NW-KRO-571/2020	betacoronavirus	EPI_ISL_2870053	2020-06-19	Europe	Germany	North Rhine-Westphalia	20C	B.1
Bolivia/26956/2020	betacoronavirus	EPI_ISL_837574	2020-05-01	South America	Bolivia	Santa Cruz	20B	B.1.1
Sweden/01_SE100_21CS508646/2020	betacoronavirus	EPI_ISL_4070762	2020-03-31	Europe	Sweden	Stockholm	20C	B.1
USA/LA-EVTL588/2020	betacoronavirus	EPI_ISL_578992	2020-06-30	North America	USA	Louisiana	20C	B.1
Netherlands/ZuidHolland_146/2020	betacoronavirus	EPI_ISL_461319	2020-04-19	Europe	Netherlands	Zuid-Holland	20A	B.1
Peru/LIM-INS-319/2020	betacoronavirus	EPI_ISL_1111217	2020-03-16	South America	Peru	Lima	20B	B.1.1
UnitedArabEmirates/0775/2020	betacoronavirus	EPI_ISL_698918	2020-05-19	Asia	United Arab Emirates	Abu Dhabi	20B	B.1.1.263
Peru/LIM-INS-161/2020	betacoronavirus	EPI_ISL_536554	2020-03-18	South America	Peru	Lima	20B	B.1.1
USA/TX-DSHS-2562/2020	betacoronavirus	EPI_ISL_1015435	2020-06-26	North America	USA	Texas	20C	B.1
USA/UT-08575/2020	betacoronavirus	EPI_ISL_524330	2020-05-07	North America	USA	Utah	20C	B.1.426
Brazil/RS-FIOCRUZ-2529/2020	betacoronavirus	EPI_ISL_729806	2020-03-16	South America	Brazil	Rio Grande do Sul	20B	B.1.1.28
USA/MO-MSPHL-004985/2020	betacoronavirus	EPI_ISL_6638439	2020-06-23	North America	USA	Missouri	20A	B.1
Canada/QC-JUS-V6040669/2020	betacoronavirus	EPI_ISL_954680	2020-04-03	North America	Canada	Quebec	20C	B.1
Colombia/BOY-GUR-0210/2020	betacoronavirus	EPI_ISL_447741	2020-03-28	South America	Colombia	Boyaca	20A	B.1.111
Brazil/SP-L50-CD1306/2020	betacoronavirus	EPI_ISL_4297875	2020-05-20	South America	Brazil	Sao Paulo	20B	B.1.1.28
USA/NE-10933/2020	betacoronavirus	EPI_ISL_466669	2020-05-04	North America	USA	Nebraska	20C	B.1
Guatemala/ASI01055/2020	betacoronavirus	EPI_ISL_3446669	2020-06-09	Central America	Guatemala	Escuintla	20B	B.1.1.368
Wales/PHWC-33B7C/2020	betacoronavirus	EPI_ISL_446794	2020-04-21	Europe	United Kingdom	Wales	19A	B
Mexico/CMX-INER-0116/2020	betacoronavirus	EPI_ISL_843191	2020-05-27	North America	Mexico	Mexico City	20C	B.1
USA/AZ-TG664305/2020	betacoronavirus	EPI_ISL_696097	2020-04-29	North America	USA	Arizona	20C	B.1
USA/TX-HMH-1199/2020	betacoronavirus	EPI_ISL_542582	2020-04-01	North America	USA	Texas	20C	B.1
Brazil/MG-LBIb1834/2020	betacoronavirus	EPI_ISL_5416091	2020-06-24	South America	Brazil	Minas Gerais	20B	B.1.1.33
USA/TX-DSHS-0112/2020	betacoronavirus	EPI_ISL_522395	2020-05-28	North America	USA	Texas	20C	B.1
Guatemala/ASI01043/2020	betacoronavirus	EPI_ISL_3333176	2020-06-09	Central America	Guatemala	San Marcos	20C	B.1
France/ARA-27109/2020	betacoronavirus	EPI_ISL_676567	2020-04-17	Europe	France	Auvergne-Rhone-Alpes	20A	B.1
USA/MO-MSPHL-000485/2020	betacoronavirus	EPI_ISL_1392846	2020-04-06	North America	USA	Missouri	20A	B.1
USA/NC-UNC-LCCC0013/2020	betacoronavirus	EPI_ISL_884291	2020-04-11	North America	USA	North Carolina	20C	B.1
Canada/MB-NML-657/2020	betacoronavirus	EPI_ISL_582301	2020-03-28	North America	Canada	Manitoba	20D	B.1.1.1
France/PAC-IHU-0168_Illu3/2020	betacoronavirus	EPI_ISL_2596530	2020-03-25	Europe	France	Provence-Alpes-Cote d'Azur	20B	B.1.1
FrenchGuiana/IPP8872/2020	betacoronavirus	EPI_ISL_6507347	2020-03-13	South America	French Guiana	Cayenne	20A	B.1
Nigeria/EK220-CV54/2020	betacoronavirus	EPI_ISL_487102	2020-05-14	Africa	Nigeria	Ekiti State	20B	B.1.1
Ireland/RN-NVRL-MPA48010/2020	betacoronavirus	EPI_ISL_767827	2020-04-10	Europe	Ireland	Roscommon	20B	B.1.1
Nicaragua/MAN-2283/2020	betacoronavirus	EPI_ISL_10281011	2020-05-04	Central America	Nicaragua	NA	20B	B.1.1
Australia/VIC620/2020	betacoronavirus	EPI_ISL_426924	2020-03-28	Oceania	Australia	Victoria	20A	B.1
Uruguay/UY-NYUMC845/2020	betacoronavirus	EPI_ISL_457941	2020-03-17	South America	Uruguay	Montevideo	19B	A.5
Japan/PG-2155/2020	betacoronavirus	EPI_ISL_685760	2020-04-13	Asia	Japan	Nagano	20A	B.1
Argentina/PAIS-A0768/2020	betacoronavirus	EPI_ISL_4404950	2020-06-16	South America	Argentina	Buenos Aires	20C	B.1.499
Haiti_49240118	betacoronavirus	NA	2020-05-24	Caribbean	Haiti	OST	20A	B.1
Chile/Santiago-PUC_MVL_0015/2020	betacoronavirus	EPI_ISL_801606	2020-03-19	South America	Chile	Region Metropolitana de Santiago	20B	B.1.1.33
CostaRica/06/2020	betacoronavirus	EPI_ISL_434539	2020-03-25	Central America	Costa Rica	NA	20A	B.1
Australia/VIC687/2020	betacoronavirus	EPI_ISL_426981	2020-03-29	Oceania	Australia	Victoria	19B	A.1
Haiti_49130130	betacoronavirus	NA	2020-05-13	Caribbean	Haiti	OST	20A	B.1
India/OR-ILSCV32814/2020	betacoronavirus	EPI_ISL_481163	2020-06-04	Asia	India	Odisha	20B	B.1.1.306
Scotland/EDB4169/2020	betacoronavirus	EPI_ISL_456931	2020-04-20	Europe	United Kingdom	Scotland	20A	B.1.391
Uruguay/RIV-M15/2020	betacoronavirus	EPI_ISL_748145	2020-05-21	South America	Uruguay	Rivera	20B	B.1.1.33
Brazil/AC-IEC162577/2020	betacoronavirus	EPI_ISL_848601	2020-03-18	South America	Brazil	Acre	20B	B.1.1.33
Chile/RM-ISPCH-43/2020	betacoronavirus	EPI_ISL_445322	2020-03-16	South America	Chile	Region Metropolitana de Santiago	19B	A.1
Paraguay/WOR12903A628/2020	betacoronavirus	EPI_ISL_6944522	2020-06-05	South America	Paraguay	NA	20B	B.1.1.33
Canada/AB-51819/2020	betacoronavirus	EPI_ISL_805098	2020-04-23	North America	Canada	Alberta	20A	B.1.279
Brazil/PA-IEC173146/2020	betacoronavirus	EPI_ISL_848568	2020-06-04	South America	Brazil	Para	20B	B.1.1.33
Chile/RM-ISPCH-60/2020	betacoronavirus	EPI_ISL_445356	2020-03-21	South America	Chile	Region Metropolitana de Santiago	19A	B
Japan/PG-1507/2020	betacoronavirus	EPI_ISL_685114	2020-04-16	Asia	Japan	Saitama	20B	B.1.1
Mexico/CMX-INMEGEN-04-05-115/2020	betacoronavirus	EPI_ISL_4219851	2020-05-26	North America	Mexico	Mexico City	20B	B.1.1
Brazil/SP-HIAE-ID14/2020	betacoronavirus	EPI_ISL_861879	2020-03-20	South America	Brazil	Sao Paulo	20B	B.1.1.28
England/CAMB-75385/2020	betacoronavirus	EPI_ISL_440414	2020-03-18	Europe	United Kingdom	England	19A	B.40
Canada/MB-NML-857/2020	betacoronavirus	EPI_ISL_582340	2020-03-27	North America	Canada	Manitoba	20B	B.1.1.369
Norway/2496/2020	betacoronavirus	EPI_ISL_2425942	2020-04-28	Europe	Norway	Viken	20D	B.1.1.1
Scotland/CVR169/2020	betacoronavirus	EPI_ISL_425708	2020-03-17	Europe	United Kingdom	Scotland	19A	B
Argentina/INEI013657/2020	betacoronavirus	EPI_ISL_849204	2020-05-22	South America	Argentina	Ciudad Autonoma de Buenos Aires	20C	B.1.499
Haiti_49210168	betacoronavirus	NA	2020-05-19	Caribbean	Haiti	GRA	20A	B.1.143
USA/CT-UW-3100/2020	betacoronavirus	EPI_ISL_485931	2020-03-27	North America	USA	Connecticut	20A	B.1
Canada/AB-55893/2020	betacoronavirus	EPI_ISL_805633	2020-04-23	North America	Canada	Alberta	20A	B.1.279
PuertoRico/PR-CDC-S8/2020	betacoronavirus	EPI_ISL_434548	2020-03-23	Caribbean	Puerto Rico	NA	20C	B.1
Chile/RM-ISPCH-6/2020	betacoronavirus	EPI_ISL_445249	2020-03-09	South America	Chile	Region Metropolitana de Santiago	19A	B
Iceland/1562/2020	betacoronavirus	EPI_ISL_1586383	2020-03-26	Europe	Iceland	Reykjavik	20B	B.1.1
USA/MN-Mayo-1115/2020	betacoronavirus	EPI_ISL_13594845	2020-05-13	North America	USA	Minnesota	20C	B.1
Australia/NSW333/2020	betacoronavirus	EPI_ISL_451595	2020-03-23	Oceania	Australia	New South Wales	19A	B.4
USA/OR-PROV-018/2020	betacoronavirus	EPI_ISL_482305	2020-04-06	North America	USA	Oregon	19A	B
Brazil/RJ-FIOCRUZ-2669/2020	betacoronavirus	EPI_ISL_467353	2020-04-24	South America	Brazil	Rio de Janeiro	20B	B.1.1.33
Brazil/BA-78/2020	betacoronavirus	EPI_ISL_3506991	2020-04-22	South America	Brazil	Bahia	20A	B.1
England/CAMB-1B20DF/2020	betacoronavirus	EPI_ISL_453004	2020-05-17	Europe	United Kingdom	England	20B	B.1.1
Chile/RM-110881/2020	betacoronavirus	EPI_ISL_746570	2020-06-26	South America	Chile	Region Metropolitana de Santiago	20B	N.6
Argentina/INEI006559/2020	betacoronavirus	EPI_ISL_849185	2020-04-13	South America	Argentina	Ciudad Autonoma de Buenos Aires	20D	B.1.1.1
Iran/7510/2020	betacoronavirus	EPI_ISL_15754912	2020-03-06	Asia	Iran	Tehran	19A	B.4
Russia/SAM-Vector_73406/2020	betacoronavirus	EPI_ISL_429110	2020-03-20	Europe	Russia	Samara Region	20A	B.1
Netherlands/ZuidHolland_109/2020	betacoronavirus	EPI_ISL_455298	2020-04-07	Europe	Netherlands	Zuid-Holland	20A	B.1.8
USA/MA-MASPHL-00168/2020	betacoronavirus	EPI_ISL_791633	2020-04-03	North America	USA	Massachusetts	20A	B.1
Paraguay/WOR12903A660/2020	betacoronavirus	EPI_ISL_6944511	2020-05-22	South America	Paraguay	NA	20B	B.1.1.28
UnitedArabEmirates/1811/2020	betacoronavirus	EPI_ISL_859596	2020-06-28	Asia	United Arab Emirates	Abu Dhabi	20B	B.1.1
USA/MD-HP06720-PIDOWXBJSG/2020	betacoronavirus	EPI_ISL_2885017	2020-04-03	North America	USA	Maryland	20C	B.1
Brazil/SP-810/2020	betacoronavirus	EPI_ISL_861626	2020-03-26	South America	Brazil	Sao Paulo	20B	B.1.1.28
USA/CA-SR017/2020	betacoronavirus	EPI_ISL_429991	2020-03-24	North America	USA	California	20B	B.1.1
Brazil/SP-L9-CD137/2020	betacoronavirus	EPI_ISL_476484	2020-03-23	South America	Brazil	Sao Paulo	20B	B.1.1.33
USA/WA-CDC-3073669-001/2020	betacoronavirus	EPI_ISL_418786	2020-03-13	North America	USA	Washington	19B	A.1
Nicaragua/MAN-2321/2020	betacoronavirus	EPI_ISL_9159862	2020-05-04	Central America	Nicaragua	NA	20A	B.1
Brazil/SP-L25-CD638/2020	betacoronavirus	EPI_ISL_672706	2020-04-08	South America	Brazil	Sao Paulo	20B	B.1.1.28
USA/MI-QDX-613/2020	betacoronavirus	EPI_ISL_571342	2020-03-18	North America	USA	Michigan	20C	B.1
Guatemala/ASI1114/2020	betacoronavirus	EPI_ISL_5926978	2020-06-16	Central America	Guatemala	Escuintla	20C	B.1
SaintMartin/IPG-7356/2020	betacoronavirus	EPI_ISL_613455	2020-04-04	Caribbean	Saint Martin	NA	20A	B.1
England/SHEF-CB933/2020	betacoronavirus	EPI_ISL_462051	2020-05-18	Europe	United Kingdom	England	20B	B.1.1.369
USA/TX-HMH-6991/2020	betacoronavirus	EPI_ISL_546414	2020-06-28	North America	USA	Texas	20C	B.1
USA/CA-IGI-0253/2020	betacoronavirus	EPI_ISL_569915	2020-06-30	North America	USA	California	20B	B.1.1
Haiti_49230075	betacoronavirus	NA	2020-05-21	Caribbean	Haiti	NRO	20A	B.1
USA/WI-UW-937/2020	betacoronavirus	EPI_ISL_509937	2020-05-05	North America	USA	Wisconsin	19A	B
India/un-ILS12/2020	betacoronavirus	EPI_ISL_1383250	2020-05-18	Asia	India	NA	20A	B.1.36.8
USA/UT-02517/2020	betacoronavirus	EPI_ISL_493105	2020-04-23	North America	USA	Utah	20C	B.1
Canada/QC_AG3/2020	betacoronavirus	EPI_ISL_476502	2020-04-08	North America	Canada	Quebec	20A	B.1.147
Peru/LIM-INS-272/2020	betacoronavirus	EPI_ISL_1093179	2020-04-18	South America	Peru	Lima	20B	B.1.1
England/BRIS-12D52B/2020	betacoronavirus	EPI_ISL_481786	2020-05-04	Europe	United Kingdom	England	19A	B
Brazil/SP-818/2020	betacoronavirus	EPI_ISL_776753	2020-03-31	South America	Brazil	Sao Paulo	20B	B.1.1.28
Canada/QC-JOL-S1142189UW/2020	betacoronavirus	EPI_ISL_1379007	2020-05-14	North America	Canada	Quebec	20B	B.1.1.176
Colombia/ATL-INS-79743/2020	betacoronavirus	EPI_ISL_456145	2020-03-14	South America	Colombia	Atlantico	20A	B.1
England/ALDP-95A5B4/2020	betacoronavirus	EPI_ISL_553379	2020-06-11	Europe	United Kingdom	England	20B	B.1.1.37
Iceland/1414/2020	betacoronavirus	EPI_ISL_1586742	2020-04-03	Europe	Iceland	Reykjavik	20C	B.1.428
Scotland/EDB1095/2020	betacoronavirus	EPI_ISL_433391	2020-04-07	Europe	United Kingdom	Scotland	20A	B.1.391
Uganda/UG036/2020	betacoronavirus	EPI_ISL_737956	2020-03-30	Africa	Uganda	NA	19A	B
Australia/WA421/2020	betacoronavirus	EPI_ISL_672633	2020-03-20	Oceania	Australia	Western Australia	19B	A.2
USA/TX-HMH012/2020	betacoronavirus	EPI_ISL_434723	2020-03-15	North America	USA	Texas	19B	A.1
FrenchGuiana/IPP8885/2020	betacoronavirus	EPI_ISL_6507360	2020-06-16	South America	French Guiana	Rmire Montjoly	20B	B.1.1.33
Venezuela/12MZ/2020	betacoronavirus	EPI_ISL_1576834	2020-05-22	South America	Venezuela	Zulia	20A	B.1
Colombia/AMA-GUR-06743/2020	betacoronavirus	EPI_ISL_941119	2020-05-01	South America	Colombia	Amazonas	20A	B.1.195
Brazil/SP-L37-CD981/2020	betacoronavirus	EPI_ISL_722093	2020-05-08	South America	Brazil	Sao Paulo	20B	B.1.1.28
Denmark/DCGC-1000/2020	betacoronavirus	EPI_ISL_614805	2020-05-11	Europe	Denmark	Hovedstaden	20C	B.1.428
USA/AZ-TG341642/2020	betacoronavirus	EPI_ISL_914225	2020-05-29	North America	USA	Arizona	20C	B.1
Iceland/965/2020	betacoronavirus	EPI_ISL_1586350	2020-03-30	Europe	Iceland	Reykjavik	20A	B.1
Mexico/CMX-INER-IBT-1097/2020	betacoronavirus	EPI_ISL_6316632	2020-06-22	North America	Mexico	Mexico City	20B	B.1.1
England/NORW-E9261/2020	betacoronavirus	EPI_ISL_453586	2020-04-27	Europe	United Kingdom	England	20A	B.1
Aruba/AW-RIVM-10122/2020	betacoronavirus	EPI_ISL_547449	2020-03-22	Caribbean	Aruba	NA	19A	B.40
Iceland/1278/2020	betacoronavirus	EPI_ISL_1586158	2020-03-31	Europe	Iceland	Reykjavik	19A	B
Brazil/AM-FIOCRUZ-20890206CF/2020	betacoronavirus	EPI_ISL_1068184	2020-04-28	South America	Brazil	Amazonas	20A	B.1.195
USA/MD-HP00128/2020	betacoronavirus	EPI_ISL_457817	2020-03-24	North America	USA	Maryland	20C	B.1
Spain/PV-IBV-003246/2020	betacoronavirus	EPI_ISL_480976	2020-03-17	Europe	Spain	Basque Country	19B	A.2
England/ALDP-5CB38B/2020	betacoronavirus	EPI_ISL_558488	2020-06-19	Europe	United Kingdom	England	20B	B.1.1
Haiti_49210240	betacoronavirus	NA	2020-05-20	Caribbean	Haiti	OST	20C	B.1
Chile/Santiago-PUC_MVL_0470/2020	betacoronavirus	EPI_ISL_801826	2020-05-13	South America	Chile	Region Metropolitana de Santiago	20A	B.1.110
Colombia/CUN-INS-T1/2020	betacoronavirus	EPI_ISL_498168	2020-03-11	South America	Colombia	Cundinamarca	19B	A.1
USA/MD-HP06613-PIDQOIQEXI/2020	betacoronavirus	EPI_ISL_2884933	2020-03-26	North America	USA	Maryland	20C	B.1
England/CAMB-7377C/2020	betacoronavirus	EPI_ISL_425234	2020-03-29	Europe	United Kingdom	England	20B	B.1.1
Chile/RM-72815/2020	betacoronavirus	EPI_ISL_746778	2020-05-23	South America	Chile	Region Metropolitana de Santiago	20B	B.1.1
Haiti_49230074	betacoronavirus	NA	2020-05-21	Caribbean	Haiti	NRO	20C	B.1
Chile/RM-28733/2020	betacoronavirus	EPI_ISL_1167782	2020-03-20	South America	Chile	Region Metropolitana de Santiago	20A	B.1
Haiti_49230051	betacoronavirus	NA	2020-05-21	Caribbean	Haiti	GRA	20A	B.1
USA/CO-CDPHE-2006250095/2020	betacoronavirus	EPI_ISL_6602591	2020-06-23	North America	USA	Colorado	20C	B.1
India/MH-NIV-QC-799/2020	betacoronavirus	EPI_ISL_454569	2020-04-26	Asia	India	Maharashtra	20A	B.1.210
Argentina/INEI012797/2020	betacoronavirus	EPI_ISL_849154	2020-05-18	South America	Argentina	Ciudad Autonoma de Buenos Aires	20B	N.3
Canada/ON-S317/2020	betacoronavirus	EPI_ISL_755861	2020-03-28	North America	Canada	Ontario	20C	B.1
Japan/PG-2006/2020	betacoronavirus	EPI_ISL_685611	2020-04-11	Asia	Japan	Tokyo	20B	B.1.1
Mexico/NLE-UANL-071/2020	betacoronavirus	EPI_ISL_961787	2020-06-03	North America	Mexico	Nuevo Leon	20B	B.1.1
Canada/ON-UHTC-0180/2020	betacoronavirus	EPI_ISL_569966	2020-05-24	North America	Canada	Ontario	20B	B.1.1.181
Chile/BI-39466/2020	betacoronavirus	EPI_ISL_1167798	2020-04-13	South America	Chile	Biobio	20A	B.1
Bangladesh/CHRF-0047/2020	betacoronavirus	EPI_ISL_625461	2020-05-24	Asia	Bangladesh	NA	20B	B.1.1.25
Chile/RM-72851/2020	betacoronavirus	EPI_ISL_746785	2020-05-20	South America	Chile	Region Metropolitana de Santiago	20B	B.1.1.33
Chile/RM-CMM-0069M/2020	betacoronavirus	EPI_ISL_629018	2020-05-01	South America	Chile	Region Metropolitana de Santiago	20B	N.4
Japan/PG-0900/2020	betacoronavirus	EPI_ISL_684510	2020-03-25	Asia	Japan	Tokyo	20B	B.1.1
Argentina/PAIS-C0163/2020	betacoronavirus	EPI_ISL_7955530	2020-06-09	South America	Argentina	Merlo	20C	B.1.499
England/LIVE-A256B/2020	betacoronavirus	EPI_ISL_499998	2020-05-19	Europe	United Kingdom	England	20A	B.1
Japan/PG-1336/2020	betacoronavirus	EPI_ISL_684944	2020-04-04	Asia	Japan	Saitama	20B	B.1.1
Uruguay/UY-NYUMC847/2020	betacoronavirus	EPI_ISL_457943	2020-03-17	South America	Uruguay	Montevideo	19B	A.5
Brazil/SP-600/2020	betacoronavirus	EPI_ISL_515525	2020-06-30	South America	Brazil	Sao Paulo	20B	B.1.1.33
USA/WI-UW-338/2020	betacoronavirus	EPI_ISL_436632	2020-03-26	North America	USA	Wisconsin	20C	B.1
Brazil/RJ-FIOCRUZ-7346/2020	betacoronavirus	EPI_ISL_9571778	2020-06-26	South America	Brazil	Rio de Janeiro	20B	B.1.1.33
England/CAMB-7DB76/2020	betacoronavirus	EPI_ISL_441703	2020-04-06	Europe	United Kingdom	England	20B	B.1.1
Canada/QC-JUS-V5300610/2020	betacoronavirus	EPI_ISL_890875	2020-03-29	North America	Canada	Quebec	19B	A.1
Brazil/PR-FIOCRUZ-9967-TG-178/2020	betacoronavirus	EPI_ISL_2775498	2020-06-04	South America	Brazil	Parana	20B	B.1.1.33
USA/LA-ALSR-0323-NBG/2020	betacoronavirus	EPI_ISL_525457	2020-04-07	North America	USA	Louisiana	20C	B.1
USA/NY-Wadsworth-33126-01/2020	betacoronavirus	EPI_ISL_676791	2020-03-30	North America	USA	New York	20C	B.1
USA/PA-MGEL-00362/2020	betacoronavirus	EPI_ISL_1373661	2020-05-16	North America	USA	Pennsylvania	20C	B.1
USA/NY-CDC-03066030-001/2020	betacoronavirus	EPI_ISL_420793	2020-03-02	North America	USA	New York	20C	B.1
Ecuador/EC-G-5289/2020	betacoronavirus	EPI_ISL_826807	2020-03-30	South America	Ecuador	Guayas	20B	B.1.1
Brazil/SP-L31-CD795/2020	betacoronavirus	EPI_ISL_722079	2020-04-03	South America	Brazil	Sao Paulo	20B	B.1.1.28
Ecuador/USFQ-113/2020	betacoronavirus	EPI_ISL_486848	2020-06-30	South America	Ecuador	Imbabura	20A	B.1
Australia/NSW-SAVID-2559/2020	betacoronavirus	EPI_ISL_3568052	2020-04-09	Oceania	Australia	New South Wales	20A	B.1
Argentina/PAIS-A0075/2020	betacoronavirus	EPI_ISL_792164	2020-05-04	South America	Argentina	Ciudad Autonoma de Buenos Aires	20C	B.1.499
Scotland/CVR2863/2020	betacoronavirus	EPI_ISL_473604	2020-04-21	Europe	United Kingdom	Scotland	20A	B.1
Argentina/PAIS-D0006/2020	betacoronavirus	EPI_ISL_792448	2020-04-23	South America	Argentina	Tierra del Fuego	20D	B.1.1.1
Suriname/SR-19/2020	betacoronavirus	EPI_ISL_517630	2020-06-25	South America	Suriname	NA	20A	B.1.219
Switzerland/BL-UHB-42201781/2020	betacoronavirus	EPI_ISL_528313	2020-03-21	Europe	Switzerland	Basel-Landschaft	20A	B.1
USA/VA-DCLS-0487/2020	betacoronavirus	EPI_ISL_526794	2020-05-11	North America	USA	Virginia	20C	B.1
USA/WA-UW-3600159/2020	betacoronavirus	EPI_ISL_2791104	2020-06-13	North America	USA	Washington	20B	B.1.1.291
Brazil/MG-LBIb0013/2020	betacoronavirus	EPI_ISL_5416097	2020-06-03	South America	Brazil	Minas Gerais	20B	B.1.1.33
Japan/PG-0666/2020	betacoronavirus	EPI_ISL_684276	2020-04-12	Asia	Japan	Gunma	20B	B.1.1
Chile/Santiago-RVN7782/2020	betacoronavirus	EPI_ISL_801854	2020-04-23	South America	Chile	Region Metropolitana de Santiago	20A	B.1
Haiti_49130153	betacoronavirus	NA	2020-05-13	Caribbean	Haiti	OST	20A	B.1
Canada/ON_MU-S312/2020	betacoronavirus	EPI_ISL_463980	2020-03-29	North America	Canada	Ontario	20A	B.1
USA/AZ-TG324770/2020	betacoronavirus	EPI_ISL_914177	2020-05-20	North America	USA	Arizona	20C	B.1
Argentina/PAIS-A0216/2020	betacoronavirus	EPI_ISL_792299	2020-05-19	South America	Argentina	Ciudad Autonoma de Buenos Aires	20C	B.1
Brazil/MG-CV48/2020	betacoronavirus	EPI_ISL_429701	2020-03-20	South America	Brazil	Minas Gerais	20B	B.1.1.28
USA/MD-NA0035967798/2020	betacoronavirus	EPI_ISL_2941797	2020-06-06	North America	USA	Maryland	20C	B.1
Mexico/BCN-SEARCH-102990/2020	betacoronavirus	EPI_ISL_2835462	2020-05-23	North America	Mexico	Baja California	20A	B.1.609
USA/CO-CDPHE-2005300156/2020	betacoronavirus	EPI_ISL_5260149	2020-05-29	North America	USA	Colorado	20C	B.1
Peru/LOR-INS-762/2020	betacoronavirus	EPI_ISL_1532161	2020-05-09	South America	Peru	Loreto	20B	B.1.1
Brazil/MS-HRMS_638/2020	betacoronavirus	EPI_ISL_6633735	2020-05-27	South America	Brazil	Mato Grosso do Sul	20B	B.1.1.28
Brazil/PR-FIOCRUZ-11200-TG-125/2020	betacoronavirus	EPI_ISL_2775447	2020-06-06	South America	Brazil	Parana	20B	B.1.1.33
Nicaragua/MAN-897/2020	betacoronavirus	EPI_ISL_9160089	2020-04-15	Central America	Nicaragua	NA	20A	B.1
Brazil/PR-FIOCRUZ-10749/2020	betacoronavirus	EPI_ISL_2731465	2020-06-03	South America	Brazil	Parana	20B	B.1.1.28
Belgium/ULG-10189/2020	betacoronavirus	EPI_ISL_455977	2020-05-11	Europe	Belgium	Liège	20A	B.1
Spain/RI-IBV-99005837/2020	betacoronavirus	EPI_ISL_537382	2020-03-22	Europe	Spain	La Rioja	20C	B.1.356
Ecuador/30755/2020	betacoronavirus	EPI_ISL_491948	2020-04-29	South America	Ecuador	Manabi	20A	B.1
Brazil/MG-L2-MG42/2020	betacoronavirus	EPI_ISL_904027	2020-05-19	South America	Brazil	Minas Gerais	20A	B.1
USA/MI-iSPEC-0040/2020	betacoronavirus	EPI_ISL_2896286	2020-03-21	North America	USA	Michigan	20C	B.1
USA/NM-NCGR-203741/2020	betacoronavirus	EPI_ISL_11259230	2020-06-17	North America	USA	New Mexico	20A	B.1
Chile/BI-ISPCH-1-2/2020	betacoronavirus	EPI_ISL_445281	2020-03-17	South America	Chile	Biobio	20B	B.1.1
USA/IL-IDPH-WIN-S-000574/2020	betacoronavirus	EPI_ISL_8009367	2020-05-07	North America	USA	Illinois	20C	B.1
USA/LA-ALSR-0155-NBG/2020	betacoronavirus	EPI_ISL_507311	2020-04-02	North America	USA	Louisiana	20C	B.1
USA/KY-DC-DW083_B05/2020	betacoronavirus	EPI_ISL_13526204	2020-05-13	North America	USA	Kentucky	20A	B.1
Mexico/CMX-INER-0093/2020	betacoronavirus	EPI_ISL_837691	2020-05-10	North America	Mexico	Mexico City	20A	B.1.609
Brazil/BA-97/2020	betacoronavirus	EPI_ISL_1068380	2020-04-22	South America	Brazil	Bahia	20B	B.1.1.28
Spain/GA-IBV-004045/2020	betacoronavirus	EPI_ISL_510284	2020-03-17	Europe	Spain	Galicia	19B	A.5
England/CAMB-7EAA5/2020	betacoronavirus	EPI_ISL_442607	2020-04-06	Europe	United Kingdom	England	20D	B.1.1.1
England/CAMB-79D74/2020	betacoronavirus	EPI_ISL_440592	2020-04-02	Europe	United Kingdom	England	19A	B
Brazil/MA-IEC166716/2020	betacoronavirus	EPI_ISL_524789	2020-05-05	South America	Brazil	Maranhao	20B	B.1.1.33
England/TFCI-26FA119/2020	betacoronavirus	EPI_ISL_816753	2020-04-12	Europe	United Kingdom	England	20B	B.1.1
Brazil/SP-05/2020	betacoronavirus	EPI_ISL_414016	2020-02-29	South America	Brazil	Sao Paulo	20A	B.1
Peru/LIM-INS-160/2020	betacoronavirus	EPI_ISL_536553	2020-03-11	South America	Peru	Lima	20A	B.1
Denmark/DCGC-1577/2020	betacoronavirus	EPI_ISL_618147	2020-06-22	Europe	Denmark	Hovedstaden	20A	B.1.179
Spain/AS-IBV-98006655/2020	betacoronavirus	EPI_ISL_654680	2020-04-21	Europe	Spain	Asturias	20A	B.1
Brazil/CE-L16-CD344/2020	betacoronavirus	EPI_ISL_476288	2020-03-30	South America	Brazil	Ceara	20A	B.1.212
Brazil/BA-L17-CD359/2020	betacoronavirus	EPI_ISL_476305	2020-03-31	South America	Brazil	Bahia	20B	B.1.1.33
Germany/NW-KRO-1194/2020	betacoronavirus	EPI_ISL_2870884	2020-06-16	Europe	Germany	North Rhine-Westphalia	20C	B.1
Chile/RM-110987/2020	betacoronavirus	EPI_ISL_746580	2020-06-26	South America	Chile	Region Metropolitana de Santiago	20B	B.1.1
England/MILK-93C873/2020	betacoronavirus	EPI_ISL_553295	2020-06-21	Europe	United Kingdom	England	20B	B.1.1.301
Colombia/GUR-03583/2020	betacoronavirus	EPI_ISL_941972	2020-04-22	South America	Colombia	Meta	20A	B.1
Nicaragua/MAN-140/2020	betacoronavirus	EPI_ISL_9159836	2020-03-25	Central America	Nicaragua	NA	20C	B.1
England/NORT-29DF72/2020	betacoronavirus	EPI_ISL_493502	2020-05-06	Europe	United Kingdom	England	20B	B.1.1
Uruguay/UY-NYUMC939/2020	betacoronavirus	EPI_ISL_480437	2020-05-26	South America	Uruguay	Montevideo	20A	B.1.195
Netherlands/un-EMC-746/2020	betacoronavirus	EPI_ISL_523502	2020-06-11	Europe	Netherlands	NA	20B	B.1.1.10
Canada/QC-JUS-V5270617/2020	betacoronavirus	EPI_ISL_890661	2020-03-26	North America	Canada	Quebec	19B	A.1
India/DL-ILBS-18467/2020	betacoronavirus	EPI_ISL_3276899	2020-06-06	Asia	India	Delhi	20A	B.1.36
Chile/RM-CMM-29192/2020	betacoronavirus	EPI_ISL_459860	2020-03-21	South America	Chile	Region Metropolitana de Santiago	20A	B.1.111
Nicaragua/MAN-3014/2020	betacoronavirus	EPI_ISL_9159878	2020-05-07	Central America	Nicaragua	NA	20A	B.1
USA/MO-MSPHL-000033/2020	betacoronavirus	EPI_ISL_1362584	2020-03-29	North America	USA	Missouri	20A	B.1
Canada/AB-49589/2020	betacoronavirus	EPI_ISL_805654	2020-04-18	North America	Canada	Alberta	20A	B.1.279
USA/IL-IDPH-S-000318/2020	betacoronavirus	EPI_ISL_962054	2020-04-26	North America	USA	Illinois	20A	B.1
Canada/ON-SC0006/2020	betacoronavirus	EPI_ISL_933632	2020-04-26	North America	Canada	Ontario	20C	B.1
Colombia/VAC-INS-79943/2020	betacoronavirus	EPI_ISL_456138	2020-03-16	South America	Colombia	Valle del Cauca	20A	B.1
Canada/Qc-LSPQ-L00236394/2020	betacoronavirus	EPI_ISL_536126	2020-03-24	North America	Canada	Quebec	20A	B.1
Chile/Santiago-PUC_MVL_0111/2020	betacoronavirus	EPI_ISL_801683	2020-04-01	South America	Chile	Region Metropolitana de Santiago	20A	B.1.110
Aruba/AW-RIVM-10115/2020	betacoronavirus	EPI_ISL_547448	2020-03-20	Caribbean	Aruba	NA	20A	B.1
Colombia/ANT-INS-80370/2020	betacoronavirus	EPI_ISL_456118	2020-03-17	South America	Colombia	Antioquia	20A	B.1
Haiti_49220162	betacoronavirus	NA	2020-05-21	Caribbean	Haiti	OST	20A	B.1
Brazil/RJ-0115/2020	betacoronavirus	EPI_ISL_417953	2020-03-18	South America	Brazil	Rio de Janeiro	20A	B.1
Switzerland/BS-UHB-42220622/2020	betacoronavirus	EPI_ISL_581855	2020-04-05	Europe	Switzerland	Basel-Stadt	20A	B.1.147
Guatemala/ASI1056/2020	betacoronavirus	EPI_ISL_5926982	2020-06-09	Central America	Guatemala	Chiquimula	20C	B.1
India/GJ-GBRC17a/2020	betacoronavirus	EPI_ISL_437445	2020-04-26	Asia	India	Gujarat	20A	B.1.36.8
Argentina/PAIS-G0119/2020	betacoronavirus	EPI_ISL_1396076	2020-03-31	South America	Argentina	Tucuman	20B	B.1.1.33
USA/MD-HP29839-PIDICWCFEA/2020	betacoronavirus	EPI_ISL_12171090	2020-04-24	North America	USA	Maryland	20A	B.1
USA/NY-NYU-VC-017/2020	betacoronavirus	EPI_ISL_479671	2020-03-25	North America	USA	New York	20C	B.1
Singapore/1336/2020	betacoronavirus	EPI_ISL_648685	2020-06-03	Asia	Singapore	NA	19A	B.6.6
Peru/LIM-INS-315/2020	betacoronavirus	EPI_ISL_1111213	2020-04-01	South America	Peru	Lima	20B	B.1.1
CostaRica/INC-0051/2020	betacoronavirus	EPI_ISL_512657	2020-03-22	Central America	Costa Rica	San Jose	20D	B.1.1.1
Singapore/580/2020	betacoronavirus	EPI_ISL_483603	2020-05-20	Asia	Singapore	NA	19A	B.6.6
Colombia/VAC-GVI-97210/2020	betacoronavirus	EPI_ISL_447794	2020-04-03	South America	Colombia	Valle del Cauca	20B	B.1.1
England/CAMB-724A3/2020	betacoronavirus	EPI_ISL_439895	2020-03-23	Europe	United Kingdom	England	19A	B
Brazil/SP-705/2020	betacoronavirus	EPI_ISL_693247	2020-06-30	South America	Brazil	Sao Paulo	20B	B.1.1.33
England/SHEF-CA71C/2020	betacoronavirus	EPI_ISL_479242	2020-06-03	Europe	United Kingdom	England	20A	B.1.465
Brazil/RJ-FIOCRUZ-2847/2020	betacoronavirus	EPI_ISL_467370	2020-04-28	South America	Brazil	Rio de Janeiro	20B	B.1.1.33
Germany/NW-KRO-1404/2020	betacoronavirus	EPI_ISL_2871201	2020-06-16	Europe	Germany	North Rhine-Westphalia	20C	B.1
Bolivia/26952/2020	betacoronavirus	EPI_ISL_837571	2020-04-27	South America	Bolivia	Santa Cruz	20A	B.1
France/IDF_HB_112004015977/2020	betacoronavirus	EPI_ISL_940282	2020-04-05	Europe	France	Ile-de-France	20A	B.1
Colombia/MAG-INS-87968/2020	betacoronavirus	EPI_ISL_498152	2020-03-25	South America	Colombia	Magdalena	20A	B.1
Germany/NW-KRO-2041/2020	betacoronavirus	EPI_ISL_2872104	2020-06-23	Europe	Germany	North Rhine-Westphalia	20C	B.1
USA/UT-UPHL-2009149/2020	betacoronavirus	EPI_ISL_525139	2020-05-27	North America	USA	Utah	20A	B.1
Brazil/RJ-FIOCRUZ-2007/2020	betacoronavirus	EPI_ISL_456099	2020-04-13	South America	Brazil	Rio de Janeiro	20B	B.1.1.33
Colombia/MET-GVI-97783/2020	betacoronavirus	EPI_ISL_447804	2020-04-04	South America	Colombia	Meta	20B	B.1.1
Canada/QC-1nDJXQ-2008002012A/2020	betacoronavirus	EPI_ISL_7617489	2020-03-20	North America	Canada	Quebec	20C	B.1
Japan/NGY-NNH-003/2020	betacoronavirus	EPI_ISL_568558	2020-03-31	Asia	Japan	Aichi	20B	B.1.1
Norway/1872/2020	betacoronavirus	EPI_ISL_2426022	2020-03-09	Europe	Norway	Viken	20C	B.1
Uruguay/TYT-M69/2020	betacoronavirus	EPI_ISL_750108	2020-06-21	South America	Uruguay	Treinta y Tres	20B	B.1.1.33
France/PAC-IHU-10606_Illu1/2020	betacoronavirus	EPI_ISL_2596574	2020-03-27	Europe	France	Provence-Alpes-Cote d'Azur	20A	B.1
Bangladesh/ECHD_00380/2020	betacoronavirus	EPI_ISL_2350796	2020-05-07	Asia	Bangladesh	Dhaka	20B	B.1.1.25
Brazil/AM-FIOCRUZ-20140447AV/2020	betacoronavirus	EPI_ISL_1068083	2020-04-22	South America	Brazil	Amazonas	20B	B.1.1.33
Suriname/SR-35/2020	betacoronavirus	EPI_ISL_517646	2020-06-26	South America	Suriname	NA	20A	B.1.219
Chile/RM-CMM-MMB0372/2020	betacoronavirus	EPI_ISL_591525	2020-05-27	South America	Chile	Region Metropolitana de Santiago	20B	B.1.1
Suriname/SR-24/2020	betacoronavirus	EPI_ISL_517635	2020-06-25	South America	Suriname	NA	20A	B.1.219
USA/NY-MSHSPSP-PV15653/2020	betacoronavirus	EPI_ISL_1300951	2020-05-01	North America	USA	New York	20C	B.1
Kenya/K10230/2020	betacoronavirus	EPI_ISL_2602909	2020-06-08	Africa	Kenya	Turkana	19B	A.25
France/PAC-IHU-0246/2020	betacoronavirus	EPI_ISL_569406	2020-03-30	Europe	France	Provence-Alpes-Cote d'Azur	20A	B.1
Argentina/PAIS-A0163/2020	betacoronavirus	EPI_ISL_792252	2020-05-18	South America	Argentina	Ciudad Autonoma de Buenos Aires	20C	B.1.499
Haiti_49240136	betacoronavirus	NA	2020-05-22	Caribbean	Haiti	OST	20A	B.1
USA/MD-MDH-0087/2020	betacoronavirus	EPI_ISL_509491	2020-05-26	North America	USA	Maryland	20C	B.1
Israel/CVL-n2125/2020	betacoronavirus	EPI_ISL_649069	2020-03-06	Asia	Israel	Ceasaria	19A	B.3
Peru/CAL-INS-135/2020	betacoronavirus	EPI_ISL_536530	2020-03-31	South America	Peru	Callao	20B	B.1.1
Peru/ANC-INS-049/2020	betacoronavirus	EPI_ISL_516653	2020-04-10	South America	Peru	Ancash	20D	C.14
England/LCST-24D69C2/2020	betacoronavirus	EPI_ISL_478316	2020-06-03	Europe	United Kingdom	England	20B	B.1.1.369
CostaRica/INC-0045/2020	betacoronavirus	EPI_ISL_491456	2020-03-23	Central America	Costa Rica	San Jose	20C	B.1
Chile/Santiago-op25d8/2020	betacoronavirus	EPI_ISL_801585	2020-04-22	South America	Chile	Region Metropolitana de Santiago	20A	B.1.110
USA/TX_GCID_192004341D/2020	betacoronavirus	EPI_ISL_1112980	2020-06-22	North America	USA	Texas	20A	B.1.206
Netherlands/ZH-EMC-230/2020	betacoronavirus	EPI_ISL_523572	2020-05-09	Europe	Netherlands	Zuid-Holland	20A	B.1.22
Japan/PG-0576/2020	betacoronavirus	EPI_ISL_480217	2020-04-06	Asia	Japan	Kansai	20B	B.1.1
Haiti_49210225	betacoronavirus	NA	2020-05-20	Caribbean	Haiti	OST	20C	B.1
Chile/AR-ISPCH-10/2020	betacoronavirus	EPI_ISL_445344	2020-03-26	South America	Chile	La Araucania	20A	B.1.110
Netherlands/NoordBrabant_95/2020	betacoronavirus	EPI_ISL_422889	2020-03-17	Europe	Netherlands	Noord-Brabant	19A	B.55
Japan/Donner25/2020	betacoronavirus	EPI_ISL_438969	2020-04-22	Asia	Japan	Kanto	20B	B.1.1
Brazil/SP-L49-CD1269/2020	betacoronavirus	EPI_ISL_4297859	2020-05-13	South America	Brazil	Sao Paulo	20B	B.1.1.28
Peru/CAL-UPCH-0027/2020	betacoronavirus	EPI_ISL_540928	2020-06-17	South America	Peru	Callao	20B	B.1.1
Denmark/ALAB-SSI29/2020	betacoronavirus	EPI_ISL_429447	2020-03-03	Europe	Denmark	NA	20B	B.1.1
Australia/QLD1314/2020	betacoronavirus	EPI_ISL_849671	2020-03-23	Oceania	Australia	Queensland	19A	B.3
Canada/QC-JUS-V6010439/2020	betacoronavirus	EPI_ISL_890000	2020-03-30	North America	Canada	Quebec	19B	A.1
Brazil/SP-962/2020	betacoronavirus	EPI_ISL_861655	2020-05-12	South America	Brazil	Sao Paulo	20B	B.1.1.28
USA/HI-H200083/2020	betacoronavirus	EPI_ISL_752650	2020-06-12	North America	USA	Hawaii	20C	B.1
Haiti_49210166	betacoronavirus	NA	2020-05-19	Caribbean	Haiti	GRA	20A	B.1
Scotland/EDB4547/2020	betacoronavirus	EPI_ISL_461721	2020-05-05	Europe	United Kingdom	Scotland	20B	B.1.1
Brazil/SP-L12-CD28/2020	betacoronavirus	EPI_ISL_476221	2020-03-09	South America	Brazil	Sao Paulo	20B	B.1.1.33
England/LEED-2A8B52/2020	betacoronavirus	EPI_ISL_539074	2020-04-04	Europe	United Kingdom	England	19A	B
Canada/QC-JUS-V5281550/2020	betacoronavirus	EPI_ISL_890822	2020-03-26	North America	Canada	Quebec	19B	A.2
USA/UT-QDX-1801/2020	betacoronavirus	EPI_ISL_604130	2020-03-15	North America	USA	Utah	20C	B.1
SouthKorea/KCDC2227/2020	betacoronavirus	EPI_ISL_510565	2020-05-08	Asia	South Korea	NA	20C	B.1.497
Japan/PG-0228/2020	betacoronavirus	EPI_ISL_684146	2020-03-17	Asia	Japan	Niigata	19B	A
USA/WA-UW-661/2020	betacoronavirus	EPI_ISL_476920	2020-03-12	North America	USA	Washington	19B	A.1
France/NAQ-SC287/2020	betacoronavirus	EPI_ISL_663226	2020-04-10	Europe	France	Nouvelle-Aquitaine	20A	B.1
Sweden/01_SE100_21CS505842/2020	betacoronavirus	EPI_ISL_3946410	2020-04-17	Europe	Sweden	Stockholm	20C	B.1
Paraguay/WOR12903A972/2020	betacoronavirus	EPI_ISL_6944639	2020-03-31	South America	Paraguay	NA	20B	B.1.1.33
Brazil/PA-0236/2020	betacoronavirus	EPI_ISL_470610	2020-04-03	South America	Brazil	Para	20B	B.1.1.28
Australia/NSW567/2020	betacoronavirus	EPI_ISL_478679	2020-03-25	Oceania	Australia	New South Wales	19A	B.6
Guangzhou/GZMU0035/2020	betacoronavirus	EPI_ISL_429088	2020-02-01	Asia	China	Guangzhou	19A	B
Nicaragua/MAN-869/2020	betacoronavirus	EPI_ISL_9160083	2020-04-14	Central America	Nicaragua	NA	20A	B.1
Brazil/PR-FIOCRUZ-10582/2020	betacoronavirus	EPI_ISL_1181558	2020-06-03	South America	Brazil	Parana	20B	B.1.1.33
England/201861242/2020	betacoronavirus	EPI_ISL_526772	2020-04-29	Europe	United Kingdom	England	20A	B.1
Argentina/PAIS-A0025/2020	betacoronavirus	EPI_ISL_430816	2020-04-18	South America	Argentina	Ciudad Autonoma de Buenos Aires	20B	B.1.1
USA/WA-UW-9536/2020	betacoronavirus	EPI_ISL_570261	2020-05-19	North America	USA	Washington	20A	B.1
Haiti/34001/2020	betacoronavirus	EPI_ISL_2157569	2020-05-15	Caribbean	Haiti	NA	20A	B.1
Brazil/PA-IEC173151/2020	betacoronavirus	EPI_ISL_848566	2020-06-26	South America	Brazil	Para	20B	B.1.1.28
Spain/AN-IBV-001176/2020	betacoronavirus	EPI_ISL_452567	2020-03-25	Europe	Spain	Andalusia	20A	B.1
USA/VA-DCLS-0141/2020	betacoronavirus	EPI_ISL_437780	2020-04-17	North America	USA	Virginia	20A	B.1
Wales/PHWC-24CF3/2020	betacoronavirus	EPI_ISL_420951	2020-03-22	Europe	United Kingdom	Wales	19A	B.3
Senegal/86/2020	betacoronavirus	EPI_ISL_8525437	2020-03-11	Africa	Senegal	Dakar	20A	B.1
Argentina/PAIS-C0011/2020	betacoronavirus	EPI_ISL_792412	2020-05-22	South America	Argentina	Buenos Aires	20C	B.1.499
Iceland/1584/2020	betacoronavirus	EPI_ISL_1586591	2020-03-27	Europe	Iceland	Reykjavik	20A	B.1
Sweden/01_SE100_21CS501971/2020	betacoronavirus	EPI_ISL_6563680	2020-03-22	Europe	Sweden	Stockholm	20C	B.1
Jamaica/un-CDC-3088777-001/2020	betacoronavirus	EPI_ISL_450795	2020-03-14	Caribbean	Jamaica	NA	19A	B.40
Thailand/63029925__2019/2020	betacoronavirus	EPI_ISL_12717911	2020-03-16	Asia	Thailand	Nonthaburi	19B	A
Brazil/RJ-00532/2020	betacoronavirus	EPI_ISL_717918	2020-06-02	South America	Brazil	Rio de Janeiro	20B	B.1.1.33
Japan/PG-3328/2020	betacoronavirus	EPI_ISL_691443	2020-04-10	Asia	Japan	Ishikawa	20B	B.1.1
Canada/Qc-L00260284/2020	betacoronavirus	EPI_ISL_825972	2020-05-18	North America	Canada	Quebec	20A	B.1.147
Peru/ANC-INS-266/2020	betacoronavirus	EPI_ISL_1093178	2020-05-24	South America	Peru	Ancash	20D	C.14
Canada/MB-NML-799/2020	betacoronavirus	EPI_ISL_1257917	2020-06-23	North America	Canada	Manitoba	20A	B.1
Germany/BAV-PL-virotum_zrpl/2020	betacoronavirus	EPI_ISL_887418	2020-03-28	Europe	Germany	Bavaria	20B	B.1.1
Scotland/EDB5663/2020	betacoronavirus	EPI_ISL_487710	2020-03-31	Europe	United Kingdom	Scotland	20B	B.1.1
Chile/RM-83568/2020	betacoronavirus	EPI_ISL_746799	2020-05-31	South America	Chile	Region Metropolitana de Santiago	20B	B.1.1
Brazil/PR-IPEC-079/2020	betacoronavirus	EPI_ISL_2758764	2020-06-26	South America	Brazil	Parana	20B	B.1.1.33
Wales/PHWC-16417F/2020	betacoronavirus	EPI_ISL_474136	2020-05-07	Europe	United Kingdom	Wales	20B	B.1.1
England/ALDP-95A806/2020	betacoronavirus	EPI_ISL_553394	2020-06-12	Europe	United Kingdom	England	20B	B.1.1.37
Colombia/NSA-NS-79852/2020	betacoronavirus	EPI_ISL_653752	2020-03-14	South America	Colombia	Norte de Santander	20A	B.1
Wales/PHWC-16CAE5/2020	betacoronavirus	EPI_ISL_574134	2020-06-12	Europe	United Kingdom	Wales	20A	B.1
USA/TX-HMH-1993/2020	betacoronavirus	EPI_ISL_545057	2020-05-17	North America	USA	Texas	20C	B.1
Bolivia/26960/2020	betacoronavirus	EPI_ISL_837578	2020-04-25	South America	Bolivia	Santa Cruz	20A	B.1
Colombia/VAC-INS-81271/2020	betacoronavirus	EPI_ISL_456141	2020-03-18	South America	Colombia	Valle del Cauca	20A	B.1
Brazil/SP-758/2020	betacoronavirus	EPI_ISL_735412	2020-06-15	South America	Brazil	Sao Paulo	20B	B.1.1.28
USA/MI-MDHHS-SC20534/2020	betacoronavirus	EPI_ISL_460582	2020-05-14	North America	USA	Michigan	20A	B.1
Japan/KP103/2020	betacoronavirus	EPI_ISL_2897359	2020-04-08	Asia	Japan	Kyoto	20A	B.1
Canada/QC-JUS-V6011661/2020	betacoronavirus	EPI_ISL_954728	2020-04-01	North America	Canada	Quebec	20C	B.1
Scotland/EDB4150/2020	betacoronavirus	EPI_ISL_456922	2020-04-18	Europe	United Kingdom	Scotland	20A	B.1.232
Luxembourg/LNS2458673/2020	betacoronavirus	EPI_ISL_421760	2020-03-17	Europe	Luxembourg	NA	20A	B.1
Denmark/DCGC-909/2020	betacoronavirus	EPI_ISL_614472	2020-05-18	Europe	Denmark	Hovedstaden	20C	B.1
Brazil/RS-9881/2020	betacoronavirus	EPI_ISL_831678	2020-05-31	South America	Brazil	Rio Grande do Sul	20B	B.1.1.33
Qatar/QA-WCMQ_FD18272702/2020	betacoronavirus	EPI_ISL_1714694	2020-05-09	Asia	Qatar	Doha	20A	B.1
Scotland/EDB065/2020	betacoronavirus	EPI_ISL_425864	2020-03-20	Europe	United Kingdom	Scotland	20A	B.1
England/NORT-283188/2020	betacoronavirus	EPI_ISL_488548	2020-03-30	Europe	United Kingdom	England	20B	B.1.1
Denmark/DCGC-998/2020	betacoronavirus	EPI_ISL_614803	2020-05-11	Europe	Denmark	Hovedstaden	20A	B.1.179
Colombia/ANT-GUV-92252/2020	betacoronavirus	EPI_ISL_447767	2020-04-01	South America	Colombia	Antioquia	19A	B
England/ALDP-5092FD/2020	betacoronavirus	EPI_ISL_559200	2020-06-25	Europe	United Kingdom	England	20D	B.1.1.1
Brazil/BA-81/2020	betacoronavirus	EPI_ISL_1068364	2020-05-17	South America	Brazil	Bahia	20B	B.1.1.28
Canada/QC-1nDJXQ-2012003553A/2020	betacoronavirus	EPI_ISL_2970863	2020-04-29	North America	Canada	Quebec	20A	B.1.147
USA/MA-MASPHL-00368/2020	betacoronavirus	EPI_ISL_693165	2020-05-22	North America	USA	Massachusetts	20C	B.1
Egypt/CCHE57357-A-40/2020	betacoronavirus	EPI_ISL_812813	2020-06-29	Africa	Egypt	NA	19A	B
U.S.VirginIslands/VI-CDC-03542152-001/2020	betacoronavirus	EPI_ISL_454649	2020-04-26	Caribbean	U.S. Virgin Islands	NA	20C	B.1
USA/TX-HMH-7539/2020	betacoronavirus	EPI_ISL_546833	2020-06-25	North America	USA	Texas	20B	B.1.1
USA/CA-ALSR-1972/2020	betacoronavirus	EPI_ISL_512270	2020-06-26	North America	USA	California	20A	B.1.243
Belgium/JFA-0407396/2020	betacoronavirus	EPI_ISL_462250	2020-04-07	Europe	Belgium	Deurne	20D	B.1.1.1
CostaRica/CRV-0014/2020	betacoronavirus	EPI_ISL_480318	2020-03-29	Central America	Costa Rica	Alajuela	20A	B.1
Nicaragua/MAN-2308/2020	betacoronavirus	EPI_ISL_9159859	2020-05-04	Central America	Nicaragua	NA	20C	B.1
Colombia/GVI-152352/2020	betacoronavirus	EPI_ISL_941949	2020-06-16	South America	Colombia	La Guajira	20A	B.1.111
NewZealand/20VR1981/2020	betacoronavirus	EPI_ISL_579188	2020-04-07	Oceania	New Zealand	Southern	20A	B.1
Colombia/DC-R11/2020	betacoronavirus	EPI_ISL_7829660	2020-06-12	South America	Colombia	Bogota	20A	B.1
Aruba/AW-RIVM-10101/2020	betacoronavirus	EPI_ISL_547445	2020-03-13	Caribbean	Aruba	NA	19A	B.40
England/BRIS-12CB48/2020	betacoronavirus	EPI_ISL_481837	2020-04-18	Europe	United Kingdom	England	20B	B.1.1.10
Denmark/DCGC-1094/2020	betacoronavirus	EPI_ISL_614594	2020-03-02	Europe	Denmark	Syddanmark	20C	B.1
Belgium/ULG-10078/2020	betacoronavirus	EPI_ISL_424637	2020-04-03	Europe	Belgium	Liège	20C	B.1
Brazil/SP-L8-CD101/2020	betacoronavirus	EPI_ISL_476450	2020-03-23	South America	Brazil	Sao Paulo	20B	B.1.1.33
Brazil/RJ-00339/2020	betacoronavirus	EPI_ISL_623142	2020-04-22	South America	Brazil	Rio de Janeiro	20B	B.1.1.33
USA/UT-08475/2020	betacoronavirus	EPI_ISL_524245	2020-05-20	North America	USA	Utah	20C	B.1
SouthAfrica/NHLS-UCT-GP-5671/2020	betacoronavirus	EPI_ISL_700516	2020-05-14	Africa	South Africa	Western Cape	20A	B.1
Belgium/ITM_C2185/2020	betacoronavirus	EPI_ISL_487436	2020-05-20	Europe	Belgium	NA	19B	A
Brazil/RJ-INCA-C82/2020	betacoronavirus	EPI_ISL_513570	2020-04-24	South America	Brazil	Rio de Janeiro	20B	B.1.1.33
Panama/331336/2020	betacoronavirus	EPI_ISL_496683	2020-03-20	Central America	Panama	Panama Center	20B	B.1.1
Haiti_49160013	betacoronavirus	NA	2020-05-12	Caribbean	Haiti	Nord	20C	B.1
Norway/2114/2020	betacoronavirus	EPI_ISL_420312	2020-03-18	Europe	Norway	NA	20C	B.1
USA/FL-BPHL-1467/2020	betacoronavirus	EPI_ISL_549249	2020-05-07	North America	USA	Florida	20C	B.1
USA/CA-CZB-1842/2020	betacoronavirus	EPI_ISL_486155	2020-04-24	North America	USA	California	20C	B.1.336
Peru/LIM-UPCH-0038/2020	betacoronavirus	EPI_ISL_529075	2020-06-16	South America	Peru	Lima	20D	C.14
USA/CA-ALSR-0517-SAN/2020	betacoronavirus	EPI_ISL_483196	2020-04-01	North America	USA	California	20C	B.1
Argentina/PAIS-G0007/2020	betacoronavirus	EPI_ISL_792531	2020-03-23	South America	Argentina	Cordoba	20B	B.1.1.33
England/ALDP-6FD6B3/2020	betacoronavirus	EPI_ISL_557419	2020-06-29	Europe	United Kingdom	England	20B	B.1.1
Guatemala/ASI1116/2020	betacoronavirus	EPI_ISL_5926947	2020-06-25	Central America	Guatemala	Sacatepéquez	20C	B.1
Argentina/PAIS-A0009/2020	betacoronavirus	EPI_ISL_430801	2020-03-31	South America	Argentina	Ciudad Autonoma de Buenos Aires	20A	B.1
Brazil/SP-L25-CD652/2020	betacoronavirus	EPI_ISL_672713	2020-04-13	South America	Brazil	Sao Paulo	20B	B.1.1.28
England/CAMB-81720/2020	betacoronavirus	EPI_ISL_442606	2020-04-11	Europe	United Kingdom	England	20C	B.1
Brazil/RJ-FIOCRUZ-912/2020	betacoronavirus	EPI_ISL_1181608	2020-03-30	South America	Brazil	Rio de Janeiro	20B	B.1.1.33
Peru/LIM-UPCH-0083/2020	betacoronavirus	EPI_ISL_540961	2020-06-18	South America	Peru	Lima	20B	B.1.1
Chile/RM-72433/2020	betacoronavirus	EPI_ISL_746776	2020-05-23	South America	Chile	Region Metropolitana de Santiago	20C	B.1
Chile/Santiago-op9d3/2020	betacoronavirus	EPI_ISL_801591	2020-03-20	South America	Chile	Region Metropolitana de Santiago	20A	B.1
Netherlands/Blaricum_1364780/2020	betacoronavirus	EPI_ISL_413566	2020-03-02	Europe	Netherlands	Noord-Holland	20A	B.1
Australia/NSW537/2020	betacoronavirus	EPI_ISL_455076	2020-03-26	Oceania	Australia	New South Wales	19A	B
Germany/SH-ChVir3214/2020	betacoronavirus	EPI_ISL_729544	2020-03-23	Europe	Germany	Schleswig-Holstein	20C	B.1
USA/TX-DSHS-3804/2020	betacoronavirus	EPI_ISL_1337680	2020-06-23	North America	USA	Texas	20C	B.1
Spain/MD-HLP-79/2020	betacoronavirus	EPI_ISL_530076	2020-05-05	Europe	Spain	Madrid	20A	B.1
Argentina/PAIS-A0186/2020	betacoronavirus	EPI_ISL_792275	2020-05-20	South America	Argentina	Ciudad Autonoma de Buenos Aires	20C	B.1.499
USA/MI-MDHHS-SC20077/2020	betacoronavirus	EPI_ISL_437164	2020-03-26	North America	USA	Michigan	20C	B.1
Mexico/CMX-INER-0131/2020	betacoronavirus	EPI_ISL_837728	2020-06-04	North America	Mexico	Mexico City	20B	B.1.1
USA/CT-UW-6385/2020	betacoronavirus	EPI_ISL_430973	2020-04-01	North America	USA	Connecticut	20C	B.1
Chile/RM-83553/2020	betacoronavirus	EPI_ISL_746798	2020-05-30	South America	Chile	Region Metropolitana de Santiago	20B	N.6
Brazil/DF-0001/2020	betacoronavirus	EPI_ISL_426580	2020-03-13	South America	Brazil	Federal District	20B	B.1.1
USA/LA-GBCL-26544587/2020	betacoronavirus	EPI_ISL_485156	2020-04-17	North America	USA	Louisiana	20C	B.1
England/20118054004/2020	betacoronavirus	EPI_ISL_464926	2020-03-12	Europe	United Kingdom	England	20A	B.1
Canada/Qc-JEW-Q9030985/2020	betacoronavirus	EPI_ISL_825999	2020-05-03	North America	Canada	Quebec	20C	B.1.350
Brazil/RJ-0253/2020	betacoronavirus	EPI_ISL_470621	2020-03-31	South America	Brazil	Rio de Janeiro	20B	B.1.1.33
Bolivia/SAN-UPCH-1077/2020	betacoronavirus	EPI_ISL_5147791	2020-05-21	South America	Bolivia	Santa Cruz	20A	B.1.600
Brazil/SP-309/2020	betacoronavirus	EPI_ISL_534311	2020-04-27	South America	Brazil	Sao Paulo	20B	B.1.1.28
Japan/P4-8/2020	betacoronavirus	EPI_ISL_419308	2020-03-19	Asia	Japan	Saitama	20B	B.1.1
Portugal/PT0565/2020	betacoronavirus	EPI_ISL_454288	2020-03-26	Europe	Portugal	NA	19A	B.40
Argentina/PAIS-A0124/2020	betacoronavirus	EPI_ISL_792213	2020-05-12	South America	Argentina	Ciudad Autonoma de Buenos Aires	20B	N.3
Argentina/PAIS-G0073/2020	betacoronavirus	EPI_ISL_1396011	2020-06-18	South America	Argentina	Cordoba	20B	N.3
England/QEUH-54D749/2020	betacoronavirus	EPI_ISL_533402	2020-05-12	Europe	United Kingdom	England	20B	B.1.1
Brazil/PE-FIOCRUZ-IAM1352/2020	betacoronavirus	EPI_ISL_572390	2020-05-11	South America	Brazil	Pernambuco	20B	B.1.1
Panama/GMI-PA333646/2020	betacoronavirus	EPI_ISL_1502821	2020-03-27	Central America	Panama	Metropolitana	20A	B.1
Argentina/INEI013198/2020	betacoronavirus	EPI_ISL_849181	2020-05-20	South America	Argentina	Ciudad Autonoma de Buenos Aires	20B	N.3
Argentina/PAIS-A0065/2020	betacoronavirus	EPI_ISL_792154	2020-05-03	South America	Argentina	Ciudad Autonoma de Buenos Aires	20C	B.1.499
England/202881376/2020	betacoronavirus	EPI_ISL_491712	2020-06-09	Europe	United Kingdom	England	20B	B.1.1.485
England/ALDP-928DC6/2020	betacoronavirus	EPI_ISL_552885	2020-06-22	Europe	United Kingdom	England	20B	B.1.1.51
Colombia/GVI-150933/2020	betacoronavirus	EPI_ISL_941988	2020-06-15	South America	Colombia	Boyaca	20A	B.1.420
Brazil/SP-751/2020	betacoronavirus	EPI_ISL_735409	2020-06-17	South America	Brazil	Sao Paulo	20B	B.1.1.28
Chile/RM-CMM-EDB244K/2020	betacoronavirus	EPI_ISL_591530	2020-06-16	South America	Chile	Region Metropolitana de Santiago	20B	N.6
Chile/Santiago-PUC_MVL_0232/2020	betacoronavirus	EPI_ISL_801736	2020-04-02	South America	Chile	Region Metropolitana de Santiago	20A	B.1.110
Argentina/PAIS-D0019/2020	betacoronavirus	EPI_ISL_792461	2020-04-15	South America	Argentina	Tierra del Fuego	20D	B.1.1.1
FrenchGuiana/IPP8882/2020	betacoronavirus	EPI_ISL_6507357	2020-05-27	South America	French Guiana	St Georges	20B	B.1.1.33
USA/TX-HMH-2764/2020	betacoronavirus	EPI_ISL_545538	2020-06-04	North America	USA	Texas	20C	B.1
Brazil/SP-L21-CD445/2020	betacoronavirus	EPI_ISL_476367	2020-04-06	South America	Brazil	Sao Paulo	20B	B.1.1.28
U.S.VirginIslands/VI-CDC-3553173-001/2020	betacoronavirus	EPI_ISL_452138	2020-05-05	Caribbean	U.S. Virgin Islands	NA	20C	B.1
Canada/QC-CHUM-2007802905A/2020	betacoronavirus	EPI_ISL_1390794	2020-03-18	North America	Canada	Quebec	20A	B.1
USA/TX-HMH-7731/2020	betacoronavirus	EPI_ISL_545605	2020-06-26	North America	USA	Texas	20C	B.1
Israel/CVL-n-13881/2020	betacoronavirus	EPI_ISL_474968	2020-04-01	Asia	Israel	Beni-Brak	20A	B.1
Argentina/PAIS-D0027/2020	betacoronavirus	EPI_ISL_792469	2020-04-01	South America	Argentina	Tierra del Fuego	20D	B.1.1.1
Colombia/CAU-INS-89002/2020	betacoronavirus	EPI_ISL_498159	2020-03-31	South America	Colombia	Cauca	20A	B.1
Wuhan/HB-WH2-166/2020	betacoronavirus	EPI_ISL_454932	2020-02-11	Asia	China	Hubei	19A	B
Sweden/01_SE100_21CS508517/2020	betacoronavirus	EPI_ISL_3946476	2020-04-10	Europe	Sweden	Stockholm	20B	B.1.1
France/ARA-SC027/2020	betacoronavirus	EPI_ISL_629091	2020-03-22	Europe	France	Auvergne-Rhone-Alpes	20A	B.1.147
Canada/MB-NML-652/2020	betacoronavirus	EPI_ISL_632931	2020-03-12	North America	Canada	Manitoba	19B	A.1
Canada/QC-HSU-0061127720/2020	betacoronavirus	EPI_ISL_1379051	2020-06-19	North America	Canada	Quebec	20B	B.1.1.176
Canada/ON-S152/2020	betacoronavirus	EPI_ISL_586363	2020-03-24	North America	Canada	Ontario	20A	B.1
NewZealand/20VR1797/2020	betacoronavirus	EPI_ISL_456256	2020-03-23	Oceania	New Zealand	Counties Manukau	20A	B.1
Japan/PG-0701/2020	betacoronavirus	EPI_ISL_684311	2020-04-15	Asia	Japan	Hyogo	20B	B.1.1
Brazil/RJ-00328/2020	betacoronavirus	EPI_ISL_623131	2020-05-14	South America	Brazil	Rio de Janeiro	20B	B.1.1.28
USA/MI-MDHHS-SC21504/2020	betacoronavirus	EPI_ISL_516231	2020-03-31	North America	USA	Michigan	20C	B.1
Brazil/RJ-IC01067_111-20/2020	betacoronavirus	EPI_ISL_1694634	2020-05-05	South America	Brazil	Rio de Janeiro	20A	B.1
Uruguay/DLSP_1046/2020	betacoronavirus	EPI_ISL_11799589	2020-04-30	South America	Uruguay	Montevideo	20A	B.1
USA/UT-UPHL-201110518/2020	betacoronavirus	EPI_ISL_634920	2020-04-29	North America	USA	Utah	20C	B.1.426
Spain/CT-HUVH-93958/2020	betacoronavirus	EPI_ISL_819358	2020-06-10	Europe	Spain	Catalunya	20D	B.1.1.1
Uruguay/UY-NYUMC850/2020	betacoronavirus	EPI_ISL_457946	2020-03-17	South America	Uruguay	Montevideo	19B	A.2
Argentina/PAIS-A0058/2020	betacoronavirus	EPI_ISL_792147	2020-05-02	South America	Argentina	Ciudad Autonoma de Buenos Aires	20B	N.3
Germany/NW-KRO-036/2020	betacoronavirus	EPI_ISL_860353	2020-06-19	Europe	Germany	North Rhine-Westphalia	20C	B.1
Brazil/PE-UFPE058/2020	betacoronavirus	EPI_ISL_1117413	2020-06-03	South America	Brazil	Pernambuco	20B	B.1.1
Argentina/PAIS-A0429/2020	betacoronavirus	EPI_ISL_1396228	2020-06-05	South America	Argentina	Ciudad Autonoma de Buenos Aires	20C	B.1.499
Wales/PHWC-2B737/2020	betacoronavirus	EPI_ISL_445754	2020-04-13	Europe	United Kingdom	Wales	20A	B.1.391
Chile/Santiago-PUC_MVL_0487/2020	betacoronavirus	EPI_ISL_801831	2020-05-14	South America	Chile	Region Metropolitana de Santiago	20B	B.1.1
Iceland/432/2020	betacoronavirus	EPI_ISL_424456	2020-03-20	Europe	Iceland	Reykjavik	20A	B.1
Paraguay/WOR12903A644/2020	betacoronavirus	EPI_ISL_6944554	2020-05-07	South America	Paraguay	NA	20B	B.1.1
USA/WA-UW368/2020	betacoronavirus	EPI_ISL_418935	2020-03-16	North America	USA	Washington	19B	A.1
Canada/QC_BB9/2020	betacoronavirus	EPI_ISL_515244	2020-04-13	North America	Canada	Quebec	20A	B.1.147
Chile/RM-88160/2020	betacoronavirus	EPI_ISL_1167838	2020-06-03	South America	Chile	Region Metropolitana de Santiago	20D	B.1.1.1
Denmark/DCGC-1947/2020	betacoronavirus	EPI_ISL_622529	2020-04-27	Europe	Denmark	Hovedstaden	20B	B.1.1
Japan/PG-2074/2020	betacoronavirus	EPI_ISL_685679	2020-04-10	Asia	Japan	Tokyo	20B	B.1.1
Chile/LI-ISPCH-9/2020	betacoronavirus	EPI_ISL_445300	2020-03-23	South America	Chile	O'Higgins	20B	B.1.1
Canada/AB-42470/2020	betacoronavirus	EPI_ISL_805405	2020-05-12	North America	Canada	Alberta	20A	B.1.279
Italy/LOM-UniMI-L450/2020	betacoronavirus	EPI_ISL_542368	2020-03-23	Europe	Italy	Lombardy	20A	B.1
Suriname/SR-32/2020	betacoronavirus	EPI_ISL_517643	2020-06-25	South America	Suriname	NA	20A	B.1.219
Canada/AB-51352/2020	betacoronavirus	EPI_ISL_805797	2020-04-27	North America	Canada	Alberta	20A	B.1.279
USA/NY-NYCPHL-000841/2020	betacoronavirus	EPI_ISL_632218	2020-03-29	North America	USA	New York	20C	B.1
Peru/SAM-INS-835/2020	betacoronavirus	EPI_ISL_1532230	2020-06-30	South America	Peru	San Martin	20B	B.1.1
Canada/AB-12948/2020	betacoronavirus	EPI_ISL_805713	2020-05-07	North America	Canada	Alberta	20A	B.1.279
USA/CO-CDPHE-2005270144/2020	betacoronavirus	EPI_ISL_710314	2020-05-26	North America	USA	Colorado	20C	B.1
England/BRIS-125CC4/2020	betacoronavirus	EPI_ISL_443922	2020-03-30	Europe	United Kingdom	England	20B	B.1.1.171
Suriname/SR-20/2020	betacoronavirus	EPI_ISL_517631	2020-06-25	South America	Suriname	NA	20A	B.1.219
Chile/Talagante-PUC_MVL_0187/2020	betacoronavirus	EPI_ISL_801541	2020-04-17	South America	Chile	Region Metropolitana de Santiago	20A	B.1
Aruba/AW-RIVM-10113/2020	betacoronavirus	EPI_ISL_547446	2020-03-17	Caribbean	Aruba	NA	20C	B.1
Brazil/SE-FIOCRUZ-6579/2020	betacoronavirus	EPI_ISL_541388	2020-04-20	South America	Brazil	Sergipe	20B	B.1.1.33
SouthKorea/KCDC2308/2020	betacoronavirus	EPI_ISL_510644	2020-05-25	Asia	South Korea	NA	20C	B.1.497
USA/AZ-QDX-1709/2020	betacoronavirus	EPI_ISL_604014	2020-03-17	North America	USA	Arizona	19B	A.1
NorthernIreland/NIRE-103136/2020	betacoronavirus	EPI_ISL_489324	2020-04-20	Europe	United Kingdom	Northern Ireland	20B	B.1.1
Russia/StPetersburg-RII5642S/2020	betacoronavirus	EPI_ISL_430095	2020-04-14	Europe	Russia	Saint Petersburg	20B	B.1.1
Uruguay/TYT-M52/2020	betacoronavirus	EPI_ISL_749149	2020-06-18	South America	Uruguay	Treinta y Tres	20B	B.1.1.33
Belgium/ITM_C030/2020	betacoronavirus	EPI_ISL_434376	2020-03-25	Europe	Belgium	Antwerp	20C	B.1
Brazil/RS-L10-CD174/2020	betacoronavirus	EPI_ISL_476187	2020-03-17	South America	Brazil	Rio Grande do Sul	20B	B.1.1.28
Canada/QC-JUS-V5261967/2020	betacoronavirus	EPI_ISL_890671	2020-03-24	North America	Canada	Quebec	19B	A
USA/AZ-TG363238/2020	betacoronavirus	EPI_ISL_694453	2020-06-10	North America	USA	Arizona	20C	B.1
USA/CA-SCCPHD-UC150/2020	betacoronavirus	EPI_ISL_435629	2020-03-11	North America	USA	California	19A	B
USA/WI-WSLH-200293/2020	betacoronavirus	EPI_ISL_578479	2020-04-19	North America	USA	Wisconsin	20A	B.1
Canada/QC-HMR-96110921/2020	betacoronavirus	EPI_ISL_954398	2020-04-11	North America	Canada	Quebec	20A	B.1.147
Chile/Santiago-PUC_MVL_0531/2020	betacoronavirus	EPI_ISL_801847	2020-05-27	South America	Chile	Region Metropolitana de Santiago	20B	B.1.1
Australia/NSW-SAVID-3265/2020	betacoronavirus	EPI_ISL_3568156	2020-03-20	Oceania	Australia	New South Wales	19B	A.1
Colombia/AMA-GUR-06812/2020	betacoronavirus	EPI_ISL_941153	2020-05-04	South America	Colombia	Amazonas	20A	B.1.111
England/CAMB-7A2DE/2020	betacoronavirus	EPI_ISL_441127	2020-04-01	Europe	United Kingdom	England	20B	B.1.1
Argentina/PAIS-A0174/2020	betacoronavirus	EPI_ISL_792263	2020-05-19	South America	Argentina	Ciudad Autonoma de Buenos Aires	20B	N.3
Haiti/33994/2020	betacoronavirus	EPI_ISL_2157565	2020-05-14	Caribbean	Haiti	NA	20C	B.1
Germany/BW-FR0086/2020	betacoronavirus	EPI_ISL_852765	2020-03-30	Europe	Germany	Baden-Wurttemberg	20A	B.1
Brazil/RJ-00524/2020	betacoronavirus	EPI_ISL_717910	2020-05-31	South America	Brazil	Rio de Janeiro	20B	B.1.1.33
Chile/Santiago-PUC_MVL_0225/2020	betacoronavirus	EPI_ISL_801730	2020-04-25	South America	Chile	Region Metropolitana de Santiago	20A	B.1
Haiti_49230049	betacoronavirus	NA	2020-05-20	Caribbean	Haiti	GRA	20C	B.1
Spain/AR-ISCIII-201778/2020	betacoronavirus	EPI_ISL_578192	2020-03-08	Europe	Spain	Aragon	19A	B
Iceland/777/2020	betacoronavirus	EPI_ISL_1586409	2020-04-10	Europe	Iceland	Reykjavik	20A	B.1
Peru/LIM-UPCH-0082/2020	betacoronavirus	EPI_ISL_540960	2020-06-17	South America	Peru	Lima	20B	B.1.1
USA/NV-NSPHL-A0195/2020	betacoronavirus	EPI_ISL_515449	2020-05-26	North America	USA	Nevada	20C	B.1
Denmark/DCGC-1919/2020	betacoronavirus	EPI_ISL_622512	2020-04-20	Europe	Denmark	Hovedstaden	20A	B.1
USA/TX-HMH-6888/2020	betacoronavirus	EPI_ISL_546323	2020-06-25	North America	USA	Texas	20C	B.1
Brazil/BA-FIOCRUZ-PVM893/2020	betacoronavirus	EPI_ISL_12173854	2020-04-26	South America	Brazil	Bahia	20B	B.1.1.28
Norway/1772/2020	betacoronavirus	EPI_ISL_420137	2020-03-08	Europe	Norway	NA	20A	B.1
France/ARA-08938/2020	betacoronavirus	EPI_ISL_508876	2020-03-14	Europe	France	Auvergne-Rhone-Alpes	20C	B.1
USA/TX-HMH-6666/2020	betacoronavirus	EPI_ISL_546157	2020-06-24	North America	USA	Texas	20A	B.1.206
Venezuela/3NE/2020	betacoronavirus	EPI_ISL_1577816	2020-04-10	South America	Venezuela	Nueva Esparta	20C	B.1
Scotland/EDB6568/2020	betacoronavirus	EPI_ISL_478254	2020-05-12	Europe	United Kingdom	Scotland	20B	B.1.1.369
Singapore/281/2020	betacoronavirus	EPI_ISL_462399	2020-04-14	Asia	Singapore	NA	19A	B.6.6
Chile/RM-82489/2020	betacoronavirus	EPI_ISL_746482	2020-05-29	South America	Chile	Region Metropolitana de Santiago	20B	N.6
USA/TX-DSHS-3878/2020	betacoronavirus	EPI_ISL_1337753	2020-06-24	North America	USA	Texas	20C	B.1.324
Argentina/INEI040157/2020	betacoronavirus	EPI_ISL_849313	2020-06-19	South America	Argentina	Ciudad Autonoma de Buenos Aires	20C	B.1.499
Brazil/PA-0237/2020	betacoronavirus	EPI_ISL_470611	2020-04-03	South America	Brazil	Para	20B	B.1.1.33
Germany/BW-FR0176/2020	betacoronavirus	EPI_ISL_852776	2020-03-18	Europe	Germany	Baden-Wurttemberg	20A	B.1
Colombia/NAR-INS-103303/2020	betacoronavirus	EPI_ISL_456154	2020-04-26	South America	Colombia	Narino	20B	B.1.1
Argentina/PAIS-A0224/2020	betacoronavirus	EPI_ISL_792305	2020-05-26	South America	Argentina	Ciudad Autonoma de Buenos Aires	20C	B.1.499
Belgium/ITM_C169/2020	betacoronavirus	EPI_ISL_450729	2020-03-29	Europe	Belgium	Antwerp	20A	B.1
Paraguay/33615/2020	betacoronavirus	EPI_ISL_1340764	2020-05-05	South America	Paraguay	NA	20B	B.1.1.28
UnitedArabEmirates/0362/2020	betacoronavirus	EPI_ISL_698537	2020-05-15	Asia	United Arab Emirates	Abu Dhabi	20B	B.1.1.391
Brazil/RS-FIOCRUZ-34190/2020	betacoronavirus	EPI_ISL_2603527	2020-06-08	South America	Brazil	Rio Grande do Sul	20B	B.1.1.33
Guam/TR18/2020	betacoronavirus	EPI_ISL_13098335	2020-03-30	Oceania	Guam	NA	20B	B.1.1
USA/CO-CDPHE-2004040047/2020	betacoronavirus	EPI_ISL_5439493	2020-04-04	North America	USA	Colorado	20B	B.1.1
Colombia/ATL-INS-04/2020	betacoronavirus	EPI_ISL_653759	2020-06-06	South America	Colombia	Atlantico	20A	B.1.111
USA/MA-MGH-00542/2020	betacoronavirus	EPI_ISL_460182	2020-03-19	North America	USA	Massachusetts	20A	B.1
Portugal/PT0943/2020	betacoronavirus	EPI_ISL_511493	2020-04-09	Europe	Portugal	NA	20B	B.1.1
Argentina/PAIS-A0172/2020	betacoronavirus	EPI_ISL_792261	2020-05-19	South America	Argentina	Ciudad Autonoma de Buenos Aires	20C	B.1.499
Peru/CAL-INS-658/2020	betacoronavirus	EPI_ISL_1111118	2020-03-28	South America	Peru	Callao	20B	B.1.1
Mexico/BCN-SEARCH-102985/2020	betacoronavirus	EPI_ISL_2835457	2020-05-23	North America	Mexico	Baja California	20A	B.1.243
Singapore/961/2020	betacoronavirus	EPI_ISL_538496	2020-04-10	Asia	Singapore	NA	19A	B.6.6
USA/CA-QDX-1419/2020	betacoronavirus	EPI_ISL_572071	2020-03-18	North America	USA	California	19B	A.1
Denmark/ALAB-HH88/2020	betacoronavirus	EPI_ISL_429328	2020-03-15	Europe	Denmark	NA	19A	B
Brazil/PE-FIOCRUZ-IAM1254/2020	betacoronavirus	EPI_ISL_572384	2020-05-09	South America	Brazil	Pernambuco	20B	B.1.1
Guatemala/un-CDC-3536655-001/2020	betacoronavirus	EPI_ISL_509698	2020-03-15	Central America	Guatemala	NA	20A	B.1
Bolivia/26958/2020	betacoronavirus	EPI_ISL_837576	2020-03-31	South America	Bolivia	Pando	19B	A.5
Chile/Curico-PUC_MVL_0186/2020	betacoronavirus	EPI_ISL_801710	2020-04-16	South America	Chile	Maule	20A	B.1.110
USA/NC-UNC-LCCC0238/2020	betacoronavirus	EPI_ISL_968181	2020-05-16	North America	USA	North Carolina	19A	B
USA/TX-HMH-3836/2020	betacoronavirus	EPI_ISL_543239	2020-06-11	North America	USA	Texas	20B	B.1.1
England/ALDP-916AD3/2020	betacoronavirus	EPI_ISL_551435	2020-06-22	Europe	United Kingdom	England	20A	B.1
England/MILK-957C67/2020	betacoronavirus	EPI_ISL_554829	2020-06-13	Europe	United Kingdom	England	20B	B.1.1.44
Brazil/SP-L40-CD1104/2020	betacoronavirus	EPI_ISL_1084724	2020-04-29	South America	Brazil	Sao Paulo	20B	B.1.1.28
Argentina/PAIS-C0079/2020	betacoronavirus	EPI_ISL_4291358	2020-06-18	South America	Argentina	Buenos Aires	20C	B.1.499
USA/WA-S1261/2020	betacoronavirus	EPI_ISL_495711	2020-05-13	North America	USA	Washington	20C	B.1.371
Canada/QC-JUS-V5301808/2020	betacoronavirus	EPI_ISL_890781	2020-03-27	North America	Canada	Quebec	20C	B.1
Paraguay/WOR12903A627/2020	betacoronavirus	EPI_ISL_6944548	2020-05-07	South America	Paraguay	NA	20B	B.1.1.28
England/ALDP-951F55/2020	betacoronavirus	EPI_ISL_551289	2020-06-09	Europe	United Kingdom	England	20A	B.1
Argentina/PAIS-A0265/2020	betacoronavirus	EPI_ISL_792344	2020-05-06	South America	Argentina	Buenos Aires	20C	B.1
USA/AZ-TG352081/2020	betacoronavirus	EPI_ISL_694427	2020-05-29	North America	USA	Arizona	19B	A.1
USA/CA-QDX-1398/2020	betacoronavirus	EPI_ISL_572058	2020-03-17	North America	USA	California	20C	B.1
Argentina/PAIS-A0153/2020	betacoronavirus	EPI_ISL_792242	2020-05-16	South America	Argentina	Ciudad Autonoma de Buenos Aires	20C	B.1.499
Uruguay/UY-5/2020	betacoronavirus	EPI_ISL_426480	2020-03-17	South America	Uruguay	Montevideo	19B	A.5
Switzerland/GE-ETHZ-100188/2020	betacoronavirus	EPI_ISL_574933	2020-03-16	Europe	Switzerland	Geneva	20B	B.1.1
FrenchGuiana/IPP8887/2020	betacoronavirus	EPI_ISL_6507362	2020-06-25	South America	French Guiana	St Laurent du Maroni	20A	B.1.219
Argentina/PAIS-C0025/2020	betacoronavirus	EPI_ISL_792426	2020-05-05	South America	Argentina	Chaco	20A	B.1
Brazil/RS-UFCSPA_LACEN-1655/2020	betacoronavirus	EPI_ISL_3048757	2020-03-19	South America	Brazil	Rio Grande do Sul	20A	B.1
Brazil/PE-FIOCRUZ-IAM965/2020	betacoronavirus	EPI_ISL_572367	2020-05-02	South America	Brazil	Pernambuco	20B	B.1.1
Wales/PHWC-162584/2020	betacoronavirus	EPI_ISL_473090	2020-06-04	Europe	United Kingdom	Wales	20B	B.1.1
Japan/46061T/2020	betacoronavirus	EPI_ISL_6289954	2020-04-11	Asia	Japan	Hiroshima	20B	B.1.1
England/PORT-2D3D1C/2020	betacoronavirus	EPI_ISL_499323	2020-04-21	Europe	United Kingdom	England	20A	B.1
USA/AZ-TGEN-TG268350/2020	betacoronavirus	EPI_ISL_426493	2020-03-17	North America	USA	Arizona	20B	B.1.1
USA/MD-HP30492-PIDVRZPCSN/2020	betacoronavirus	EPI_ISL_12416312	2020-04-05	North America	USA	Maryland	20C	B.1
Canada/Qc-JEW-Q8301648/2020	betacoronavirus	EPI_ISL_825980	2020-04-30	North America	Canada	Quebec	20A	B.1.147
Austria/CeMM0222/2020	betacoronavirus	EPI_ISL_438056	2020-03-17	Europe	Austria	Styria	20A	B.1.8
Brazil/SP-L14-CAMPI169/2020	betacoronavirus	EPI_ISL_12712937	2020-06-17	South America	Brazil	Sao Paulo	20B	B.1.1.28
Peru/LAM-INS-721/2020	betacoronavirus	EPI_ISL_1111181	2020-03-30	South America	Peru	Lambayeque	20B	B.1.1
USA/TX-QDX-666/2020	betacoronavirus	EPI_ISL_571480	2020-03-18	North America	USA	Texas	20A	B.1
Argentina/PAIS-A0026/2020	betacoronavirus	EPI_ISL_430817	2020-04-18	South America	Argentina	Ciudad Autonoma de Buenos Aires	20B	N.3
Argentina/PAIS-C0041/2020	betacoronavirus	EPI_ISL_792442	2020-06-22	South America	Argentina	Chaco	20A	B.1
Germany/NW-KRO-2104/2020	betacoronavirus	EPI_ISL_2872174	2020-06-24	Europe	Germany	North Rhine-Westphalia	20C	B.1
Brazil/GO-L19-CD410/2020	betacoronavirus	EPI_ISL_476333	2020-04-02	South America	Brazil	Goias	20A	B.1
Chile/RM-110525/2020	betacoronavirus	EPI_ISL_746564	2020-06-25	South America	Chile	Region Metropolitana de Santiago	20D	C.29
England/OXON-B17EB/2020	betacoronavirus	EPI_ISL_479046	2020-04-24	Europe	United Kingdom	England	20A	B.1.147
USA/AZ-TG640853/2020	betacoronavirus	EPI_ISL_695796	2020-04-27	North America	USA	Arizona	20C	B.1
Nicaragua/MAN-11268/2020	betacoronavirus	EPI_ISL_9159667	2020-06-21	Central America	Nicaragua	NA	20C	B.1
Canada/AB-74884/2020	betacoronavirus	EPI_ISL_854505	2020-04-17	North America	Canada	Alberta	20A	B.1.279
Canada/Qc-JEW-Q9211914/2020	betacoronavirus	EPI_ISL_826248	2020-05-21	North America	Canada	Quebec	20A	B.1.147
Romania/ROSV_4714/2020	betacoronavirus	EPI_ISL_491078	2020-04-26	Europe	Romania	Suceava	20A	B.1
CostaRica/INC-0060/2020	betacoronavirus	EPI_ISL_512666	2020-06-19	Central America	Costa Rica	Guanacaste	20B	B.1.1
Serbia/Pirot-002681105/2020	betacoronavirus	EPI_ISL_833518	2020-05-10	Europe	Serbia	Pirot	20B	B.1.1.70
Germany/NW-UBI-132/2020	betacoronavirus	EPI_ISL_1181255	2020-06-19	Europe	Germany	North Rhine-Westphalia	20D	B.1.1.1
England/CAMB-1B42C8/2020	betacoronavirus	EPI_ISL_473466	2020-06-01	Europe	United Kingdom	England	20B	B.1.1
Peru/LIM-INS-460/2020	betacoronavirus	EPI_ISL_1111358	2020-04-14	South America	Peru	Lima	20D	C.14
England/CAMB-836C7/2020	betacoronavirus	EPI_ISL_443494	2020-04-14	Europe	United Kingdom	England	20B	B.1.1
England/ALDP-9EDB78/2020	betacoronavirus	EPI_ISL_589495	2020-05-06	Europe	United Kingdom	England	20B	B.1.1.372
Spain/VC-FISABIO-302/2020	betacoronavirus	EPI_ISL_436397	2020-03-22	Europe	Spain	Comunitat Valenciana	20A	B.1
England/ALDP-95CEA8/2020	betacoronavirus	EPI_ISL_554884	2020-06-15	Europe	United Kingdom	England	20B	B.1.1
Peru/CAL-INS-644/2020	betacoronavirus	EPI_ISL_1111104	2020-03-24	South America	Peru	Callao	20B	B.1.1
Canada/QC-L00251642/2020	betacoronavirus	EPI_ISL_1241579	2020-04-20	North America	Canada	Quebec	20A	B.1.147
CostaRica/02/2020	betacoronavirus	EPI_ISL_434535	2020-03-16	Central America	Costa Rica	NA	20A	B.1
Brazil/RJ-FIOCRUZ-7451/2020	betacoronavirus	EPI_ISL_1181357	2020-06-29	South America	Brazil	Rio de Janeiro	20B	B.1.1.33
Denmark/DCGC-1425/2020	betacoronavirus	EPI_ISL_622484	2020-03-30	Europe	Denmark	Hovedstaden	20C	B.1
UnitedArabEmirates/0452/2020	betacoronavirus	EPI_ISL_698623	2020-05-18	Asia	United Arab Emirates	Abu Dhabi	20B	B.1.1.133
Argentina/PAIS-A0053/2020	betacoronavirus	EPI_ISL_792142	2020-05-01	South America	Argentina	Ciudad Autonoma de Buenos Aires	20C	B.1.499
SouthAfrica/Tygerberg_278/2020	betacoronavirus	EPI_ISL_3068134	2020-05-09	Africa	South Africa	Western Cape	20B	B.1.1
Netherlands/Limburg_12/2020	betacoronavirus	EPI_ISL_461000	2020-05-08	Europe	Netherlands	Limburg	20C	B.1
Bolivia/26954/2020	betacoronavirus	EPI_ISL_837572	2020-03-11	South America	Bolivia	Oruro	20B	B.1.1
Chile/Santiago-PUC_MVL_0012/2020	betacoronavirus	EPI_ISL_801549	2020-03-18	South America	Chile	Region Metropolitana de Santiago	19A	B
Brazil/SP-951/2020	betacoronavirus	EPI_ISL_861645	2020-05-07	South America	Brazil	Sao Paulo	20B	B.1.1.28
Argentina/PAIS-A0778/2020	betacoronavirus	EPI_ISL_4404965	2020-06-22	South America	Argentina	Buenos Aires	20C	B.1.499
Brazil/SP-L17-CD357/2020	betacoronavirus	EPI_ISL_476303	2020-03-31	South America	Brazil	Sao Paulo	20B	B.1.1.33
FrenchGuiana/IPP8889/2020	betacoronavirus	EPI_ISL_6507364	2020-06-29	South America	French Guiana	St Laurent du Maroni	20A	B.1.219
Haiti_49230093	betacoronavirus	NA	2020-05-21	Caribbean	Haiti	ART	20A	B.1
England/LEED-2A9580/2020	betacoronavirus	EPI_ISL_538793	2020-04-09	Europe	United Kingdom	England	20A	B.1
USA/NC-UNC-LCCC0038/2020	betacoronavirus	EPI_ISL_877621	2020-06-13	North America	USA	North Carolina	20B	B.1.1.135
Suriname/SR-13/2020	betacoronavirus	EPI_ISL_517624	2020-06-24	South America	Suriname	NA	20A	B.1.219
Brazil/SC-UFSC-43/2020	betacoronavirus	EPI_ISL_7744067	2020-05-25	South America	Brazil	Santa Catarina	20B	B.1.1.28
CostaRica/INC-0034/2020	betacoronavirus	EPI_ISL_491446	2020-03-11	Central America	Costa Rica	Alajuela	20A	B.1
Uruguay/UY-10/2020	betacoronavirus	EPI_ISL_429257	2020-03-19	South America	Uruguay	Montevideo	19A	B
Peru/LIM-INS-349/2020	betacoronavirus	EPI_ISL_1111247	2020-05-19	South America	Peru	Lima	20D	C.14
[truncated: 2,995 more rows]
